# Supplementary material for: Identification of Differentiating Metabolic Pathways between Infant Gut Microbiome Populations Reveals Depletion of Function-Level Adaptation to Human Milk in the Finnish Population
Source: mSphere. 2019 Mar 20;4(2):e00152-19. doi: 10.1128/mSphereDirect.00152-19 (PMC6429046; doi:10.1128/mSphereDirect.00152-19)
Supplement: TABLE S1 [file mSphereDirect.00152-19-st001.xlsx]

## Sheet: DIABIMMUNE_taxonomy
Taxonomy	SRX2199539	SRX2199670	SRX2199763	SRX2199673	SRX2199755	SRX2199636	SRX2199674	SRX2199676	SRX2199624	SRX2199553	SRX2199782	SRX2199750	SRX2199681	SRX2199775	SRX2199300	SRX2199629	SRX2199675	SRX2199552	SRX2199443	SRX2199663	ravg	SRX2199608	SRX2199470	SRX2234477	SRX2199475	SRX2234458	SRX2234572	SRX2234453	SRX2234456	SRX2234559	SRX2234523	SRX2199472	SRX2199601	SRX2199644	SRX2234520	SRX2234430	favg
	1.31148	0.356816	3.86556	0.0552823	0.386685	8.33076	0.221072	0.0259714	0.170896	0.627551	0.394996	2.14848	0.178862	0.163274	0.903958	0.159534	0.281957	1.79705	0.156707	0.0872912	1.08121	0.246931	0.246694	0.0427958	0.100958	0.290164	0.0260492	0.425783	0.0332306	0.113099	0.337363	1.25397	0.254127	0.390301	0.416371	0.0702481	0.283206
Archaea	0	0	0	0	0	9.5257e-06	0	1.00237e-05	0	0	0	0	0	0	1.52959e-05	0	0	0	0	0	1.74227e-06	3.36234e-05	1.40353e-05	0	0	6.42041e-05	0	0	0	0	0	0	0	0	4.25659e-06	0	7.7413e-06
Archaea;Crenarchaeota	0	0	0	0	0	0	0	0	0	0	0	0	0	0	0	0	0	0	0	0	0	0	0	0	0	0	0	0	0	0	0	0	0	0	0	0	0
Archaea;Crenarchaeota;Thermoprotei	0	0	0	0	0	0	0	0	0	0	0	0	0	0	0	0	0	0	0	0	0	0	4.67845e-06	0	0	0	0	0	0	0	0	0	0	0	0	0	3.11896e-07
Archaea;Crenarchaeota;Thermoprotei;Acidilobales	0	0	0	0	0	0	0	0	0	0	0	0	0	0	0	0	0	0	0	0	0	0	0	0	0	0	0	0	0	0	0	0	0	0	0	0	0
Archaea;Crenarchaeota;Thermoprotei;Acidilobales;Acidilobaceae	0	0	0	0	0	0	0	0	0	0	0	0	0	0	0	0	0	0	0	0	0	0	0	0	0	0	0	0	0	0	0	0	0	0	0	0	0
Archaea;Crenarchaeota;Thermoprotei;Acidilobales;Acidilobaceae;Acidilobus	4.88652e-06	0	0	0	0	0	0	0	9.00684e-06	0	0	0	0	0	3.05918e-05	0	0	0	0	2.02438e-05	3.23645e-06	0	0	1.27844e-05	0	2.56816e-05	0	0	0	0	0	0	0	0	0	0	2.5644e-06
Archaea;Crenarchaeota;Thermoprotei;Acidilobales;Caldisphaeraceae	0	0	0	0	0	0	0	0	0	0	0	0	0	0	0	0	0	0	0	0	0	0	0	0	0	0	0	0	0	0	0	0	0	0	0	0	0
Archaea;Crenarchaeota;Thermoprotei;Acidilobales;Caldisphaeraceae;Caldisphaera	1.46595e-05	0	0	0	0	9.5257e-06	0	0	3.60274e-05	0	0	0	0	0	1.52959e-05	0	0	0	0	4.04876e-05	5.79981e-06	2.52176e-05	0	6.39221e-06	0	0	2.71487e-05	0	0	5.82833e-05	1.54163e-05	0	0	0	1.70264e-05	9.67804e-06	1.06108e-05
Archaea;Crenarchaeota;Thermoprotei;Desulfurococcales	0	0	0	0	0	0	0	0	0	0	0	0	0	0	0	0	0	0	0	0	0	0	0	0	0	0	0	0	0	0	0	0	0	0	0	0	0
Archaea;Crenarchaeota;Thermoprotei;Desulfurococcales;Desulfurococcaceae	0	0	0	0	0	0	0	0	0	0	0	0	0	0	0	0	0	0	0	0	0	0	0	0	0	0	0	0	0	0	0	0	0	0	0	0	0
Archaea;Crenarchaeota;Thermoprotei;Desulfurococcales;Desulfurococcaceae;Desulfurococcus	0	0	0	0	1.0471e-05	0	0	0	1.80137e-05	0	0	0	0	0	1.52959e-05	0	0	0	0	0	2.18903e-06	0	4.67845e-06	0	0	1.28408e-05	4.0723e-05	0	0	0	0	0	0	0	1.27698e-05	0	4.73414e-06
Archaea;Crenarchaeota;Thermoprotei;Desulfurococcales;Desulfurococcaceae;Ignicoccus	3.42056e-05	0	0	0	0	3.81028e-05	9.32518e-06	0	9.00684e-06	0	0	0	0	0	1.52959e-05	0	1.07712e-05	0	0	0	5.83538e-06	1.68117e-05	4.67845e-06	0	0	0	0	0	0	2.91417e-05	0	5.17263e-06	0	0	4.25659e-06	0	4.00407e-06
Archaea;Crenarchaeota;Thermoprotei;Sulfolobales	0	0	0	0	0	0	0	0	0	0	0	0	0	0	0	0	0	0	0	0	0	0	0	0	0	0	0	0	0	0	0	0	0	0	0	0	0
Archaea;Crenarchaeota;Thermoprotei;Sulfolobales;Sulfolobaceae	0	0	0	0	0	0	0	0	0	0	0	0	0	0	0	0	0	0	0	0	0	0	0	0	0.00082555	0	1.35743e-05	0	0	2.91417e-05	0	0	0	0	5.53357e-05	0	6.15734e-05
Archaea;Crenarchaeota;Thermoprotei;Sulfolobales;Sulfolobaceae;Acidianus	5.37517e-05	0	1.32082e-05	1.14243e-05	1.0471e-05	9.5257e-06	0	1.00237e-05	3.60274e-05	0	0	0	0	0	0.000122367	2.80474e-05	5.38559e-05	0	0.000106936	2.02438e-05	2.37941e-05	8.40586e-05	1.40353e-05	5.11377e-05	0.000292382	3.85225e-05	1.35743e-05	2.77528e-05	0	0.000888821	0.00010406	1.55179e-05	0	7.11839e-05	0.00017452	0.000135493	0.000127404
Archaea;Crenarchaeota;Thermoprotei;Sulfolobales;Sulfolobaceae;Metallosphaera	1.46595e-05	0	0	0	0	0	0	0	8.10616e-05	5.10523e-06	0	0	0	0	9.17755e-05	0	1.07712e-05	0	4.58298e-05	0	1.24601e-05	8.40586e-06	6.54982e-05	0	0.000154791	2.56816e-05	2.71487e-05	0	9.75077e-06	0.000364271	0	0	0	1.42368e-05	8.51318e-06	9.67804e-05	5.16718e-05
Archaea;Crenarchaeota;Thermoprotei;Sulfolobales;Sulfolobaceae;Sulfolobus	0.0257275	0.00088848	0.00110949	0.000822551	0.00250258	0.014279	0.000512885	0.000942227	0.00596253	0.00444666	0.00136523	0.00198861	0.000938726	0.00147512	0.010753	0.00333764	0.0031775	0.0023645	0.00849379	0.00475729	0.00479227	0.0105325	0.0193033	0.00489643	0.00261424	0.023961	0.00236193	0.00174842	0.00103358	0.00518722	0.000716858	0.00829689	0.0076421	0.0053815	0.00291576	0.00404542	0.00670914
Archaea;Crenarchaeota;Thermoprotei;Thermoproteales	0	0	0	0	0	0	0	0	0	0	0	0	0	0	0	0	0	0	0	0	0	0	0	0	0	0	0	0	0	0	0	0	0	0	0	0	0
Archaea;Crenarchaeota;Thermoprotei;Thermoproteales;Thermofilaceae	0	0	0	0	0	0	0	0	0	0	0	0	0	0	0	0	0	0	0	0	0	0	0	0	0	0	0	0	0	0	0	0	0	0	0	0	0
Archaea;Crenarchaeota;Thermoprotei;Thermoproteales;Thermofilaceae;Thermofilum	7.32977e-05	0	0	0	0	0	0	0	9.00684e-06	3.57366e-05	1.89615e-05	0	0	0	3.05918e-05	0	0	0	1.52766e-05	0	9.14356e-06	0.000235364	1.87138e-05	0.000121452	0	3.85225e-05	0	0	0	0.000116567	0	1.03453e-05	0	5.69471e-05	3.40527e-05	4.83902e-06	4.24535e-05
Archaea;Euryarchaeota	0	0	0	0	0	9.5257e-06	0	0	9.00684e-06	0	0	0	0	0	0	0	0	0	0	0	9.26627e-07	4.20293e-05	2.80707e-05	0	1.7199e-05	0	2.71487e-05	0	0	1.45708e-05	0	0	0	0.000185078	0	0	2.09398e-05
Archaea;Euryarchaeota;Aciduliprofundum	0	0	0	0	0	0	0	0	0	0	0	0	0	0	0	0	0	0	0	0	0	0	0	0	0	0	0	0	0	0	0	0	0	0	0	0	0
Archaea;Euryarchaeota;Aciduliprofundum;Aciduliprofundum boonei	0	0	0	1.14243e-05	2.09421e-05	0	0	0	7.20548e-05	0	0	0	0	0	3.05918e-05	0	2.15424e-05	0	0	0	7.82777e-06	8.40586e-06	0	0	0.000275183	0	1.35743e-05	0	0	0.000218563	0	0	0	5.69471e-05	8.51318e-06	4.83902e-06	3.90684e-05
Archaea;Euryarchaeota;Archaeoglobi	0	0	0	0	0	0	0	0	0	0	0	0	0	0	0	0	0	0	0	0	0	0	0	0	0	0	0	0	0	0	0	0	0	0	0	0	0
Archaea;Euryarchaeota;Archaeoglobi;Archaeoglobales	0	0	0	0	0	0	0	0	0	0	0	0	0	0	0	0	0	0	0	0	0	0	0	0	0	0	0	0	0	0	0	0	0	0	0	0	0
Archaea;Euryarchaeota;Archaeoglobi;Archaeoglobales;Archaeoglobaceae	0	0	0	0	0	0	0	0	0	0	0	0	0	0	0	0	0	0	0	0	0	0	0	0	0	0	0	0	0	0	0	0	0	0	0	0	0
Archaea;Euryarchaeota;Archaeoglobi;Archaeoglobales;Archaeoglobaceae;Archaeoglobus	1.46595e-05	0	0	0	3.14131e-05	0	9.32518e-06	1.00237e-05	8.10616e-05	5.10523e-06	9.48074e-06	0	1.52638e-05	9.10566e-06	6.11837e-05	1.86983e-05	0.000161568	0	7.6383e-05	0	2.51636e-05	2.52176e-05	8.4212e-05	1.91766e-05	0	0.000642041	2.71487e-05	0	4.87539e-06	7.28542e-05	0	6.20715e-05	8.35202e-06	0.000597945	4.25659e-06	2.41951e-05	0.000104823
Archaea;Euryarchaeota;Halobacteria	0	0	0	0	0	9.5257e-06	0	0	9.00684e-06	1.02105e-05	0	2.51723e-05	7.63192e-06	0	1.52959e-05	0	1.07712e-05	0	0	2.02438e-05	5.3929e-06	4.20293e-05	5.61413e-05	0	0	2.56816e-05	2.71487e-05	0	0	0	0	0	1.6704e-05	0.000113894	0	0	1.87733e-05
Archaea;Euryarchaeota;Halobacteria;Halobacteriales	0	0	0	0	0	0	0	0	0	0	0	0	0	0	0	0	0	0	0	0	0	0	0	0	0	0	0	0	0	0	0	0	0	0	0	0	0
Archaea;Euryarchaeota;Halobacteria;Halobacteriales;Haloarculaceae	0	0	0	1.14243e-05	0	0	0	0	0	0	0	0	0	0	0	0	0	0	0	0	5.71216e-07	0	0	0	0	0	0	0	0	0	0	0	8.35202e-06	0	0	0	5.56801e-07
Archaea;Euryarchaeota;Halobacteria;Halobacteriales;Haloarculaceae;Haloarcula	4.88652e-06	0	0	4.56973e-05	5.23552e-05	4.76285e-05	0	5.01185e-05	1.80137e-05	1.02105e-05	9.48074e-06	0	1.52638e-05	0.000163902	0	1.86983e-05	2.15424e-05	2.31814e-05	0	6.07314e-05	2.70855e-05	2.52176e-05	5.14629e-05	6.39221e-06	0.000120393	2.56816e-05	0	2.77528e-05	9.75077e-06	0.000101996	0	0	0	0.000113894	4.25659e-06	9.67804e-06	3.30983e-05
Archaea;Euryarchaeota;Halobacteria;Halobacteriales;Haloarculaceae;Haloarculaceae archaeon HArcel1	9.77303e-06	1.2171e-05	0	0	1.0471e-05	0	0	0	1.80137e-05	5.10523e-06	0	0	3.81596e-05	0	0	0	0	0	0	2.02438e-05	5.69687e-06	1.68117e-05	3.27491e-05	0	1.7199e-05	6.42041e-05	1.35743e-05	5.55055e-05	4.87539e-06	1.45708e-05	0	0	8.35202e-06	0	8.51318e-06	0	1.5757e-05
Archaea;Euryarchaeota;Halobacteria;Halobacteriales;Haloarculaceae;Halomicrobium	1.46595e-05	0	0	0	0	0	0	0	9.00684e-06	1.02105e-05	0	2.51723e-05	0	0	0	2.80474e-05	0	0	0	0	4.35483e-06	1.68117e-05	3.27491e-05	0	1.7199e-05	0	0.000285061	0	3.90031e-05	0	0	1.03453e-05	1.6704e-05	0	0	0	2.78582e-05
Archaea;Euryarchaeota;Halobacteria;Halobacteriales;Haloarculaceae;Halorientalis	9.77303e-06	0	0	0	0	2.85771e-05	9.32518e-06	0	8.10616e-05	5.10523e-06	9.48074e-06	0	0	0	3.05918e-05	2.80474e-05	1.07712e-05	0	1.52766e-05	4.04876e-05	1.34249e-05	0	3.27491e-05	0	3.43979e-05	1.28408e-05	0	0	4.87539e-06	0	0	1.55179e-05	4.17601e-05	8.54207e-05	0	0	1.51708e-05
Archaea;Euryarchaeota;Halobacteria;Halobacteriales;Haloarculaceae;Natronomonas	4.88652e-06	0	1.32082e-05	0	1.0471e-05	9.5257e-06	9.32518e-06	1.00237e-05	1.80137e-05	1.02105e-05	1.89615e-05	0	0	0	1.52959e-05	0	0	5.79534e-06	3.05532e-05	4.04876e-05	9.8379e-06	4.20293e-05	5.14629e-05	6.39221e-06	0	0	4.0723e-05	0	0	0.000116567	0	0	8.35202e-06	8.54207e-05	4.25659e-05	4.83902e-06	2.65568e-05
Archaea;Euryarchaeota;Halobacteria;Halobacteriales;Halobacteriaceae	0	0	0	0	0	0	0	0	0	0	0	0	0	0	0	0	0	0	0	0	0	0	0	0	0	0	0	0	0	0	0	0	0	0	0	0	0
Archaea;Euryarchaeota;Halobacteria;Halobacteriales;Halobacteriaceae;Halalkalicoccus	3.42056e-05	0	0	0	2.09421e-05	2.85771e-05	0	0	3.60274e-05	1.02105e-05	9.48074e-06	0	0	0	3.05918e-05	0	0	1.15907e-05	0	0	9.08129e-06	8.40586e-06	4.67845e-06	0	1.7199e-05	0	0	0	0	2.91417e-05	3.85408e-06	0	0	7.11839e-05	0	0	8.96419e-06
Archaea;Euryarchaeota;Halobacteria;Halobacteriales;Halobacteriaceae;Halobacterium	7.81843e-05	0	1.32082e-05	0	0	4.76285e-05	0	2.00474e-05	0.000189144	1.02105e-05	2.84422e-05	0	7.63192e-06	0	4.58878e-05	9.34913e-06	1.07712e-05	5.79534e-05	3.05532e-05	0.000263169	4.0609e-05	2.52176e-05	0.000299421	0	0.000103194	2.56816e-05	0	0	0	2.91417e-05	1.54163e-05	1.03453e-05	0.00016704	0.000242025	2.97961e-05	1.93561e-05	6.44423e-05
Archaea;Euryarchaeota;Halobacteria;Haloferacales	0	0	0	0	0	0	0	0	0	0	0	0	0	0	0	0	0	0	1.52766e-05	0	7.6383e-07	0	4.67845e-06	0	0	0	0	0	0	0	0	0	0	0	0	0	3.11896e-07
Archaea;Euryarchaeota;Halobacteria;Haloferacales;Haloferacaceae	0	0	0	0	0	9.5257e-06	0	0	0	0	0	0	0	0	0	0	0	0	0	0	4.76285e-07	0	0	0	0	0	0	0	4.87539e-06	0	0	0	0	0	0	0	3.25026e-07
Archaea;Euryarchaeota;Halobacteria;Haloferacales;Haloferacaceae;Haloferax	5.86382e-05	0	0.000105666	1.14243e-05	0	0	0	1.00237e-05	0.000135103	3.57366e-05	0	0	1.52638e-05	0	3.05918e-05	0	2.15424e-05	5.79534e-06	0	8.09751e-05	2.5538e-05	3.36234e-05	0.000369597	3.1961e-05	1.7199e-05	0.000526474	1.35743e-05	0	9.75077e-06	0.000145708	1.15622e-05	0	4.17601e-05	0.000270499	4.25659e-06	9.67804e-06	9.90429e-05
Archaea;Euryarchaeota;Halobacteria;Haloferacales;Halorubraceae	0	0	0	0	0	0	0	0	0	0	0	0	0	0	0	0	0	0	0	0	0	0	0	0	0	0	0	0	0	0	0	0	0	0	0	0	0
Archaea;Euryarchaeota;Halobacteria;Haloferacales;Halorubraceae;Halohasta	1.95461e-05	0	0	0	0	0	0	2.00474e-05	0.000279212	0	0	2.51723e-05	7.63192e-06	9.10566e-06	6.11837e-05	9.34913e-06	0	1.15907e-05	1.52766e-05	6.07314e-05	2.59423e-05	8.40586e-06	3.74276e-05	0	0	0	0	0	0	0.000145708	0	0	2.50561e-05	0	4.25659e-06	0	1.47236e-05
Archaea;Euryarchaeota;Halobacteria;Haloferacales;Halorubraceae;Salinigranum	4.88652e-06	0	0	1.14243e-05	0	3.81028e-05	9.32518e-06	1.00237e-05	1.80137e-05	5.10523e-06	9.48074e-06	0	7.63192e-06	0	1.52959e-05	0	0	0	0	2.02438e-05	7.47669e-06	8.40586e-06	0.000187138	0.00011506	1.7199e-05	6.42041e-05	0	0	0	2.91417e-05	0	5.17263e-06	0	4.27103e-05	2.1283e-05	0	3.26876e-05
Archaea;Euryarchaeota;Halobacteria;Haloferacales;halophilic archaeon DL31	2.44326e-05	0	0	0	0	4.76285e-05	0	0	3.60274e-05	5.10523e-06	0	0	0	0	0	0	0	1.7386e-05	0	0.000141706	1.36143e-05	8.40586e-06	5.61413e-05	6.39221e-06	0	0	0	0	0	0	0	1.03453e-05	0	1.42368e-05	4.25659e-06	0	6.65187e-06
Archaea;Euryarchaeota;Halobacteria;Natrialbales	0	0	0	0	0	0	0	0	0	0	0	0	0	0	0	0	0	0	0	0	0	0	0	0	0	0	0	0	0	0	0	0	0	0	0	0	0
Archaea;Euryarchaeota;Halobacteria;Natrialbales;Natrialbaceae	0	0	0	1.14243e-05	1.0471e-05	9.5257e-06	0	0	0	0	0	0	0	0	0	0	1.07712e-05	5.79534e-06	0	2.02438e-05	3.41157e-06	8.40586e-06	9.35689e-06	6.39221e-06	0	0	0	0	4.87539e-06	1.45708e-05	0	0	0	4.27103e-05	4.25659e-06	0	6.03787e-06
Archaea;Euryarchaeota;Halobacteria;Natrialbales;Natrialbaceae;Halopiger	8.79573e-05	0	0	2.28486e-05	0.000795799	9.5257e-06	9.32518e-06	2.00474e-05	9.00684e-06	1.02105e-05	1.89615e-05	0	0	0	3.05918e-05	0	0	0	0	2.02438e-05	5.17259e-05	3.36234e-05	3.27491e-05	0	0	0	0	0	0	0	3.85408e-05	5.17263e-06	0	4.27103e-05	8.51318e-06	0	1.0754e-05
Archaea;Euryarchaeota;Halobacteria;Natrialbales;Natrialbaceae;Haloterrigena	2.93191e-05	0	0	2.28486e-05	2.09421e-05	0	0	1.00237e-05	9.00684e-06	1.53157e-05	9.48074e-06	0	7.63192e-06	0	7.64796e-05	0	1.07712e-05	0	0.000122213	6.07314e-05	1.97382e-05	3.36234e-05	3.27491e-05	6.39221e-06	0.000120393	3.85225e-05	2.71487e-05	0	0	4.37125e-05	0	2.58631e-05	8.35202e-06	0.000270499	6.38489e-05	6.29073e-05	4.89341e-05
Archaea;Euryarchaeota;Halobacteria;Natrialbales;Natrialbaceae;Natrialba	0	0	1.32082e-05	0	0	0	0	0	4.50342e-05	5.10523e-06	0	0	0	0	1.52959e-05	1.86983e-05	1.07712e-05	0	0	0	5.40565e-06	5.04352e-05	3.74276e-05	0.000108668	0	1.28408e-05	0	0	4.87539e-06	0	0	0	0	1.42368e-05	4.25659e-05	4.83902e-06	1.83925e-05
Archaea;Euryarchaeota;Halobacteria;Natrialbales;Natrialbaceae;Natrinema	4.39786e-05	0	1.32082e-05	0	1.0471e-05	1.90514e-05	0	0	9.00684e-06	5.10523e-06	1.89615e-05	0	7.63192e-06	0	6.11837e-05	0	0	0	4.58298e-05	4.04876e-05	1.37458e-05	3.36234e-05	6.08198e-05	6.39221e-06	0	0	4.0723e-05	0	4.87539e-06	7.28542e-05	0	2.06905e-05	0	8.54207e-05	8.51318e-06	0	2.22608e-05
Archaea;Euryarchaeota;Halobacteria;Natrialbales;Natrialbaceae;Natronobacterium	2.93191e-05	0	2.64164e-05	0	0	0	0	0	0.000153116	0	0	0	0	0	0.000107071	0	0	0	0	4.04876e-05	1.78205e-05	8.40586e-06	3.27491e-05	6.39221e-06	1.7199e-05	0.000179771	1.35743e-05	0	0	0	0	5.17263e-06	0	0.000142368	4.25659e-06	0	2.73259e-05
Archaea;Euryarchaeota;Methanobacteria	0	0	0	0	0	0	0	0	0	0	0	0	0	0	0	0	0	0	0	0	0	0	0	0	0	0	0	0	0	0	0	0	0	0	0	0	0
Archaea;Euryarchaeota;Methanobacteria;Methanobacteriales	0	0	0	0	0	0	0	0	0	0	0	0	0	0	0	0	0	0	0	0	0	0	0	0	0	0	0	0	0	0	0	0	0	0	0	0	0
Archaea;Euryarchaeota;Methanobacteria;Methanobacteriales;Methanobacteriaceae	0	0	0	0	0	0	0	0	0	0	0	0	0	0	0	0	0	0	0	0	0	0	0	0	0	0	0	0	0	0	0	0	0	0	0	0	0
Archaea;Euryarchaeota;Methanobacteria;Methanobacteriales;Methanobacteriaceae;Methanobacterium	6.35247e-05	0	0	1.14243e-05	1.0471e-05	0	0	1.00237e-05	0.000108082	5.10523e-06	0	0	7.63192e-06	0	0.00067302	1.86983e-05	6.46271e-05	2.89767e-05	7.6383e-05	4.04876e-05	5.59228e-05	6.72469e-05	7.48551e-05	0.00011506	0.000137592	0.00273509	9.50203e-05	0.000138764	2.43769e-05	0.0006994	3.85408e-06	2.58631e-05	0	0.00102505	5.95923e-05	0.000929092	0.000408724
Archaea;Euryarchaeota;Methanobacteria;Methanobacteriales;Methanobacteriaceae;Methanobrevibacter	0.000161255	1.2171e-05	0	3.42729e-05	0.000931923	1.90514e-05	1.86504e-05	3.00711e-05	0.00034226	1.53157e-05	0	2.51723e-05	7.63192e-06	0	0.000489469	4.67456e-05	0.000376991	5.79534e-06	6.11064e-05	0.000121463	0.000134967	0.000252176	0.000219887	8.94909e-05	0.00116953	0.000115567	0.000380081	0.000360786	0	0.00275389	0.000358429	0.000300012	1.6704e-05	0.000270499	0.000127698	0.0003968	0.000454103
Archaea;Euryarchaeota;Methanobacteria;Methanobacteriales;Methanobacteriaceae;Methanosphaera	4.39786e-05	0	0	0	1.0471e-05	5.71542e-05	9.32518e-06	0	9.00684e-06	0	0	0	7.63192e-06	9.10566e-06	0.00082598	9.34913e-06	9.69406e-05	0	1.52766e-05	4.04876e-05	5.67353e-05	0	4.67845e-06	5.11377e-05	3.43979e-05	0.000102727	5.42973e-05	0	0	0.000670258	0	4.65536e-05	0.000292321	5.69471e-05	1.70264e-05	0.00100652	0.000155791
Archaea;Euryarchaeota;Methanobacteria;Methanobacteriales;Methanobacteriaceae;Methanothermobacter	4.88652e-06	0	5.28328e-05	0	0	0	9.32518e-06	0	6.30479e-05	0	0	0	0	0	1.52959e-05	0	0	0	0	0	7.26941e-06	5.8841e-05	0.000290064	1.91766e-05	3.43979e-05	1.28408e-05	0	0	0	5.82833e-05	3.85408e-06	5.17263e-06	8.35202e-06	2.84736e-05	4.25659e-06	4.83902e-06	3.52367e-05
Archaea;Euryarchaeota;Methanobacteria;Methanobacteriales;Methanothermaceae	0	0	0	0	0	0	0	0	0	0	0	0	0	0	0	0	0	0	0	0	0	0	0	0	0	0	0	0	0	0	0	0	0	0	0	0	0
Archaea;Euryarchaeota;Methanobacteria;Methanobacteriales;Methanothermaceae;Methanothermus	9.77303e-06	0	1.32082e-05	0	0	0	0	0	2.70205e-05	0	0	0	7.63192e-06	0	0	9.34913e-06	0	0	0.000122213	0	9.45978e-06	8.40586e-06	3.74276e-05	0	0	0	1.35743e-05	5.55055e-05	0	4.37125e-05	0	0	0	1.42368e-05	4.25659e-06	5.32292e-05	1.53566e-05
Archaea;Euryarchaeota;Methanococci	0	0	0	0	0	0	0	0	0	0	0	0	0	0	0	0	0	0	0	0	0	0	0	0	0	0	0	0	0	0	0	0	0	0	0	0	0
Archaea;Euryarchaeota;Methanococci;Methanococcales	0	0	0	0	0	0	0	0	0	0	0	0	0	0	0	0	0	0	0	0	0	8.40586e-06	0	0	0	0	0	0	0	0	0	0	0	2.84736e-05	0	0	2.45863e-06
Archaea;Euryarchaeota;Methanococci;Methanococcales;Methanocaldococcaceae	0	0	0	0	0	0	0	0	0	0	0	0	0	0	0	0	0	0	0	0	0	0	0	0	0	0	0	0	0	0	0	0	0	0	0	0	0
Archaea;Euryarchaeota;Methanococci;Methanococcales;Methanocaldococcaceae;Methanotorris	0.00153437	0	0	0	0	0	0	0	7.20548e-05	0	9.48074e-06	0	0	0	1.52959e-05	9.34913e-06	1.07712e-05	0	0	0.00133609	0.00014937	8.40586e-06	1.87138e-05	0.000198158	0	2.56816e-05	0	0	0	1.45708e-05	3.85408e-06	5.17263e-06	0	1.42368e-05	2.97961e-05	1.45171e-05	2.22072e-05
Archaea;Euryarchaeota;Methanococci;Methanococcales;Methanococcaceae	0	0	0	0	0	0	0	0	0	0	0	0	0	0	0	9.34913e-06	0	0	0	0	4.67456e-07	0	0	0	0	0	0	0	0	0	0	0	0	0	0	0	0
Archaea;Euryarchaeota;Methanococci;Methanococcales;Methanococcaceae;Methanococcus	9.28438e-05	0	1.32082e-05	0	5.23552e-05	4.76285e-05	1.86504e-05	2.00474e-05	6.30479e-05	1.53157e-05	4.74037e-05	0.000125861	1.52638e-05	1.82113e-05	0.000305918	9.34913e-06	9.69406e-05	1.7386e-05	0.000290255	0.000202438	7.26062e-05	0.000193335	0.000257315	6.39221e-05	0.000619162	0.000115567	0.000665142	5.55055e-05	4.87539e-06	0.0006994	2.31245e-05	5.68989e-05	1.6704e-05	0.000583708	8.93884e-05	0.000154849	0.000239926
Archaea;Euryarchaeota;Methanomicrobia	0	0	0	0	0	0	0	0	0	0	0	0	0	0	0	0	0	0	1.52766e-05	0	7.6383e-07	0	0	6.39221e-06	0	0	0	0	0	1.45708e-05	0	0	0	0	0	0	1.39754e-06
Archaea;Euryarchaeota;Methanomicrobia;Methanomicrobiales	0	0	0	0	0	0	0	0	0	0	0	0	0	0	0	0	0	0	0	0	0	1.68117e-05	0	0	0	0	0	0	0	0	0	0	0	0	0	0	1.12078e-06
Archaea;Euryarchaeota;Methanomicrobia;Methanomicrobiales;Methanocorpusculaceae	0	0	0	0	0	0	0	0	0	0	0	0	0	0	0	0	0	0	0	0	0	0	0	0	0	0	0	0	0	0	0	0	0	0	0	0	0
Archaea;Euryarchaeota;Methanomicrobia;Methanomicrobiales;Methanocorpusculaceae;Methanocorpusculum	5.86382e-05	0	0	0	4.18842e-05	9.5257e-06	0	0	5.40411e-05	0	0	0	0	0	0.000137663	0	3.23135e-05	0	0	4.04876e-05	1.87277e-05	0	4.2106e-05	0	3.43979e-05	0.00134829	1.35743e-05	0	0	0.000305988	0	1.03453e-05	0	8.54207e-05	5.10791e-05	1.93561e-05	0.00012737
Archaea;Euryarchaeota;Methanomicrobia;Methanomicrobiales;Methanomicrobiaceae	0	0	0	0	0	0	0	0	0	0	0	0	0	0	7.64796e-05	0	0	0	0	0	3.82398e-06	0	0	0	0	0	0	0	0	0	0	0	0	0	0	0	0
Archaea;Euryarchaeota;Methanomicrobia;Methanomicrobiales;Methanomicrobiaceae;Methanofollis	1.46595e-05	0	0	5.71216e-05	0	9.5257e-06	0	0	1.80137e-05	2.04209e-05	0	0	7.63192e-06	9.10566e-06	0	0	0	0	1.52766e-05	0	7.58778e-06	0	3.27491e-05	0	1.7199e-05	1.28408e-05	1.35743e-05	0	0	4.37125e-05	0	5.17263e-06	0	9.96575e-05	0	4.83902e-06	1.53163e-05
Archaea;Euryarchaeota;Methanomicrobia;Methanomicrobiales;Methanomicrobiaceae;Methanoplanus	3.42056e-05	0	0	0	0	9.5257e-06	0	0	9.00684e-05	0	0	0	0	0	0.000520061	0	0	0	3.05532e-05	8.09751e-05	3.82695e-05	8.40586e-06	3.27491e-05	0.00011506	3.43979e-05	2.56816e-05	1.35743e-05	0	0	0.000320558	3.85408e-06	0	0	7.11839e-05	2.1283e-05	0	4.31165e-05
Archaea;Euryarchaeota;Methanomicrobia;Methanomicrobiales;Methanoregulaceae	0	0	0	0	0	0	0	0	0	0	0	0	0	0	0	0	0	0	0	0	0	0	0	0	0	0	0	0	0	0	0	0	0	0	0	0	0
Archaea;Euryarchaeota;Methanomicrobia;Methanomicrobiales;Methanoregulaceae;Methanoregula	4.88652e-06	0	0	0	0	0	0	0	1.80137e-05	2.55262e-05	0	0	0	2.7317e-05	4.58878e-05	0	3.23135e-05	1.15907e-05	0	0	8.27677e-06	0.000554787	8.88905e-05	4.47455e-05	0.00032678	1.28408e-05	1.35743e-05	5.55055e-05	4.87539e-06	0.000291417	3.85408e-06	2.58631e-05	1.6704e-05	0.00941051	0	9.67804e-06	0.000724002
Archaea;Euryarchaeota;Methanomicrobia;Methanosarcinales	0	0	0	0	0	0	0	0	0	0	0	0	0	0	0	0	0	0	0	0	0	0	0	0	0	0	0	0	0	0	0	0	0	0	0	0	0
Archaea;Euryarchaeota;Methanomicrobia;Methanosarcinales;Methanosaetaceae	0	0	0	0	0	0	0	0	0	0	0	0	0	0	0	0	0	0	0	0	0	0	0	0	0	0	0	0	0	0	0	0	0	0	0	0	0
Archaea;Euryarchaeota;Methanomicrobia;Methanosarcinales;Methanosaetaceae;Methanothrix	7.32977e-05	0	1.32082e-05	0	0	0	0	0	8.10616e-05	3.06314e-05	0	2.51723e-05	0	0	7.64796e-05	1.86983e-05	0	0	0.000183319	0	2.50934e-05	0.000159711	0.000374276	1.91766e-05	0.000189188	5.13633e-05	0	0	0	0.000335129	0	5.17263e-06	8.35202e-06	0.000640655	5.95923e-05	6.29073e-05	0.000127035
Archaea;Euryarchaeota;Methanomicrobia;Methanosarcinales;Methanosarcinaceae	2.44326e-05	0	0	0	0	0	0	0	0	0	0	0	0	0	0	0	0	0	0	0	1.22163e-06	0	1.87138e-05	0	0	0	0	0	0	0	0	0	0	0	0	0	1.24759e-06
Archaea;Euryarchaeota;Methanomicrobia;Methanosarcinales;Methanosarcinaceae;Methanococcoides	9.77303e-06	0	0	0	0	6.66799e-05	0	0	2.70205e-05	0	0	2.51723e-05	0	0	0.000458878	1.86983e-05	5.38559e-05	0	1.52766e-05	0.000121463	3.98408e-05	4.20293e-05	0.000318134	7.03143e-05	3.43979e-05	3.85225e-05	1.35743e-05	0	4.87539e-06	0.000495408	1.54163e-05	1.03453e-05	0	0.000185078	1.70264e-05	0.000866185	0.000140754
Archaea;Euryarchaeota;Methanomicrobia;Methanosarcinales;Methanosarcinaceae;Methanohalophilus	3.42056e-05	0	0	0	0	4.76285e-05	0	0	9.00684e-05	5.10523e-06	0	0	7.63192e-06	0	0.000168255	0	0	0	6.11064e-05	0	2.07001e-05	0.000117682	5.14629e-05	1.27844e-05	5.15969e-05	0	2.71487e-05	0	1.46262e-05	0.000291417	0	3.62084e-05	8.35202e-06	0.000526761	5.10791e-05	0.000125815	8.76622e-05
Archaea;Euryarchaeota;Methanomicrobia;Methanosarcinales;Methanosarcinaceae;Methanomethylovorans	1.46595e-05	0	0	0	0	0	0	0	9.00684e-06	5.10523e-06	0	2.51723e-05	0	0	0	9.34913e-06	2.15424e-05	0	1.52766e-05	4.04876e-05	7.02998e-06	3.36234e-05	2.33922e-05	0.00017259	0	3.85225e-05	0.000176466	0	0	0	0	0	1.6704e-05	1.42368e-05	0	3.38731e-05	3.39605e-05
Archaea;Euryarchaeota;Methanomicrobia;Methanosarcinales;Methanosarcinaceae;Methanosarcina	0.000298077	0	6.6041e-05	2.28486e-05	4.18842e-05	5.71542e-05	9.32518e-06	0	0.000621472	3.06314e-05	5.68844e-05	0	3.81596e-05	0.000409755	0.00182021	0.00011219	0.000172339	0	0.000519404	0.000222682	0.000224953	0.000798557	0.00117429	0.000677574	0.00132432	0.000513633	0.000366507	0.00183168	0.00117984	0.0026956	0.000154163	8.2762e-05	7.51682e-05	0.00210704	0.00058741	0.000367766	0.000929088
Archaea;Euryarchaeota;Methanopyri	0	0	0	0	0	0	0	0	0	0	0	0	0	0	0	0	0	0	0	0	0	0	0	0	0	0	0	0	0	0	0	0	0	0	0	0	0
Archaea;Euryarchaeota;Methanopyri;Methanopyrales	0	0	0	0	0	0	0	0	0	0	0	0	0	0	0	0	0	0	0	0	0	0	0	0	0	0	0	0	0	0	0	0	0	0	0	0	0
Archaea;Euryarchaeota;Methanopyri;Methanopyrales;Methanopyraceae	0	0	0	0	0	0	0	0	0	0	0	0	0	0	0	0	0	0	0	0	0	0	0	0	0	0	0	0	0	0	0	0	0	0	0	0	0
Archaea;Euryarchaeota;Methanopyri;Methanopyrales;Methanopyraceae;Methanopyrus	0	0	0	0	0	0	0	0	9.00684e-06	0	0	0	0	0	0	0	1.07712e-05	0	0	0	9.88901e-07	0	0	6.39221e-06	0	0	0	0	0	0	0	0	8.35202e-06	0	0	0	9.82949e-07
Archaea;Euryarchaeota;Thermococci	0	0	0	0	0	0	0	0	0	0	0	0	0	0	0	0	0	0	0	0	0	0	0	0	0	0	0	0	0	0	0	0	0	0	0	0	0
Archaea;Euryarchaeota;Thermococci;Thermococcales	0	0	0	0	0	0	0	0	0	0	0	0	0	0	0	0	0	0	0	0	0	0	0	0	0	0	0	0	0	0	0	0	0	0	0	0	0
Archaea;Euryarchaeota;Thermococci;Thermococcales;Thermococcaceae	0	0	0	0	0	0	0	0	0	0	0	0	0	0	0	0	0	0	0	0	0	1.68117e-05	9.35689e-06	0	0	5.13633e-05	0	0	0	0	0	0	0	0	0	0	5.16879e-06
Archaea;Euryarchaeota;Thermococci;Thermococcales;Thermococcaceae;Pyrococcus	4.39786e-05	0	2.64164e-05	0	1.0471e-05	9.5257e-06	0	1.00237e-05	0.000225171	0	0	0	7.63192e-06	0	0.000550653	1.86983e-05	0	0	0.000137489	2.02438e-05	5.30151e-05	0.00010087	1.40353e-05	0	3.43979e-05	6.42041e-05	4.0723e-05	0	4.87539e-06	0.000582833	0	0	0	5.69471e-05	2.55395e-05	1.93561e-05	6.29188e-05
Archaea;Euryarchaeota;Thermococci;Thermococcales;Thermococcaceae;Thermococcus	0.000386035	0	0	9.13945e-05	7.32973e-05	1.90514e-05	0	3.00711e-05	0.00034226	0	1.89615e-05	0.00201378	1.52638e-05	1.82113e-05	0.00100953	3.73965e-05	0.000204652	5.79534e-05	0.000381915	0.000647801	0.000267379	0.000311017	0.000552057	0.000370748	0.000189188	0.00928391	0.000244338	2.77528e-05	2.43769e-05	0.00109281	7.70815e-06	0.000175869	5.01121e-05	0.00136673	8.08752e-05	9.67804e-05	0.000924952
Archaea;Euryarchaeota;Thermoplasmata	1.46595e-05	0	0	1.14243e-05	0	0	0	0	0	0	0	0	0	0	0	0	0	0	0	0	1.30419e-06	0	0	0	0	0.00121988	0	0	0	0	0	0	0	0	0	0	8.13252e-05
Archaea;Euryarchaeota;Thermoplasmata;Methanomassiliicoccales	0	0	0	0	0	0	0	0	0	0	0	0	0	0	0	0	0	0	0	0	0	0	0	0	0	0	0	0	0	0	0	0	0	0	0	0	0
Archaea;Euryarchaeota;Thermoplasmata;Methanomassiliicoccales;Methanomassiliicoccaceae	0	0	0	0	0	0	0	0	0	0	0	0	0	0	0	0	0	0	0	0	0	0	0	0	0	0	0	0	0	0	0	0	0	0	0	0	0
Archaea;Euryarchaeota;Thermoplasmata;Methanomassiliicoccales;Methanomassiliicoccaceae;Candidatus Methanoplasma	0	0	0	0	0	0	0	0	9.00684e-06	0	1.89615e-05	0	0	0	0.000137663	0	0	0	9.16596e-05	0	1.28646e-05	8.40586e-06	0	1.91766e-05	1.7199e-05	1.28408e-05	1.35743e-05	0	0	1.45708e-05	3.85408e-06	0	0	0	2.1283e-05	0	7.39363e-06
Archaea;Euryarchaeota;Thermoplasmata;Methanomassiliicoccales;Methanomassiliicoccaceae;Methanomassiliicoccus	0	0	0	1.14243e-05	1.0471e-05	0	0	0	1.80137e-05	0	1.89615e-05	0	3.81596e-05	0	0.000535357	0	9.69406e-05	5.79534e-06	0	2.02438e-05	3.77683e-05	1.68117e-05	6.08198e-05	0	0	3.85225e-05	8.1446e-05	0	0	0.000305988	0	2.06905e-05	8.35202e-06	0.000256262	4.25659e-06	4.83902e-06	5.31992e-05
Archaea;Euryarchaeota;Thermoplasmata;Thermoplasmatales	0	0	0	0	0	0	0	0	0	0	0	0	0	0	0	0	0	0	0	0	0	0	0	0	0	0	0	0	0	0	0	0	0	0	0	0	0
Archaea;Euryarchaeota;Thermoplasmata;Thermoplasmatales;Thermoplasmataceae	0	0	0	0	0	0	0	0	0	0	0	0	0	0	0	0	0	0	0	0	0	0	0	0	0	0	0	0	0	0	0	0	0	0	0	0	0
Archaea;Euryarchaeota;Thermoplasmata;Thermoplasmatales;Thermoplasmataceae;Thermoplasma	2.93191e-05	0	0	0	0	0	0	0	4.50342e-05	0	9.48074e-06	0	0	0	0	0	0	0	0	2.02438e-05	5.20389e-06	8.40586e-06	9.35689e-06	0.000153413	0	2.56816e-05	0	0	0	1.45708e-05	0	0	0	0	8.51318e-06	0	1.46628e-05
Archaea;Euryarchaeota;Thermoplasmata;Thermoplasmatales;Thermoplasmatales archaeon BRNA1	9.77303e-06	0	0	0	1.0471e-05	0	0	0	9.00684e-06	0	0	0	0	0	1.52959e-05	0	0	0	0	0	2.22734e-06	4.20293e-05	0.000112283	1.91766e-05	0	6.42041e-05	4.0723e-05	2.77528e-05	4.87539e-06	0	0	0	0	7.11839e-05	0	0	2.54819e-05
Archaea;Thaumarchaeota	0	0	0	0	0	0	0	0	0	0	0	0	0	0	0	0	0	0	0	0	0	0	0	0	0	0	0	0	0	0	0	0	0	0	0	0	0
Archaea;Thaumarchaeota;Candidatus Nitrosotenuis	0	0	0	0	0	0	0	0	0	0	0	0	0	0	0	0	0	0	0	0	0	0	0	0	0	0	0	0	0	0	0	0	0	0	0	0	0
Archaea;Thaumarchaeota;Candidatus Nitrosotenuis;Candidatus Nitrosotenuis cloacae	0	0	0	0	0	0	0	0	2.70205e-05	0	0	0	0	0	0.000137663	0	0	0	4.58298e-05	0	1.05257e-05	6.72469e-05	7.01767e-05	3.83532e-05	0.000189188	1.28408e-05	0	0	0	0	0	0	0	0.000697602	7.2362e-05	0.000101619	8.32927e-05
Bacteria	6.6734	0.420799	0.403259	0.559175	0.555458	5.19785	0.377567	0.434317	0.914384	2.57182	0.90778	0.579189	0.381954	0.381063	2.06532	0.502534	0.917888	2.16032	1.25212	0.571988	1.39141	1.75042	1.78293	0.710309	0.248318	3.02431	0.203479	0.445293	0.306657	0.552672	0.386471	2.40823	2.17028	0.535858	0.7177	0.524501	1.05116
Bacteria;Acidobacteria	0	0	0	0	0	0	9.32518e-06	0	0	5.10523e-06	0	0	0	0	0	0	0	0	0	0	7.21521e-07	0	4.67845e-06	0	0	0	0	0	0	0	7.70815e-06	0	0	0	0	0	8.25773e-07
Bacteria;Acidobacteria;Acidobacteria subdivision 6	0	0	0	0	0	0	0	0	0	0	0	0	0	0	0	0	0	0	0	0	0	0	0	0	0	0	0	0	0	0	0	0	0	0	0	0	0
Bacteria;Acidobacteria;Acidobacteria subdivision 6;Vicinamibacteraceae	0	0	0	0	0	0	0	0	0	0	0	0	0	0	0	0	0	0	0	0	0	0	0	0	0	0	0	0	0	0	0	0	0	0	0	0	0
Bacteria;Acidobacteria;Acidobacteria subdivision 6;Vicinamibacteraceae;Luteitalea	0	0	0	0	0	0	0	0	0	0	0	0	0	0	0	0	0	0	0	0	0	0	0	0	0	0	0	0	0	0	0	0	0	0	0	0	0
Bacteria;Acidobacteria;Acidobacteria subdivision 6;Vicinamibacteraceae;Luteitalea;Luteitalea pratensis	3.90921e-05	0	0	5.71216e-05	0	0	0	6.01422e-05	9.90753e-05	4.08419e-05	9.48074e-06	0	1.52638e-05	0	3.05918e-05	9.34913e-06	0	8.11348e-05	0.000137489	0.000121463	3.50523e-05	3.36234e-05	0.000145032	4.47455e-05	5.15969e-05	0.00142533	2.71487e-05	0	2.43769e-05	5.82833e-05	1.92704e-05	1.03453e-05	8.35202e-05	8.54207e-05	4.25659e-06	1.93561e-05	0.000135487
Bacteria;Acidobacteria;Acidobacteriia	0	0	0	0	0	0	0	0	0	0	0	0	0	0	0	0	0	0	0	0	0	0	0	0	0	0	0	0	0	0	0	0	0	0	0	0	0
Bacteria;Acidobacteria;Acidobacteriia;Acidobacteriales	0	0	0	0	0	0	0	0	0	0	0	0	0	0	0	0	0	0	0	0	0	0	0	0	0	0	0	0	0	0	0	0	0	0	0	0	0
Bacteria;Acidobacteria;Acidobacteriia;Acidobacteriales;Acidobacteriaceae	0	0	0	1.14243e-05	1.0471e-05	0	0	0	0.000135103	0	0	0	0	0	1.52959e-05	0	1.07712e-05	5.79534e-06	0	0	9.44302e-06	8.40586e-06	9.35689e-06	0	0	1.28408e-05	0	0	0	0	0	0	0	0	0	0	2.04024e-06
Bacteria;Acidobacteria;Acidobacteriia;Acidobacteriales;Acidobacteriaceae;Acidobacteriaceae bacterium SBC82	3.42056e-05	0	0	0	0	4.76285e-05	9.32518e-06	0	0.000180137	0	1.89615e-05	0	2.28957e-05	0	0.000122367	0	1.07712e-05	1.7386e-05	3.05532e-05	0.000141706	3.17969e-05	5.8841e-05	5.14629e-05	6.39221e-06	5.15969e-05	5.13633e-05	0.000149318	0	0	1.45708e-05	0	3.10358e-05	0	1.42368e-05	4.25659e-06	4.83902e-06	2.91942e-05
Bacteria;Acidobacteria;Acidobacteriia;Acidobacteriales;Acidobacteriaceae;Acidobacterium	9.77303e-06	1.2171e-05	3.96246e-05	1.14243e-05	1.0471e-05	1.90514e-05	0	0	0.000207157	1.53157e-05	3.79229e-05	0	0	0	3.05918e-05	9.34913e-06	5.38559e-05	1.15907e-05	0	2.02438e-05	2.44271e-05	0.000210146	0.000304099	0.000294042	6.87958e-05	3.85225e-05	4.0723e-05	0	0	0	0	2.06905e-05	2.50561e-05	0.000284736	7.66186e-05	4.83902e-06	9.12179e-05
Bacteria;Acidobacteria;Acidobacteriia;Acidobacteriales;Acidobacteriaceae;Candidatus Koribacter	0.000200347	0	0	1.14243e-05	0	0	0	1.00237e-05	2.70205e-05	5.10523e-06	9.48074e-06	0	0	0	7.64796e-05	0	1.07712e-05	0	4.58298e-05	6.07314e-05	2.28607e-05	7.56527e-05	0.000435095	6.39221e-05	3.43979e-05	0.00218294	0.000434379	0	9.75077e-06	0.000189421	1.15622e-05	5.17263e-06	4.17601e-05	7.11839e-05	2.55395e-05	4.35512e-05	0.000241622
Bacteria;Acidobacteria;Acidobacteriia;Acidobacteriales;Acidobacteriaceae;Granulicella	2.93191e-05	1.2171e-05	0	7.99702e-05	0	0	9.32518e-06	1.00237e-05	6.30479e-05	6.12628e-05	4.74037e-05	0	2.28957e-05	1.82113e-05	0.000122367	9.34913e-06	1.07712e-05	9.85208e-05	0.000168043	4.04876e-05	4.01585e-05	0.000268987	0.000364919	0.000153413	0.00032678	0.00145101	2.71487e-05	0	0	0.00052455	1.54163e-05	2.06905e-05	4.17601e-05	0.00109623	3.83093e-05	5.32292e-05	0.000292163
Bacteria;Acidobacteria;Acidobacteriia;Acidobacteriales;Acidobacteriaceae;Terriglobus	7.32977e-05	0	2.64164e-05	3.42729e-05	1.0471e-05	6.66799e-05	0	1.00237e-05	0.000558424	3.06314e-05	4.74037e-05	2.51723e-05	3.05277e-05	4.55283e-05	0.000198847	1.86983e-05	3.23135e-05	6.37488e-05	7.6383e-05	0.000101219	7.25029e-05	0.000210146	0.000617555	8.94909e-05	3.43979e-05	0.00486667	0.000257912	2.77528e-05	4.87539e-06	2.91417e-05	3.08326e-05	5.17263e-06	5.84641e-05	0.000654892	3.83093e-05	0.000280663	0.000480418
Bacteria;Acidobacteria;Blastocatellia	0	0	0	0	0	0	0	0	0	0	0	0	0	0	0	0	0	0	0	0	0	0	0	0	0	0	0	0	0	0	0	0	0	0	0	0	0
Bacteria;Acidobacteria;Blastocatellia;Chloracidobacterium	0	0	0	0	0	0	0	0	0	0	0	0	0	0	0	0	0	0	0	0	0	0	0	0	0	0	0	0	0	0	0	0	0	0	0	0	0
Bacteria;Acidobacteria;Blastocatellia;Chloracidobacterium;Chloracidobacterium thermophilum	1.95461e-05	0	0	1.14243e-05	0	0	0	0	6.30479e-05	5.10523e-06	0	0	0	0	0.000107071	3.73965e-05	1.07712e-05	1.15907e-05	6.11064e-05	0	1.6353e-05	0.00201741	0.00027135	1.27844e-05	0.000120393	1.28408e-05	0.000325784	0	4.87539e-06	2.91417e-05	1.54163e-05	2.06905e-05	0	0.000612182	2.1283e-05	8.71024e-05	0.00023675
Bacteria;Acidobacteria;Solibacteres	0	0	0	0	0	0	0	0	0	0	0	0	0	0	0	0	0	0	0	0	0	0	0	0	0	0	0	0	0	0	0	0	0	0	0	0	0
Bacteria;Acidobacteria;Solibacteres;Solibacterales	0	0	0	0	0	0	0	0	0	0	0	0	0	0	0	0	0	0	0	0	0	0	0	0	0	0	0	0	0	0	0	0	0	0	0	0	0
Bacteria;Acidobacteria;Solibacteres;Solibacterales;Solibacteraceae	0	0	0	0	0	0	0	0	0	0	0	0	0	0	0	0	0	0	0	0	0	0	0	0	0	0	0	0	0	0	0	0	0	0	0	0	0
Bacteria;Acidobacteria;Solibacteres;Solibacterales;Solibacteraceae;Candidatus Solibacter	3.90921e-05	0	0	3.42729e-05	1.0471e-05	3.81028e-05	0	5.01185e-05	7.20548e-05	0.000112315	3.79229e-05	0	2.28957e-05	0	0.000137663	0	0.000420076	0.000266586	4.58298e-05	2.02438e-05	6.53822e-05	5.8841e-05	0.000299421	7.03143e-05	3.43979e-05	0.000256816	4.0723e-05	0	0	0	3.85408e-06	5.17263e-06	5.84641e-05	9.96575e-05	7.66186e-05	1.93561e-05	6.82424e-05
Bacteria;Actinobacteria	0.00497447	0.00122927	0.00459645	0.00501527	0.732115	0.01928	0.00190234	0.00545289	0.00262099	0.015959	0.00676925	0.00314654	0.00344199	0.0634756	0.00169785	0.0798977	0.00206807	0.021918	0.0076383	0.00670069	0.049495	0.00353046	0.00456616	0.00081181	0.00173709	0.00309464	0.00217189	0.000388539	0.000307149	0.00625089	0.000366137	0.00416914	0.00105235	0.0068906	0.00985401	0.000450029	0.00304273
Bacteria;Actinobacteria;Actinobacteria	0.125403	0.00610982	0.0556857	0.0493302	0.0639886	0.083207	0.0203475	0.0515218	0.0175633	0.151462	0.0546849	0.0444794	0.0246358	0.0170731	0.0243664	0.0341243	0.0156182	0.187253	0.00285672	0.0219645	0.0525838	0.00964993	0.0172915	0.00540142	0.00300982	0.00954073	0.00404515	0.00208146	0.00561645	0.0263149	0.00388105	0.0172921	0.0268517	0.0555662	0.00416295	0.000319375	0.012735
Bacteria;Actinobacteria;Actinobacteria;Acidothermales	0	0	0	0	0	0	0	0	0	0	0	0	0	0	0	0	0	0	0	0	0	0	0	0	0	0	0	0	0	0	0	0	0	0	0	0	0
Bacteria;Actinobacteria;Actinobacteria;Acidothermales;Acidothermaceae	0	0	0	0	0	0	0	0	0	0	0	0	0	0	0	0	0	0	0	0	0	0	0	0	0	0	0	0	0	0	0	0	0	0	0	0	0
Bacteria;Actinobacteria;Actinobacteria;Acidothermales;Acidothermaceae;Acidothermus	1.46595e-05	1.2171e-05	0	6.85459e-05	2.09421e-05	1.90514e-05	0	3.00711e-05	0.000108082	8.16837e-05	1.89615e-05	2.51723e-05	1.52638e-05	9.10566e-06	3.05918e-05	9.34913e-06	0	6.95441e-05	6.11064e-05	4.04876e-05	3.17395e-05	2.52176e-05	3.27491e-05	5.75299e-05	0	3.85225e-05	2.71487e-05	0	0	0.000131138	0	5.17263e-06	0	4.27103e-05	4.25659e-05	4.83902e-06	2.71729e-05
Bacteria;Actinobacteria;Actinobacteria;Actinobacteria bacterium IMCC26256	4.39786e-05	0	2.64164e-05	6.85459e-05	2.09421e-05	0.00013336	0	1.00237e-05	3.60274e-05	2.04209e-05	9.48074e-06	2.51723e-05	0	9.10566e-06	1.52959e-05	2.80474e-05	1.07712e-05	2.89767e-05	1.52766e-05	2.02438e-05	2.61042e-05	8.40586e-06	4.67845e-06	3.1961e-05	0	0.00148954	0	0	3.41277e-05	2.91417e-05	3.85408e-06	1.55179e-05	3.34081e-05	1.42368e-05	1.27698e-05	9.67804e-06	0.000112488
Bacteria;Actinobacteria;Actinobacteria;Actinomycetales	0	0	0	0	0	0	0	0	0	0	0	0	0	0	0	0	0	0	0	0	0	0	0	0	0	0	0	0	0	0	0	0	0	0	0	0	0
Bacteria;Actinobacteria;Actinobacteria;Actinomycetales;Actinomycetaceae	2.93191e-05	1.2171e-05	0.000198123	0.000205638	5.23552e-05	0.00013336	9.32518e-06	0.000170403	1.80137e-05	0.00021442	9.48074e-06	0	7.63192e-06	0	1.52959e-05	1.86983e-05	1.07712e-05	2.89767e-05	0	2.02438e-05	5.77113e-05	2.52176e-05	0	0	5.15969e-05	0	0	0	8.28816e-05	0.000218563	0	0	8.35202e-06	0.000683366	2.1283e-05	4.83902e-06	7.30732e-05
Bacteria;Actinobacteria;Actinobacteria;Actinomycetales;Actinomycetaceae;Actinomyces	0.11303	0.00371214	0.736053	0.170645	0.0283242	0.188142	0.010351	0.0656251	0.00771887	0.0600426	0.00170653	0.0062679	0.00500654	0.00783997	0.0109213	0.00341243	0.0305255	0.00660669	0.00415523	0.0272886	0.0743687	0.00423655	0.00409364	0.0032025	0.0082727	0.00418611	0.00103165	0.0183168	0.000273022	0.171397	3.46867e-05	0.00177421	0.00109411	0.379481	0.00146001	0.00179528	0.0400433
Bacteria;Actinobacteria;Actinobacteria;Actinomycetales;Actinomycetaceae;Actinotignum	7.81843e-05	1.2171e-05	0.00029058	0.000319881	6.28263e-05	0.000266719	4.66259e-05	0.000230545	0.000126096	0.000408419	6.63652e-05	5.03446e-05	4.57915e-05	9.10566e-06	7.64796e-05	0.00021503	3.23135e-05	0.000168065	4.58298e-05	0.000202438	0.00013769	0.00010087	0.000364919	1.91766e-05	0.000240785	0.000102727	1.35743e-05	0.000943594	0.0602549	0.00112195	7.70815e-06	2.58631e-05	9.18722e-05	0.00138097	0.000310731	9.67804e-06	0.00433262
Bacteria;Actinobacteria;Actinobacteria;Actinomycetales;Actinomycetaceae;Arcanobacterium	0.000390921	2.43419e-05	0.000713242	0.000536943	4.18842e-05	0.000381028	5.59511e-05	0.000110261	8.10616e-05	0.00011742	4.74037e-05	0	5.34234e-05	9.10566e-06	0.000107071	0	0.000107712	8.69301e-05	7.6383e-05	6.07314e-05	0.000150091	3.36234e-05	2.80707e-05	0.000134236	5.15969e-05	0.000410906	0.000108595	2.77528e-05	4.38785e-05	0.000393413	0	6.20715e-05	0	0.000370156	0.000314988	1.45171e-05	0.00013292
Bacteria;Actinobacteria;Actinobacteria;Actinomycetales;Actinomycetaceae;Mobiluncus	0.000586382	2.43419e-05	0.00281334	0.000228486	0.000146595	0.0017051	4.66259e-05	0.000120284	0.000306233	0.000132736	0.000170653	0.0018124	2.28957e-05	0	3.05918e-05	3.73965e-05	0.000129254	4.05674e-05	1.52766e-05	0.000182194	0.000427568	0.000193335	0.000276028	4.47455e-05	3.43979e-05	0.00213158	0	8.32583e-05	7.80062e-05	0.000276846	0	0.000506918	0	0.000256262	0.000532074	1.45171e-05	0.000295198
Bacteria;Actinobacteria;Actinobacteria;Actinomycetales;Actinomycetaceae;Trueperella	0.000127049	1.2171e-05	0.000884949	0.000491246	0.000157066	0.000285771	5.59511e-05	0.000431019	0.00014411	0.000265472	0	0.000201378	0.000343436	0	0.000963643	0.000158935	0.000150797	0.00016227	6.11064e-05	0.00016195	0.000252916	0.000126088	0.00021053	4.47455e-05	0.000309581	8.98857e-05	0.000230764	2.77528e-05	9.26323e-05	0.00228762	3.85408e-06	9.31073e-05	2.50561e-05	0.00382969	0.000217086	4.83902e-06	0.000506216
Bacteria;Actinobacteria;Actinobacteria;Actinopolysporales	0	0	0	0	0	0	0	0	0	0	0	0	0	0	0	0	0	0	0	0	0	0	0	0	0	0	0	0	0	0	0	0	0	0	0	0	0
Bacteria;Actinobacteria;Actinobacteria;Actinopolysporales;Actinopolysporaceae	0	0	0	0	0	0	0	0	0	0	0	0	0	0	0	0	0	0	0	0	0	0	0	0	0	0	0	0	0	0	0	0	0	0	0	0	0
Bacteria;Actinobacteria;Actinobacteria;Actinopolysporales;Actinopolysporaceae;Actinopolyspora	4.88652e-06	2.43419e-05	0.000118874	3.42729e-05	4.18842e-05	5.71542e-05	9.32518e-06	0.000250592	7.20548e-05	0.000393103	4.74037e-05	7.55169e-05	1.52638e-05	9.10566e-06	1.52959e-05	1.86983e-05	2.15424e-05	0.000104316	1.52766e-05	2.02438e-05	6.74576e-05	0.000159711	4.2106e-05	1.27844e-05	5.15969e-05	3.85225e-05	2.71487e-05	0	8.7757e-05	5.82833e-05	0	2.06905e-05	8.35202e-06	0.000185078	2.55395e-05	0	4.7838e-05
Bacteria;Actinobacteria;Actinobacteria;Bifidobacteriales	0	0	0	0	0	0	0	0	0	0	0	0	0	0	0	0	0	0	0	0	0	0	0	0	0	0	0	0	0	0	0	0	0	0	0	0	0
Bacteria;Actinobacteria;Actinobacteria;Bifidobacteriales;Bifidobacteriaceae	0.0221115	0.0046493	0.0450796	0.0458344	0.0449836	0.0416749	0.0239098	0.0474121	0.0122133	0.104366	0.0426633	0.0468708	0.0325959	0.012584	0.00611837	0.0361905	0.0192158	0.0681996	0.000122213	0.0140289	0.0335412	0.00394235	0.00546442	0.00421247	0.00106633	0.000179771	0.00210402	0.00285853	0.000862943	0.000189421	0.00299462	0.00720547	0.033951	0.00916849	0.00321798	9.67804e-06	0.00516183
Bacteria;Actinobacteria;Actinobacteria;Bifidobacteriales;Bifidobacteriaceae;Bifidobacterium	26.8243	8.01551	53.4385	85.6741	66.6957	38.8649	69.7146	93.5928	20.9697	67.185	52.7057	56.9158	64.7428	27.2062	13.1703	79.0537	34.4003	82.2892	0.138742	38.7289	49.0163	8.2131	7.13788	8.77395	3.70275	0.723259	6.58658	5.76169	2.29256	0.256214	8.76689	9.02443	17.5994	26.0845	5.71191	0.0268711	7.37746
Bacteria;Actinobacteria;Actinobacteria;Bifidobacteriales;Bifidobacteriaceae;Gardnerella	0.000747637	2.43419e-05	0.000264164	0.000571216	0.00030366	0.000447708	6.52763e-05	0.000310735	8.10616e-05	0.000668786	0.000237018	0.000402757	0.00019843	0.000100162	0.000367102	0.000514202	0.000215424	0.00067226	0.000168043	0.00016195	0.000326097	3.36234e-05	0.000383633	8.30987e-05	0.000154791	0.000359543	0.000135743	2.77528e-05	1.95015e-05	0.000291417	9.63519e-05	5.17263e-05	0.000283969	0.000484051	0.00174946	2.41951e-05	0.00027859
Bacteria;Actinobacteria;Actinobacteria;Bifidobacteriales;Bifidobacteriaceae;Parascardovia	0.123961	0.000645061	0.000277372	0.0374832	0.000418842	0.000666799	0.000149203	0.00161381	0.000198151	0.00236883	0.000398191	0.00244171	0.00019843	0.00422503	0.000152959	0.000373965	9.69406e-05	0.00153577	0.00905902	0.00447388	0.00953691	0.000336234	0.000304099	1.27844e-05	1.7199e-05	5.13633e-05	9.50203e-05	5.55055e-05	9.75077e-06	0.000247704	3.08326e-05	4.65536e-05	0.000400897	0.000711839	0.000106415	4.83902e-06	0.000162069
Bacteria;Actinobacteria;Actinobacteria;Bifidobacteriales;Bifidobacteriaceae;Scardovia	7.32977e-05	0	0.000118874	0.000125667	5.23552e-05	0.00117166	8.39266e-05	0.000150355	3.60274e-05	0.000658575	7.58459e-05	0.000100689	9.92149e-05	2.7317e-05	0	9.34913e-05	0.00106635	0.000307153	0.000198596	6.07314e-05	0.000225006	0.000134494	0.000102926	3.1961e-05	3.43979e-05	3.85225e-05	1.35743e-05	5.55055e-05	6.338e-05	1.45708e-05	3.85408e-06	3.10358e-05	0.000217153	8.54207e-05	0.000123441	4.83902e-06	6.36717e-05
Bacteria;Actinobacteria;Actinobacteria;Candidatus Nanopelagicales	0	0	0	0	0	0	0	0	0	0	0	0	0	0	0	0	0	0	0	0	0	0	0	0	0	0	0	0	0	0	0	0	0	0	0	0	0
Bacteria;Actinobacteria;Actinobacteria;Candidatus Nanopelagicales;Candidatus Nanopelagicaceae	0	0	0	0	0	0	0	0	0	0	0	0	0	0	0	0	0	0	0	0	0	0	0	0	0	0	0	0	0	0	0	0	0	0	0	0	0
Bacteria;Actinobacteria;Actinobacteria;Candidatus Nanopelagicales;Candidatus Nanopelagicaceae;Candidatus Nanopelagicus	4.88652e-06	0	2.64164e-05	7.99702e-05	0	4.76285e-05	0	0	1.80137e-05	0	0	0	2.28957e-05	0	1.52959e-05	1.86983e-05	0.000118483	5.79534e-06	0.000106936	2.02438e-05	2.42632e-05	0.000622034	0.000290064	1.27844e-05	5.15969e-05	1.28408e-05	0.00107237	0.000138764	0	0.000233133	0	0.000108625	0.000242209	4.27103e-05	0.00018729	3.38731e-05	0.00020322
Bacteria;Actinobacteria;Actinobacteria;Candidatus Nanopelagicales;Candidatus Nanopelagicaceae;Candidatus Planktophila	0.000254099	0	2.64164e-05	0.000297032	8.37684e-05	8.57313e-05	3.73007e-05	1.00237e-05	1.80137e-05	7.65785e-05	7.58459e-05	2.51723e-05	7.63192e-06	9.10566e-06	0.000657724	1.86983e-05	3.23135e-05	0.000208632	4.58298e-05	8.09751e-05	0.000102545	0.000193335	0.000921654	0.000121452	0.000103194	0.00015409	0.000366507	0	1.95015e-05	0.0012968	0.00010406	6.20715e-05	0	0.000640655	4.25659e-05	9.19414e-05	0.000274522
Bacteria;Actinobacteria;Actinobacteria;Catenulisporales	0	0	0	0	0	0	0	0	0	0	0	0	0	0	0	0	0	0	0	0	0	0	0	0	0	0	0	0	0	0	0	0	0	0	0	0	0
Bacteria;Actinobacteria;Actinobacteria;Catenulisporales;Catenulisporaceae	0	0	0	0	0	0	0	0	0	0	0	0	0	0	0	0	0	0	0	0	0	0	0	0	0	0	0	0	0	0	0	0	0	0	0	0	0
Bacteria;Actinobacteria;Actinobacteria;Catenulisporales;Catenulisporaceae;Catenulispora	8.30708e-05	1.2171e-05	1.32082e-05	7.99702e-05	8.37684e-05	0.000142885	3.73007e-05	6.01422e-05	0.00017113	0.000255262	0.000104288	0.000100689	6.10553e-05	1.82113e-05	3.05918e-05	9.34913e-06	9.69406e-05	0.000226018	3.05532e-05	0.000202438	9.09522e-05	6.72469e-05	0.000130996	1.27844e-05	8.59948e-05	1.28408e-05	6.78717e-05	0	5.85046e-05	0.000203992	0	0.000175869	5.01121e-05	0.000469814	1.70264e-05	0	9.02035e-05
Bacteria;Actinobacteria;Actinobacteria;Corynebacteriales	0.000151482	4.86838e-05	0.000501911	0.000651186	0.000209421	0.000828736	0.000139878	0.000601422	0.000270205	0.00151625	0.000293903	0.00055379	0.000221326	0.000163902	0.000290622	0.000261776	0.000764754	0.00131554	0.000305532	0.00016195	0.000462614	0.000285799	0.00123511	0.000262081	6.87958e-05	0.000295339	0.000352933	2.77528e-05	2.92523e-05	0.000684829	0.000111768	0.000108625	0.000217153	0.00182231	8.51318e-05	3.38731e-05	0.000374717
Bacteria;Actinobacteria;Actinobacteria;Corynebacteriales;Corynebacteriaceae	0	0	0	0	0	0	0	0	0	0	0	0	0	0	0	0	0	0	0	0	0	0	0	0	0	0	0	0	0	0	0	0	0	0	0	0	0
Bacteria;Actinobacteria;Actinobacteria;Corynebacteriales;Corynebacteriaceae;Corynebacterium	0.00505266	0.000912822	0.0183462	0.00735726	0.00286907	0.00861123	0.00262038	0.00653545	0.00492674	0.00923537	0.00385866	0.00309619	0.00456389	0.00164812	0.00365572	0.0120884	0.00199267	0.0132829	0.00135962	0.0056885	0.00588509	0.00479975	0.0110084	0.00157248	0.00244225	0.0159226	0.00256555	0.00130438	0.00893171	0.0218708	0.000840189	0.0030053	0.00303178	0.0356916	0.00265611	0.00089038	0.00776889
Bacteria;Actinobacteria;Actinobacteria;Corynebacteriales;Dietziaceae	0	0	0	0	0	0	0	0	0	0	0	0	0	0	0	0	0	0	0	0	0	0	0	0	0	0	0	0	0	0	0	0	0	0	0	0	0
Bacteria;Actinobacteria;Actinobacteria;Corynebacteriales;Dietziaceae;Dietzia	0.000131936	2.43419e-05	0.000158498	0.000377002	0.000240834	0.000209565	9.32518e-06	0.000260616	6.30479e-05	0.00042884	8.53266e-05	0.000125861	8.39511e-05	1.82113e-05	0.000168255	2.80474e-05	7.53983e-05	0.000515785	0.000122213	0.000445363	0.000178621	8.40586e-05	0.000378954	3.1961e-05	6.87958e-05	1.28408e-05	9.50203e-05	0	9.75077e-06	0.00214191	1.54163e-05	0.000124143	0.000133632	0.00121013	2.55395e-05	9.19414e-05	0.00029494
Bacteria;Actinobacteria;Actinobacteria;Corynebacteriales;Gordoniaceae	0	0	0	0	0	0	0	0	0	0	0	0	0	0	0	0	0	0	0	0	0	0	0	0	0	0	0	0	0	0	0	0	0	0	0	0	0
Bacteria;Actinobacteria;Actinobacteria;Corynebacteriales;Gordoniaceae;Gordonia	0.000381148	4.86838e-05	0.000475495	0.000685459	0.000146595	0.000381028	5.59511e-05	0.000290687	0.000531404	0.000862784	0.000180134	0.000276895	0.000145006	0.000145691	0.000183551	0.000196332	0.000118483	0.00085771	0.000106936	0.000526338	0.000329816	0.000462322	0.00208659	0.000652005	0.00032678	0.00548303	0.000990927	8.32583e-05	0.00012676	0.00113653	5.78111e-05	0.000155179	0.000200448	0.00133826	8.08752e-05	6.77463e-05	0.000883234
Bacteria;Actinobacteria;Actinobacteria;Corynebacteriales;Lawsonella	0	0	0	0	0	0	0	0	0	0	0	0	0	0	0	0	0	0	0	0	0	0	0	0	0	0	0	0	0	0	0	0	0	0	0	0	0
Bacteria;Actinobacteria;Actinobacteria;Corynebacteriales;Lawsonella;Lawsonella clevelandensis	0.000879573	0	0.00029058	0.000479821	0.00050261	0.000419131	9.32518e-06	0.000300711	0.000936712	0.000183788	0.0010808	0.000427929	0.000702136	3.64226e-05	4.58878e-05	0	1.07712e-05	0.000585329	0.00572872	6.07314e-05	0.000634049	0.000151305	0.000187138	6.39221e-06	8.59948e-05	1.28408e-05	0	0	3.41277e-05	2.91417e-05	0	0.000108625	0.000158688	4.27103e-05	0.000225599	0.000193561	8.24083e-05
Bacteria;Actinobacteria;Actinobacteria;Corynebacteriales;Mycobacteriaceae	0.000263872	1.2171e-05	0.000383038	0.000228486	0.000136124	0.000361976	6.52763e-05	0.00027064	0.000333253	0.000536049	0.000161173	0.000377584	0.000129743	3.64226e-05	0.000137663	9.34913e-05	8.61695e-05	0.000463627	7.6383e-05	0.000263169	0.000220816	0.000437105	0.000533343	5.75299e-05	0	0.000141249	2.71487e-05	0	2.92523e-05	0.000437125	4.23948e-05	6.72442e-05	9.18722e-05	0.00105352	4.25659e-05	1.93561e-05	0.000198647
Bacteria;Actinobacteria;Actinobacteria;Corynebacteriales;Mycobacteriaceae;Mycobacterium	0.00122652	0.000279932	0.00158498	0.00108531	0.000481668	0.00190514	0.000494235	0.000801896	0.0014501	0.00474787	0.000502479	0.000377584	0.000885302	0.000619185	0.00143782	0.00074793	0.00126023	0.0051057	0.000565234	0.00206487	0.0013812	0.00199219	0.0028445	0.00100358	0.000791152	0.00129692	0.00157462	0.000249775	0.000351028	0.00222934	0.000215828	0.000667269	0.000726626	0.00650621	0.000625719	0.000159688	0.00141563
Bacteria;Actinobacteria;Actinobacteria;Corynebacteriales;Mycobacteriaceae;Mycobacteroides	0.000200347	3.65129e-05	0.000316997	0.000605489	5.23552e-05	0.000314348	5.59511e-05	0.000521232	0.000261198	0.00110273	0.00013273	0.000201378	0.000228957	0.000118374	0.00041299	6.54439e-05	8.61695e-05	0.000689646	9.16596e-05	0.000465607	0.000298006	0.000647251	0.00118833	0.000204551	0.000154791	0.00164363	8.1446e-05	2.77528e-05	1.46262e-05	0.000509979	0	7.75894e-05	0.000183744	0.000612182	7.2362e-05	1.45171e-05	0.000362183
Bacteria;Actinobacteria;Actinobacteria;Corynebacteriales;Mycobacteriaceae;Mycolicibacter	9.77303e-05	0	0	0.000114243	1.0471e-05	0.00013336	3.73007e-05	0.000100237	0.000261198	0.000137841	1.89615e-05	0	2.28957e-05	9.10566e-06	7.64796e-05	6.54439e-05	2.15424e-05	8.69301e-05	0	0.000101219	6.4748e-05	0.0001429	0.000388311	1.27844e-05	1.7199e-05	3.85225e-05	0	2.77528e-05	1.95015e-05	0.000131138	3.46867e-05	1.03453e-05	0	0.00039863	2.97961e-05	4.83902e-06	8.37604e-05
Bacteria;Actinobacteria;Actinobacteria;Corynebacteriales;Mycobacteriaceae;Mycolicibacterium	0.000723204	7.30257e-05	0.000449078	0.00050267	0.000178008	0.000943044	0.000195829	0.000521232	0.000522397	0.00129673	0.000142211	0.000352412	0.000122111	0.000100162	0.000458878	0.0010284	0.000118483	0.000741804	0.000320808	0.000526338	0.000465841	0.00120204	0.00192284	0.000862948	0.000343979	0.000590678	0.00188683	0	8.28816e-05	0.00170479	0.00012333	8.2762e-05	0.000551233	0.00291854	0.000217086	8.22634e-05	0.000838147
Bacteria;Actinobacteria;Actinobacteria;Corynebacteriales;Nocardiaceae	4.39786e-05	0	0	0	0	1.90514e-05	0	3.00711e-05	9.00684e-06	8.6789e-05	0	2.51723e-05	7.63192e-06	0	1.52959e-05	9.34913e-06	0	3.4772e-05	0	2.02438e-05	1.50681e-05	8.40586e-06	6.54982e-05	0	0	0	0	0	0	8.7425e-05	0	1.55179e-05	3.34081e-05	9.96575e-05	4.25659e-06	0	2.09446e-05
Bacteria;Actinobacteria;Actinobacteria;Corynebacteriales;Nocardiaceae;Nocardia	0.000346943	8.51967e-05	0.000250956	0.000514094	0.000251305	0.000628696	7.46015e-05	0.000400948	0.000837637	0.00108741	0.000142211	0.000352412	0.000213694	0.000154796	0.000229439	0.000252426	0.000355449	0.00104316	0.000443021	0.000850239	0.000425732	0.00097508	0.001455	0.000421886	0.000154791	0.00078329	0.000190041	0.000222022	0.00262296	0.000961675	3.08326e-05	0.000191387	0.000175392	0.00173689	0.00017452	5.80682e-05	0.000676922
Bacteria;Actinobacteria;Actinobacteria;Corynebacteriales;Nocardiaceae;Rhodococcus	0.112488	0.00399207	0.00766075	0.00872818	0.0108585	0.145391	0.0052967	0.0073173	0.0229675	0.0492196	0.0244413	0.010673	0.00845616	0.00825883	0.0515778	0.0162675	0.0311933	0.04729	0.0287964	0.0242318	0.0312552	0.0660364	0.0750844	0.0265788	0.00596804	0.143753	0.00875545	0.0145702	0.0100628	0.0162465	0.00403522	0.0332238	0.0766047	0.015575	0.0160601	0.0264791	0.0359356
Bacteria;Actinobacteria;Actinobacteria;Corynebacteriales;Segniliparaceae	0	0	0	0	0	0	0	0	0	0	0	0	0	0	0	0	0	0	0	0	0	0	0	0	0	0	0	0	0	0	0	0	0	0	0	0	0
Bacteria;Actinobacteria;Actinobacteria;Corynebacteriales;Segniliparaceae;Segniliparus	1.95461e-05	1.2171e-05	5.28328e-05	5.71216e-05	2.09421e-05	0.000104783	9.32518e-06	6.01422e-05	1.80137e-05	4.08419e-05	0	0.000125861	1.52638e-05	1.82113e-05	3.05918e-05	1.86983e-05	1.07712e-05	2.31814e-05	0	0	3.19149e-05	4.20293e-05	9.35689e-06	0.000230119	0	2.56816e-05	0	0	9.75077e-06	2.91417e-05	3.85408e-06	2.06905e-05	2.50561e-05	7.11839e-05	2.1283e-05	0	3.25432e-05
Bacteria;Actinobacteria;Actinobacteria;Corynebacteriales;Tsukamurellaceae	0	0	0	0	0	0	0	0	0	0	0	0	0	0	0	0	0	0	0	0	0	0	0	0	0	0	0	0	0	0	0	0	0	0	0	0	0
Bacteria;Actinobacteria;Actinobacteria;Corynebacteriales;Tsukamurellaceae;Tsukamurella	5.86382e-05	0	1.32082e-05	7.99702e-05	2.09421e-05	9.5257e-05	9.32518e-06	0.00019045	9.90753e-05	0.000199104	7.58459e-05	0	7.63192e-06	0.000173008	7.64796e-05	6.54439e-05	2.15424e-05	0.000214428	3.05532e-05	0.000242925	8.36914e-05	0.000184929	0.000182459	2.55688e-05	3.43979e-05	2.56816e-05	4.0723e-05	0	3.41277e-05	0.000641117	3.46867e-05	5.17263e-06	4.17601e-05	0.000227789	2.97961e-05	0.00106942	0.000171842
Bacteria;Actinobacteria;Actinobacteria;Frankiales	4.88652e-06	0	0	0	0	0	1.86504e-05	1.00237e-05	0	2.04209e-05	0	0	0	9.10566e-06	0	0	1.07712e-05	0	0	2.02438e-05	4.70511e-06	0	0	6.39221e-06	0	0	0	0	0	0	0	0	0	0	0	0	4.26147e-07
Bacteria;Actinobacteria;Actinobacteria;Frankiales;Frankiaceae	0	0	0	0	0	0	0	0	0	0	0	0	0	0	0	0	0	0	0	0	0	0	0	0	0	0	0	0	0	0	0	0	0	0	0	0	0
Bacteria;Actinobacteria;Actinobacteria;Frankiales;Frankiaceae;Frankia	0.000283418	0	0.000264164	0.000114243	7.32973e-05	0.000419131	0.000186504	0.00027064	0.000396301	0.0009751	7.58459e-05	0.000176206	0.000137374	6.37396e-05	0.000244735	0.000130888	0.000107712	0.000521581	0.000122213	0.000364388	0.000246374	0.000916239	0.00116961	0.000121452	8.59948e-05	0.000256816	8.1446e-05	0	0.000117009	0.00113653	6.55193e-05	0.000129316	0.000192096	0.00153757	8.08752e-05	2.41951e-05	0.000394311
Bacteria;Actinobacteria;Actinobacteria;Frankiales;Frankiaceae;Jatrophihabitans	3.90921e-05	0	3.96246e-05	0.000102819	2.09421e-05	9.5257e-05	1.86504e-05	3.00711e-05	8.10616e-05	0.000204209	9.48074e-06	0	2.28957e-05	0	1.52959e-05	9.34913e-06	0	3.4772e-05	3.05532e-05	2.02438e-05	3.87159e-05	0.000109276	5.14629e-05	0.000185374	5.15969e-05	0.000102727	9.50203e-05	0	0	0.00017485	0	3.62084e-05	0	0.000327446	4.25659e-05	0	7.84351e-05
Bacteria;Actinobacteria;Actinobacteria;Frankiales;Frankineae bacterium MT45	4.88652e-06	0	2.64164e-05	5.71216e-05	5.23552e-05	6.66799e-05	9.32518e-06	5.01185e-05	1.80137e-05	0.00010721	9.48074e-06	0	3.81596e-05	0	1.52959e-05	9.34913e-06	0	0.000127498	0	2.02438e-05	3.06077e-05	0.000126088	6.08198e-05	6.39221e-06	0	3.85225e-05	0.000475102	0	4.87539e-06	0.000116567	0	1.03453e-05	1.6704e-05	0.000298972	4.25659e-06	0	7.7243e-05
Bacteria;Actinobacteria;Actinobacteria;Geodermatophilales	0	0	0	0	0	0	0	0	0	0	0	0	0	0	0	0	0	0	0	0	0	0	0	0	0	0	0	0	0	0	0	0	0	0	0	0	0
Bacteria;Actinobacteria;Actinobacteria;Geodermatophilales;Geodermatophilaceae	0	0	0	0	0	2.85771e-05	9.32518e-06	0	0	4.59471e-05	9.48074e-06	0	0	1.82113e-05	0	0	0	1.7386e-05	0	0	6.44637e-06	0	0	0	0	0	0	0	0	8.7425e-05	0	0	1.6704e-05	9.96575e-05	0	0	1.35858e-05
Bacteria;Actinobacteria;Actinobacteria;Geodermatophilales;Geodermatophilaceae;Blastococcus	2.93191e-05	1.2171e-05	6.6041e-05	0	1.0471e-05	2.85771e-05	2.79755e-05	3.00711e-05	2.70205e-05	0.00011742	2.84422e-05	7.55169e-05	3.81596e-05	2.7317e-05	6.11837e-05	1.86983e-05	1.07712e-05	6.95441e-05	0	4.04876e-05	3.59594e-05	0.000235364	0.000280707	6.39221e-06	1.7199e-05	0	6.78717e-05	0	1.46262e-05	0.000101996	7.70815e-06	3.62084e-05	3.34081e-05	0.000298972	0	0	7.33635e-05
Bacteria;Actinobacteria;Actinobacteria;Geodermatophilales;Geodermatophilaceae;Geodermatophilus	9.77303e-06	0	0	9.13945e-05	6.28263e-05	0.000114308	1.86504e-05	6.01422e-05	1.80137e-05	9.18942e-05	2.84422e-05	2.51723e-05	1.52638e-05	0	0	1.86983e-05	4.30847e-05	5.79534e-05	0	6.07314e-05	3.58174e-05	3.36234e-05	2.33922e-05	1.91766e-05	0	0	2.71487e-05	0	2.92523e-05	0.000160279	1.54163e-05	5.17263e-06	8.35202e-06	0.000227789	8.51318e-06	9.67804e-06	3.78529e-05
Bacteria;Actinobacteria;Actinobacteria;Geodermatophilales;Geodermatophilaceae;Modestobacter	9.28438e-05	0	7.92491e-05	5.71216e-05	0	0.00013336	1.86504e-05	7.01659e-05	0.000153116	0.000245051	1.89615e-05	0.000100689	1.52638e-05	0	3.05918e-05	1.86983e-05	0	0.000399879	0	4.04876e-05	7.37064e-05	4.20293e-05	0.000266671	6.39221e-06	0	6.42041e-05	4.0723e-05	0	4.87539e-06	0.000131138	3.85408e-06	1.55179e-05	3.34081e-05	0.000455577	1.27698e-05	0	7.18107e-05
Bacteria;Actinobacteria;Actinobacteria;Glycomycetales	0	0	0	0	0	0	0	0	0	0	0	0	0	0	0	0	0	0	0	0	0	0	0	0	0	0	0	0	0	0	0	0	0	0	0	0	0
Bacteria;Actinobacteria;Actinobacteria;Glycomycetales;Glycomycetaceae	0	0	0	0	0	0	0	0	0	0	0	0	0	0	0	0	0	0	0	0	0	0	0	0	0	0	0	0	0	0	0	0	0	0	0	0	0
Bacteria;Actinobacteria;Actinobacteria;Glycomycetales;Glycomycetaceae;Stackebrandtia	5.37517e-05	1.2171e-05	1.32082e-05	1.14243e-05	6.28263e-05	8.57313e-05	1.86504e-05	5.01185e-05	9.90753e-05	0.000173578	4.74037e-05	0	0.000183166	0	3.05918e-05	7.4793e-05	1.07712e-05	0.000156474	3.05532e-05	0.000101219	6.07753e-05	5.04352e-05	5.61413e-05	1.27844e-05	0	5.13633e-05	2.71487e-05	0	1.46262e-05	0.000101996	0	5.17263e-06	7.51682e-05	0.000185078	7.2362e-05	1.45171e-05	4.44529e-05
Bacteria;Actinobacteria;Actinobacteria;Jiangellales	0	0	0	0	0	0	0	0	0	0	0	0	0	0	0	0	0	0	0	0	0	0	0	0	0	0	0	0	0	0	0	0	0	0	0	0	0
Bacteria;Actinobacteria;Actinobacteria;Jiangellales;Jiangellaceae	0	0	0	0	0	0	0	0	0	0	0	0	0	0	0	0	0	0	0	0	0	0	0	0	0	0	0	0	0	0	0	0	0	0	0	0	0
Bacteria;Actinobacteria;Actinobacteria;Jiangellales;Jiangellaceae;Jiangella	0.000293191	3.65129e-05	2.64164e-05	0.000102819	8.37684e-05	0.000171463	0	9.02132e-05	1.80137e-05	0.00022463	2.84422e-05	5.03446e-05	1.52638e-05	2.7317e-05	1.52959e-05	2.80474e-05	5.38559e-05	0.000197042	1.52766e-05	0.000121463	7.99687e-05	0.000882615	0.000790657	2.55688e-05	0.000120393	2.56816e-05	4.0723e-05	0	1.95015e-05	0.000466267	5.39571e-05	2.58631e-05	5.01121e-05	0.000868444	2.1283e-05	9.67804e-06	0.000226716
Bacteria;Actinobacteria;Actinobacteria;Kineosporiales	0	0	0	0	0	0	0	0	0	0	0	0	0	0	0	0	0	0	0	0	0	0	0	0	0	0	0	0	0	0	0	0	0	0	0	0	0
Bacteria;Actinobacteria;Actinobacteria;Kineosporiales;Kineosporiaceae	0	0	0	0	0	0	0	0	0	0	0	0	0	0	0	0	0	0	0	0	0	0	0	0	0	0	0	0	0	0	0	0	0	0	0	0	0
Bacteria;Actinobacteria;Actinobacteria;Kineosporiales;Kineosporiaceae;Kineococcus	3.90921e-05	0	3.96246e-05	5.71216e-05	6.28263e-05	0.000142885	9.32518e-06	0.000220521	3.60274e-05	0.000418629	1.89615e-05	7.55169e-05	1.52638e-05	0	0	2.80474e-05	1.07712e-05	0.000208632	1.52766e-05	8.09751e-05	7.39749e-05	0.000117682	0.000182459	2.55688e-05	3.43979e-05	2.56816e-05	4.0723e-05	0	2.43769e-05	0.000305988	4.23948e-05	1.03453e-05	9.18722e-05	0.000669129	1.70264e-05	0	0.000105843
Bacteria;Actinobacteria;Actinobacteria;Micrococcales	0.000356716	0.00012171	0.00121515	0.000822551	0.000513081	0.00121929	0.000242455	0.00138327	0.000441335	0.00225651	0.000341307	0.000453101	0.000335804	0.000327804	0.000183551	0.000373965	0.000333907	0.00205735	7.6383e-05	0.000708532	0.000688189	0.000201741	0.000486558	0.000159805	0.000189188	0.000680564	4.0723e-05	2.77528e-05	0.000853193	0.00253533	9.63519e-05	0.000372429	0.000392545	0.00536727	8.08752e-05	1.93561e-05	0.000766912
Bacteria;Actinobacteria;Actinobacteria;Micrococcales;Beutenbergiaceae	0	0	1.32082e-05	1.14243e-05	0	1.90514e-05	0	0	0	5.10523e-06	0	0	0	0	0	0	0	2.31814e-05	0	0	3.59852e-06	0	0	0	0	0	0	0	0	0	0	0	0	0	0	0	0
Bacteria;Actinobacteria;Actinobacteria;Micrococcales;Beutenbergiaceae;Beutenbergia	2.44326e-05	2.43419e-05	1.32082e-05	7.99702e-05	9.42394e-05	8.57313e-05	3.73007e-05	0.000120284	2.70205e-05	0.000296104	3.79229e-05	0	2.28957e-05	3.64226e-05	4.58878e-05	5.60948e-05	1.07712e-05	0.000179656	3.05532e-05	6.07314e-05	6.41784e-05	8.40586e-06	9.35689e-05	3.83532e-05	0	2.56816e-05	2.71487e-05	0	9.75077e-06	0.000728542	0	1.55179e-05	1.6704e-05	0.000811497	1.27698e-05	0	0.000119196
Bacteria;Actinobacteria;Actinobacteria;Micrococcales;Beutenbergiaceae;Miniimonas	1.95461e-05	1.2171e-05	3.96246e-05	0.000114243	3.14131e-05	0.000238142	0	0.00019045	1.80137e-05	0.000234841	2.84422e-05	2.51723e-05	3.05277e-05	5.4634e-05	0	2.80474e-05	4.30847e-05	0.000307153	0	4.04876e-05	7.27997e-05	7.56527e-05	0.00012164	1.91766e-05	0	1.28408e-05	0	0	3.90031e-05	0.00052455	3.85408e-06	5.17263e-06	1.6704e-05	0.00111047	0	0	0.000128604
Bacteria;Actinobacteria;Actinobacteria;Micrococcales;Bogoriellaceae	0	0	0	0	0	0	0	0	0	0	0	0	0	0	0	0	0	0	0	0	0	0	0	0	0	0	0	0	0	0	0	0	0	0	0	0	0
Bacteria;Actinobacteria;Actinobacteria;Micrococcales;Bogoriellaceae;Georgenia	2.44326e-05	3.65129e-05	0.00014529	7.99702e-05	0.000230363	0.000428656	2.79755e-05	0.000591398	0.000207157	0.000781101	0.000104288	0.000125861	1.52638e-05	2.7317e-05	0.000107071	0	3.23135e-05	0.000353516	0	0.000101219	0.000170985	0.0001429	0.000252636	6.39221e-06	5.15969e-05	1.28408e-05	0.000271487	2.77528e-05	1.95015e-05	0.00126766	0	3.62084e-05	8.35202e-06	0.00213552	0	0	0.00028219
Bacteria;Actinobacteria;Actinobacteria;Micrococcales;Brevibacteriaceae	0	0	0	0	0	0	0	0	0	0	0	0	0	0	0	0	0	0	0	0	0	0	0	0	0	0	0	0	0	0	0	0	0	0	0	0	0
Bacteria;Actinobacteria;Actinobacteria;Micrococcales;Brevibacteriaceae;Brevibacterium	0.000444673	9.73676e-05	0.000369829	0.00058264	0.000230363	0.000409605	2.79755e-05	0.000481137	0.000162123	0.000883205	0.000113769	0.000151034	0.000625817	0.000118374	0.000168255	7.4793e-05	0.000236966	0.000950436	0.000213872	0.000182194	0.000326221	0.000327829	0.000823406	5.11377e-05	0.000223586	8.98857e-05	6.78717e-05	8.32583e-05	4.38785e-05	0.000611975	7.70815e-06	0.00011897	6.68162e-05	0.00146639	3.83093e-05	5.80682e-05	0.000271939
Bacteria;Actinobacteria;Actinobacteria;Micrococcales;Cellulomonadaceae	0	0	0	0	1.0471e-05	0	0	1.00237e-05	0	0	0	0	7.63192e-06	0	3.05918e-05	0	0	0	0	0	2.93592e-06	0	0	0	0	0	0	0	0	0	0	0	0	0	0	0	0
Bacteria;Actinobacteria;Actinobacteria;Micrococcales;Cellulomonadaceae;Cellulomonas	0.000146595	0.000133881	0.000277372	0.000434124	0.000335073	0.000914467	7.46015e-05	0.000902132	0.000432329	0.00124057	0.000474037	0.000201378	9.1583e-05	0.000200325	0.000321214	0.000439409	0.000193881	0.00151258	6.11064e-05	0.00058707	0.000448687	0.000277393	0.000336848	9.58831e-05	6.87958e-05	2.56816e-05	1.35743e-05	0	9.75077e-05	0.00171936	0.000134893	8.79347e-05	4.17601e-05	0.00385817	2.97961e-05	1.45171e-05	0.000453474
Bacteria;Actinobacteria;Actinobacteria;Micrococcales;Cellulomonadaceae;Paraoerskovia	4.88652e-06	1.2171e-05	9.24573e-05	6.85459e-05	4.18842e-05	0.000190514	4.66259e-05	0.000200474	6.30479e-05	0.000362472	0.00025598	2.51723e-05	0	0.000127479	3.05918e-05	3.73965e-05	2.15424e-05	0.000695441	0	0.000141706	0.000120919	2.52176e-05	3.27491e-05	1.27844e-05	1.7199e-05	0	1.35743e-05	0	9.75077e-06	0.000480838	0	1.55179e-05	8.35202e-06	0.000896917	0	0	0.00010086
Bacteria;Actinobacteria;Actinobacteria;Micrococcales;Dermabacteraceae	0	0	1.32082e-05	2.28486e-05	0	6.66799e-05	0	2.00474e-05	0	4.08419e-05	0	0	0	0	0	0	0	1.7386e-05	1.52766e-05	0	9.81443e-06	0	2.80707e-05	0	0	0	0	0	4.87539e-06	1.45708e-05	0	0	0	2.84736e-05	4.25659e-06	0	5.3498e-06
Bacteria;Actinobacteria;Actinobacteria;Micrococcales;Dermabacteraceae;Brachybacterium	0.000258985	7.30257e-05	0.000541536	0.000594064	0.000481668	0.000904941	0.000130553	0.00102242	0.000279212	0.00125078	0.00013273	0.000302067	0.000106847	0.000145691	0.000214143	0.000243077	0.000624729	0.000956231	0.000229149	0.000668045	0.000457995	0.00105073	0.00134271	0.00194323	0.000137592	0.000166931	0.000366507	8.32583e-05	8.28816e-05	0.00297245	8.09356e-05	9.31073e-05	0.000267265	0.00563777	5.95923e-05	2.41951e-05	0.000953944
Bacteria;Actinobacteria;Actinobacteria;Micrococcales;Dermabacteraceae;Dermabacter	0.000166142	0	0.00289259	0.000137092	9.42394e-05	0.0123358	9.32518e-06	0.000100237	2.70205e-05	0.000260367	3.79229e-05	0	2.28957e-05	2.7317e-05	3.05918e-05	0	5.38559e-05	9.27255e-05	1.52766e-05	0.000182194	0.000824279	1.68117e-05	4.2106e-05	1.27844e-05	3.43979e-05	0	1.35743e-05	2.77528e-05	2.43769e-05	5.82833e-05	0	0	1.6704e-05	0.000569471	1.70264e-05	1.93561e-05	5.6843e-05
Bacteria;Actinobacteria;Actinobacteria;Micrococcales;Dermabacteraceae;Devriesea	2.93191e-05	0	9.24573e-05	7.99702e-05	9.42394e-05	6.66799e-05	1.86504e-05	0.000170403	3.60274e-05	0.000275683	9.48074e-06	5.03446e-05	1.52638e-05	9.10566e-06	1.52959e-05	0	2.15424e-05	8.11348e-05	0	2.02438e-05	5.4292e-05	1.68117e-05	4.67845e-05	6.39221e-05	3.43979e-05	3.85225e-05	1.35743e-05	2.77528e-05	2.43769e-05	8.7425e-05	7.70815e-06	1.55179e-05	4.17601e-05	0.000142368	2.97961e-05	4.83902e-06	3.97038e-05
Bacteria;Actinobacteria;Actinobacteria;Micrococcales;Dermacoccaceae	0	0	0	0	0	0	0	0	0	0	0	0	0	0	0	0	0	5.79534e-06	0	0	2.89767e-07	0	0	0	0	0	0	0	0	0	0	0	8.35202e-06	1.42368e-05	0	0	1.50592e-06
Bacteria;Actinobacteria;Actinobacteria;Micrococcales;Dermacoccaceae;Dermacoccus	0.000278531	2.43419e-05	0.000118874	5.71216e-05	5.23552e-05	0.000219091	1.86504e-05	0.000100237	7.20548e-05	0.000199104	2.84422e-05	0.000151034	3.05277e-05	0	9.17755e-05	2.80474e-05	4.30847e-05	2.31814e-05	1.52766e-05	0.000141706	8.46718e-05	4.20293e-05	0.000318134	1.91766e-05	0.000223586	0	0	0	4.87539e-06	0.000291417	3.85408e-06	0.000155179	6.68162e-05	0.000484051	7.66186e-05	4.83902e-06	0.000112705
Bacteria;Actinobacteria;Actinobacteria;Micrococcales;Dermacoccaceae;Kytococcus	4.88652e-06	0	0.00029058	6.85459e-05	4.18842e-05	0.00013336	3.73007e-05	4.00948e-05	0.000333253	0.000122526	2.84422e-05	2.51723e-05	5.34234e-05	1.82113e-05	9.17755e-05	5.60948e-05	4.30847e-05	0.000139088	0.000106936	4.04876e-05	8.37573e-05	2.52176e-05	0.000364919	0	3.43979e-05	7.70449e-05	0	0	4.87539e-06	0.00123852	0	1.03453e-05	0	0.0023206	0	4.83902e-06	0.00027205
Bacteria;Actinobacteria;Actinobacteria;Micrococcales;Dermacoccaceae;Luteipulveratus	2.93191e-05	0	3.96246e-05	2.28486e-05	1.0471e-05	0.000161937	1.86504e-05	0.000581374	7.20548e-05	0.000587102	6.63652e-05	5.03446e-05	1.52638e-05	1.82113e-05	4.58878e-05	3.73965e-05	2.15424e-05	0.000150679	0	0.00016195	0.000104551	8.40586e-06	2.80707e-05	6.39221e-06	0	3.85225e-05	2.71487e-05	5.55055e-05	5.36293e-05	0.000189421	3.08326e-05	2.06905e-05	1.6704e-05	0.000484051	8.51318e-06	9.67804e-06	6.5171e-05
Bacteria;Actinobacteria;Actinobacteria;Micrococcales;Dermatophilaceae	0	0	0	0	0	0	0	0	0	0	0	0	0	0	0	0	0	0	0	0	0	0	0	0	0	0	0	0	0	0	0	0	0	0	0	0	0
Bacteria;Actinobacteria;Actinobacteria;Micrococcales;Dermatophilaceae;Austwickia	9.77303e-06	0	0.000105666	9.13945e-05	1.0471e-05	8.57313e-05	1.86504e-05	9.02132e-05	0.000243185	9.69994e-05	1.89615e-05	2.51723e-05	3.05277e-05	9.10566e-06	0.000550653	9.34913e-06	2.15424e-05	6.95441e-05	4.58298e-05	6.07314e-05	7.9675e-05	4.20293e-05	1.87138e-05	6.39221e-06	3.43979e-05	2.56816e-05	2.71487e-05	0	1.46262e-05	0.000189421	0	0	2.50561e-05	0.000654892	2.55395e-05	0	7.09265e-05
Bacteria;Actinobacteria;Actinobacteria;Micrococcales;Dermatophilaceae;Dermatophilus	4.39786e-05	1.2171e-05	2.64164e-05	6.85459e-05	4.18842e-05	3.81028e-05	9.32518e-06	5.01185e-05	2.70205e-05	6.12628e-05	1.89615e-05	0	0	0	4.58878e-05	0	1.07712e-05	2.31814e-05	3.05532e-05	2.02438e-05	2.64212e-05	1.68117e-05	0.000458488	6.39221e-06	0	2.56816e-05	0	0	1.46262e-05	0.000131138	0	5.17263e-06	0	0.000242025	8.51318e-06	2.41951e-05	6.22029e-05
Bacteria;Actinobacteria;Actinobacteria;Micrococcales;Intrasporangiaceae	0	0	1.32082e-05	1.14243e-05	1.0471e-05	1.90514e-05	0	3.00711e-05	0	6.12628e-05	0	0	0	9.10566e-06	1.52959e-05	0	0	1.7386e-05	0	2.02438e-05	1.0376e-05	0.00010087	8.88905e-05	0	0	0	0	0	0	0.000131138	0	0	0	0.000185078	0	0	3.37318e-05
Bacteria;Actinobacteria;Actinobacteria;Micrococcales;Intrasporangiaceae;Arsenicicoccus	2.93191e-05	0	5.28328e-05	6.85459e-05	9.42394e-05	0.000104783	2.79755e-05	6.01422e-05	5.40411e-05	0.000178683	1.89615e-05	5.03446e-05	7.63192e-06	1.82113e-05	0	3.73965e-05	3.23135e-05	7.53394e-05	4.58298e-05	2.02438e-05	4.88417e-05	0.0001429	0.000809371	6.39221e-06	0.000154791	1.28408e-05	1.35743e-05	0	9.75077e-06	0.000276846	7.70815e-06	0	8.35202e-06	0.000427103	1.70264e-05	9.67804e-06	0.000126422
Bacteria;Actinobacteria;Actinobacteria;Micrococcales;Intrasporangiaceae;Intrasporangium	1.95461e-05	0	3.96246e-05	6.85459e-05	3.14131e-05	6.66799e-05	1.86504e-05	0.000110261	7.20548e-05	0.000142947	0.00012325	7.55169e-05	3.05277e-05	2.7317e-05	3.05918e-05	6.54439e-05	2.15424e-05	0.000127498	0	4.04876e-05	5.55948e-05	7.56527e-05	7.01767e-05	3.83532e-05	0	1.28408e-05	0.000285061	0	4.87539e-06	0.000262275	0	3.62084e-05	3.34081e-05	0.000298972	1.70264e-05	4.83902e-06	7.59793e-05
Bacteria;Actinobacteria;Actinobacteria;Micrococcales;Intrasporangiaceae;Janibacter	1.46595e-05	2.43419e-05	9.24573e-05	5.71216e-05	8.37684e-05	0.000123834	2.79755e-05	0.000110261	0.000108082	0.000255262	9.48074e-06	2.51723e-05	0	1.82113e-05	4.58878e-05	4.67456e-05	0.000107712	0.000191246	3.05532e-05	4.04876e-05	7.0663e-05	0.000210146	0.000229244	6.39221e-06	8.59948e-05	1.28408e-05	1.35743e-05	2.77528e-05	1.46262e-05	0.00106367	4.23948e-05	5.68989e-05	6.68162e-05	0.001082	0	4.83902e-06	0.000194479
Bacteria;Actinobacteria;Actinobacteria;Micrococcales;Intrasporangiaceae;Ornithinimicrobium	4.88652e-05	0.000328616	1.32082e-05	0.0004227	9.42394e-05	4.76285e-05	0.000214479	0.00105249	0.000432329	0.000474787	0.00109028	5.03446e-05	7.63192e-06	0.0011291	1.52959e-05	2.80474e-05	1.07712e-05	0.00134452	0	4.04876e-05	0.000342291	0.000201741	0.000290064	6.39221e-06	3.43979e-05	0	0.000176466	0	0	0.000626546	3.85408e-06	4.1381e-05	3.34081e-05	0.000882681	0	9.67804e-06	0.000153774
Bacteria;Actinobacteria;Actinobacteria;Micrococcales;Intrasporangiaceae;Phycicoccus	0.00033717	0	6.6041e-05	0.000148516	6.28263e-05	0.00013336	9.32518e-06	9.02132e-05	0.000153116	0.000148052	3.79229e-05	5.03446e-05	1.52638e-05	9.10566e-06	9.17755e-05	4.67456e-05	7.53983e-05	9.85208e-05	6.11064e-05	8.09751e-05	8.57889e-05	0.00010087	0.000168424	5.75299e-05	0	1.28408e-05	0	0	9.75077e-06	0.000116567	0	2.06905e-05	4.17601e-05	0.000341683	8.51318e-06	4.83902e-06	5.88979e-05
Bacteria;Actinobacteria;Actinobacteria;Micrococcales;Jonesiaceae	0	0	0	0	0	0	0	0	0	0	0	0	0	0	0	0	0	0	0	0	0	0	0	0	0	0	0	0	0	0	0	0	0	0	0	0	0
Bacteria;Actinobacteria;Actinobacteria;Micrococcales;Jonesiaceae;Jonesia	4.88652e-06	0	0.000158498	7.99702e-05	4.18842e-05	2.85771e-05	0	4.00948e-05	2.70205e-05	0.000102105	0	2.51723e-05	1.52638e-05	0	0	9.34913e-06	2.15424e-05	2.89767e-05	1.52766e-05	4.04876e-05	3.19552e-05	6.72469e-05	1.40353e-05	6.39221e-06	0	2.56816e-05	2.71487e-05	0	0	8.7425e-05	0	0	2.50561e-05	0.000213552	2.55395e-05	4.83902e-06	3.31277e-05
Bacteria;Actinobacteria;Actinobacteria;Micrococcales;Microbacteriaceae	8.30708e-05	4.86838e-05	0.00014529	0.000331305	0.000261776	0.00055249	5.59511e-05	0.000711682	0.000306233	0.00111805	0.000331826	0.000276895	4.57915e-05	0.000163902	7.64796e-05	0.000130888	0.000172339	0.00164008	1.52766e-05	0.000263169	0.000336559	0.000378264	0.000486558	1.27844e-05	6.87958e-05	0.000231135	2.71487e-05	2.77528e-05	0.000156012	0.000655688	1.92704e-05	0.000227596	6.68162e-05	0.00145215	3.40527e-05	4.83902e-06	0.000256591
Bacteria;Actinobacteria;Actinobacteria;Micrococcales;Microbacteriaceae;Agrococcus	9.77303e-05	0	0.000158498	7.99702e-05	9.42394e-05	0.000238142	3.73007e-05	0.000701659	6.30479e-05	0.000821943	2.84422e-05	2.51723e-05	6.10553e-05	0	0.000244735	6.54439e-05	1.07712e-05	0.000283972	0.000106936	0.00016195	0.00016405	0.000176523	0.000187138	6.39221e-06	3.43979e-05	2.56816e-05	2.71487e-05	2.77528e-05	1.46262e-05	0.000364271	2.69785e-05	0.00116384	8.35202e-06	0.00115318	4.68225e-05	0	0.00021754
Bacteria;Actinobacteria;Actinobacteria;Micrococcales;Microbacteriaceae;Agromyces	6.35247e-05	3.65129e-05	6.6041e-05	9.13945e-05	0.000146595	0.000190514	9.32518e-06	0.000230545	0.000126096	0.000367577	5.68844e-05	5.03446e-05	2.28957e-05	4.55283e-05	0.000107071	3.73965e-05	8.61695e-05	0.000394083	7.6383e-05	0.000384632	0.000129476	0.000159711	0.00104797	0.000102275	0.000120393	0.000269657	0.000257912	0	1.95015e-05	0.000422554	2.31245e-05	7.75894e-05	2.50561e-05	0.000896917	2.97961e-05	4.83902e-06	0.000230487
Bacteria;Actinobacteria;Actinobacteria;Micrococcales;Microbacteriaceae;Clavibacter	0.000234553	3.65129e-05	3.96246e-05	9.13945e-05	0.000146595	0.000247668	4.66259e-05	0.0013131	9.90753e-05	0.00138352	5.68844e-05	0.000125861	0.000106847	5.4634e-05	4.58878e-05	1.86983e-05	9.69406e-05	0.000341925	0	0.000263169	0.000237476	0.000252176	0.000322813	8.30987e-05	5.15969e-05	0.00228567	0.000108595	0	1.95015e-05	0.000305988	2.69785e-05	0.000139661	0.000425953	0.000512524	2.1283e-05	0	0.000303722
Bacteria;Actinobacteria;Actinobacteria;Micrococcales;Microbacteriaceae;Cryobacterium	0.000615701	1.2171e-05	9.24573e-05	0.000114243	0.000125653	0.000219091	2.79755e-05	0.000230545	0.000207157	0.000454366	5.68844e-05	5.03446e-05	2.28957e-05	3.64226e-05	3.05918e-05	0.00010284	0.000107712	0.000324539	7.6383e-05	8.09751e-05	0.000149447	0.000403481	0.000463166	0.000223727	3.43979e-05	0.00227283	8.1446e-05	0	1.46262e-05	0.000378842	3.85408e-06	1.55179e-05	0.000359137	0.000783023	2.55395e-05	9.67804e-06	0.000337951
Bacteria;Actinobacteria;Actinobacteria;Micrococcales;Microbacteriaceae;Curtobacterium	6.84112e-05	2.43419e-05	0.000316997	5.71216e-05	7.32973e-05	0.000333399	2.79755e-05	0.000390924	9.00684e-05	0.000454366	4.74037e-05	7.55169e-05	6.86872e-05	4.55283e-05	6.11837e-05	0.000158935	0.00026928	0.000318744	4.58298e-05	0.000141706	0.000153486	0.000294205	0.0005427	5.11377e-05	8.59948e-05	0	4.0723e-05	0	5.36293e-05	0.000641117	3.85408e-06	0.000139661	5.01121e-05	0.00112471	2.1283e-05	1.45171e-05	0.000204243
Bacteria;Actinobacteria;Actinobacteria;Micrococcales;Microbacteriaceae;Frondihabitans	5.37517e-05	1.2171e-05	1.32082e-05	0.000102819	9.42394e-05	5.71542e-05	9.32518e-06	0.000220521	5.40411e-05	0.000178683	3.79229e-05	2.51723e-05	7.63192e-05	6.37396e-05	4.58878e-05	2.80474e-05	3.23135e-05	0.000168065	0	0.000141706	7.07544e-05	0.0001429	0.000247958	5.75299e-05	1.7199e-05	0.000115567	0	0	1.95015e-05	0.00017485	7.70815e-06	3.10358e-05	4.17601e-05	0.000754549	2.1283e-05	4.83902e-06	0.000109112
Bacteria;Actinobacteria;Actinobacteria;Micrococcales;Microbacteriaceae;Gryllotalpicola	1.95461e-05	1.2171e-05	0	4.56973e-05	4.18842e-05	4.76285e-05	1.86504e-05	5.01185e-05	9.00684e-06	0.000122526	0.000407672	2.51723e-05	1.52638e-05	2.7317e-05	6.11837e-05	0	0	8.69301e-05	0	2.02438e-05	5.05505e-05	3.36234e-05	5.14629e-05	1.27844e-05	3.43979e-05	1.28408e-05	1.35743e-05	0	9.75077e-06	0.000101996	0	2.06905e-05	1.6704e-05	0.000242025	0	0	3.66567e-05
Bacteria;Actinobacteria;Actinobacteria;Micrococcales;Microbacteriaceae;Humibacter	2.93191e-05	0	0	0	0	2.85771e-05	0	0	0.000108082	1.02105e-05	0	0	0	0	0	0	0	1.15907e-05	0	0	9.38897e-06	1.68117e-05	1.40353e-05	0	0	0	0	0	0	4.37125e-05	0	5.17263e-06	0	0.000156605	0	0	1.57558e-05
Bacteria;Actinobacteria;Actinobacteria;Micrococcales;Microbacteriaceae;Leifsonia	0.00021012	3.65129e-05	6.6041e-05	0.000308457	0.000146595	0.000276245	4.66259e-05	0.000330782	0.000459349	0.000561576	0.000170653	0.000377584	3.81596e-05	8.19509e-05	0.000198847	0.000551599	8.61695e-05	0.000411469	7.6383e-05	0.000182194	0.000230866	0.000268987	0.000697088	4.47455e-05	0	0.000102727	1.35743e-05	2.77528e-05	2.92523e-05	0.000611975	3.85408e-06	7.24168e-05	0.000133632	0.0013952	6.38489e-05	9.67804e-06	0.000231649
Bacteria;Actinobacteria;Actinobacteria;Micrococcales;Microbacteriaceae;Lysinimonas	4.39786e-05	1.2171e-05	9.24573e-05	7.99702e-05	5.23552e-05	7.62056e-05	9.32518e-06	0.000130308	9.00684e-06	0.000137841	0	0	1.52638e-05	3.64226e-05	1.52959e-05	7.4793e-05	2.15424e-05	0.000139088	0	6.07314e-05	5.03378e-05	3.36234e-05	6.08198e-05	6.39221e-06	3.43979e-05	1.28408e-05	1.35743e-05	0	0	0.0003497	1.54163e-05	0	1.6704e-05	0.000597945	4.25659e-06	9.67804e-06	7.70232e-05
Bacteria;Actinobacteria;Actinobacteria;Micrococcales;Microbacteriaceae;Microbacterium	0.000464219	0.000182564	0.000700034	0.000868248	0.000774857	0.00138123	0.000223804	0.00149353	0.000990753	0.00280277	0.000350787	0.000855858	0.002343	0.000309592	0.0014837	0.000299172	0.000323135	0.00204576	0.000687447	0.0018017	0.00101911	0.00113479	0.00240004	0.000965223	0.00032678	0.00460985	0.000529399	5.55055e-05	0.000214517	0.00332215	0.000300618	0.000310358	0.000676514	0.00670552	0.000280935	0.000135493	0.00146451
Bacteria;Actinobacteria;Actinobacteria;Micrococcales;Microbacteriaceae;Microcella	1.95461e-05	0	3.96246e-05	7.99702e-05	2.09421e-05	5.71542e-05	0	0.000170403	1.80137e-05	0.000132736	9.48074e-06	0	3.05277e-05	3.64226e-05	0	2.80474e-05	1.07712e-05	0.000121702	0	0.000121463	4.48402e-05	8.40586e-06	5.14629e-05	1.27844e-05	1.7199e-05	0	0	0	0	7.28542e-05	0	2.58631e-05	1.6704e-05	0.000199315	0	0	2.69726e-05
Bacteria;Actinobacteria;Actinobacteria;Micrococcales;Microbacteriaceae;Microterricola	9.28438e-05	2.43419e-05	2.64164e-05	0.000217062	9.42394e-05	0.000161937	2.79755e-05	0.000280663	6.30479e-05	0.000301209	1.89615e-05	2.51723e-05	4.57915e-05	1.82113e-05	0.000198847	3.73965e-05	5.38559e-05	0.000307153	7.6383e-05	0.000121463	0.000109649	0.000445511	0.000341527	5.11377e-05	1.7199e-05	3.85225e-05	1.35743e-05	0	4.38785e-05	0.000233133	1.15622e-05	3.10358e-05	0.000175392	0.000284736	8.51318e-06	0	0.000113048
Bacteria;Actinobacteria;Actinobacteria;Micrococcales;Microbacteriaceae;Mycetocola	5.37517e-05	0	6.6041e-05	4.56973e-05	3.14131e-05	4.76285e-05	0	7.01659e-05	7.20548e-05	6.6368e-05	0	2.51723e-05	7.63192e-06	0	3.05918e-05	9.34913e-06	2.15424e-05	6.95441e-05	4.58298e-05	4.04876e-05	3.51635e-05	6.72469e-05	9.82474e-05	6.39221e-06	0	1.28408e-05	0	0	0	8.7425e-05	2.31245e-05	0	5.84641e-05	8.54207e-05	4.25659e-06	4.83902e-06	2.98838e-05
Bacteria;Actinobacteria;Actinobacteria;Micrococcales;Microbacteriaceae;Plantibacter	9.77303e-06	0	3.96246e-05	4.56973e-05	5.23552e-05	6.66799e-05	0	9.02132e-05	1.80137e-05	0.000183788	6.63652e-05	2.51723e-05	3.05277e-05	3.64226e-05	1.52959e-05	1.86983e-05	3.23135e-05	0.000104316	3.05532e-05	4.04876e-05	4.53149e-05	8.40586e-05	5.61413e-05	0	0	1.28408e-05	0.000162892	0	0	0.000670258	0	1.03453e-05	4.17601e-05	0.000313209	0	4.83902e-06	9.0423e-05
Bacteria;Actinobacteria;Actinobacteria;Micrococcales;Microbacteriaceae;Rathayibacter	7.81843e-05	0	0.000184915	0.000148516	7.32973e-05	0.000161937	2.79755e-05	9.02132e-05	1.80137e-05	0.000173578	6.63652e-05	0.000151034	8.39511e-05	2.7317e-05	3.05918e-05	4.67456e-05	7.53983e-05	0.000156474	0	0.000141706	8.68106e-05	4.20293e-05	7.95336e-05	6.39221e-06	6.87958e-05	0.000115567	0.000190041	5.55055e-05	1.46262e-05	0.000320558	5.39571e-05	4.65536e-05	6.68162e-05	0.000597945	1.27698e-05	9.67804e-06	0.000112051
Bacteria;Actinobacteria;Actinobacteria;Micrococcales;Microbacteriaceae;Salinibacterium	4.88652e-06	0	0.000132082	7.99702e-05	1.0471e-05	8.57313e-05	0	6.01422e-05	0.000189144	0.000137841	2.84422e-05	0	0	0	1.52959e-05	0	6.46271e-05	7.53394e-05	0	2.02438e-05	4.52108e-05	1.68117e-05	4.2106e-05	0	1.7199e-05	1.28408e-05	1.35743e-05	0	0	0.000116567	3.85408e-06	0.000108625	1.6704e-05	0.000199315	1.27698e-05	0	3.73578e-05
Bacteria;Actinobacteria;Actinobacteria;Micrococcales;Micrococcaceae	0.00032251	2.43419e-05	0.000488703	0.000285608	0.000178008	0.000409605	4.66259e-05	0.000230545	0.000531404	0.000520734	0.00013273	0.000276895	0.000114479	5.4634e-05	3.05918e-05	0.000140237	0.000226195	0.000475218	4.58298e-05	0.000465607	0.000250025	0.000159711	0.000205852	8.94909e-05	0.000103194	0.000218294	1.35743e-05	2.77528e-05	4.87539e-05	0.000393413	1.92704e-05	5.17263e-05	0.00016704	0.00116742	2.97961e-05	1.45171e-05	0.000180653
Bacteria;Actinobacteria;Actinobacteria;Micrococcales;Micrococcaceae;Arthrobacter	0.00107503	0.000133881	0.000884949	0.00149659	0.00128794	0.00165747	0.000335707	0.00125296	0.00205356	0.00221057	0.000559363	0.000830685	0.00051897	0.000154796	0.00156018	0.000271125	0.000312364	0.00139088	0.000397191	0.0011539	0.000976905	0.00203422	0.00427142	0.00072232	0.00032678	0.00127124	0.000678717	0.000138764	0.0003169	0.00431297	9.24978e-05	0.000481054	0.000668162	0.00518219	0.000289448	0.000169366	0.00139707
Bacteria;Actinobacteria;Actinobacteria;Micrococcales;Micrococcaceae;Auritidibacter	4.39786e-05	1.2171e-05	5.28328e-05	9.13945e-05	0.000314131	3.81028e-05	9.32518e-06	0.000100237	9.00684e-05	0.000168473	0.000113769	0	1.52638e-05	9.10566e-05	1.52959e-05	9.34913e-06	0.000247737	0.000289767	0	2.02438e-05	8.61598e-05	3.36234e-05	0.000435095	6.39221e-06	5.15969e-05	1.28408e-05	0	0	4.87539e-06	4.37125e-05	5.0103e-05	5.17263e-06	0	1.42368e-05	1.27698e-05	4.83902e-06	4.50172e-05
Bacteria;Actinobacteria;Actinobacteria;Micrococcales;Micrococcaceae;Glutamicibacter	0.00011239	0	0.000171706	0.000274184	0.000115181	0.000180988	6.52763e-05	0.000200474	0.000261198	0.000372682	1.89615e-05	7.55169e-05	9.1583e-05	4.55283e-05	0.000214143	5.60948e-05	0.000107712	0.00017386	1.52766e-05	0.000242925	0.000139784	0.000336234	0.000388311	0.000140629	0.000275183	0.0015409	0.000230764	0	1.46262e-05	0.000247704	6.16652e-05	2.06905e-05	0.000492769	0.000768786	4.25659e-05	9.67804e-05	0.000310507
Bacteria;Actinobacteria;Actinobacteria;Micrococcales;Micrococcaceae;Kocuria	0.00021012	1.2171e-05	0.000343413	0.000274184	0.000366487	0.00343878	7.46015e-05	0.000972298	0.000396301	0.00145499	0.000113769	7.55169e-05	0.000152638	7.28453e-05	0.000734204	0.000158935	5.38559e-05	0.000712827	7.6383e-05	0.000242925	0.000496862	0.00058841	0.000790657	0.00011506	8.59948e-05	0.00030818	9.50203e-05	5.55055e-05	4.38785e-05	0.00285588	3.08326e-05	0.000124143	0.000108576	0.00556658	5.53357e-05	4.83902e-06	0.000721927
Bacteria;Actinobacteria;Actinobacteria;Micrococcales;Micrococcaceae;Micrococcus	0.00110435	3.65129e-05	0.000409454	0.00015994	0.000314131	0.000943044	1.86504e-05	0.000200474	0.00017113	0.000587102	9.48074e-05	0.000125861	8.39511e-05	6.37396e-05	4.58878e-05	8.41422e-05	3.23135e-05	0.000869301	0.000137489	0.00016195	0.000282212	0.000134494	0.00130996	1.27844e-05	1.7199e-05	1.28408e-05	2.71487e-05	0	0	0.000830538	0.000127185	0.00137075	6.68162e-05	0.000854207	5.95923e-05	0	0.000321568
Bacteria;Actinobacteria;Actinobacteria;Micrococcales;Micrococcaceae;Neomicrococcus	1.46595e-05	0	5.28328e-05	0.000148516	2.09421e-05	0.000352451	5.59511e-05	0.000170403	2.70205e-05	0.000122526	2.84422e-05	2.51723e-05	3.81596e-05	1.82113e-05	1.52959e-05	2.80474e-05	2.15424e-05	4.05674e-05	0	2.02438e-05	6.00492e-05	9.24644e-05	4.2106e-05	0	6.87958e-05	3.85225e-05	0.000515825	5.55055e-05	0	0.000160279	0	1.55179e-05	3.34081e-05	0.000156605	0	4.83902e-06	7.89245e-05
Bacteria;Actinobacteria;Actinobacteria;Micrococcales;Micrococcaceae;Pseudarthrobacter	0.00021012	0	0.000184915	0.000205638	0.00010471	0.000342925	0.000102577	0.000631493	0.000333253	0.00149073	8.53266e-05	7.55169e-05	7.63192e-05	7.28453e-05	0.000535357	0.00010284	0.00018311	0.000521581	9.16596e-05	0.00058707	0.000296899	0.000210146	0.000776622	0.00017259	0.00017199	7.70449e-05	0.00031221	2.77528e-05	6.338e-05	0.000728542	7.70815e-06	9.82799e-05	0.000116928	0.00138097	2.1283e-05	9.19414e-05	0.000283826
Bacteria;Actinobacteria;Actinobacteria;Micrococcales;Micrococcaceae;Rothia	0.0135845	0.00107104	0.00464928	0.00567788	0.0117485	0.00162889	0.0010351	0.00468107	0.00048637	0.00491634	0.00106184	0.0013593	0.00241169	0.00137495	0.00128486	0.00141172	0.000894008	0.000556353	0.00183319	0.0412366	0.00514518	0.0114236	0.00200237	0.000965223	0.000103194	0.00281214	0.000746588	0.00530078	6.82554e-05	0.0011511	0.000258223	0.00318634	0.00109411	0.000327446	0.000825779	0.000300019	0.00203768
Bacteria;Actinobacteria;Actinobacteria;Micrococcales;Micrococcaceae;Sinomonas	1.46595e-05	1.2171e-05	3.96246e-05	6.85459e-05	7.32973e-05	8.57313e-05	5.59511e-05	7.01659e-05	0.000135103	0.000245051	9.48074e-06	5.03446e-05	3.81596e-05	4.55283e-05	1.52959e-05	9.34913e-06	1.07712e-05	0.000115907	0	8.09751e-05	5.88056e-05	8.40586e-05	0.000102926	0	0.000189188	5.13633e-05	0	0	2.92523e-05	0.00017485	0	2.06905e-05	0	0.000498287	8.51318e-06	0	7.72753e-05
Bacteria;Actinobacteria;Actinobacteria;Micrococcales;Micrococcaceae;Zhihengliuella	3.42056e-05	1.2171e-05	5.28328e-05	9.13945e-05	6.28263e-05	4.76285e-05	2.79755e-05	6.01422e-05	9.00684e-06	7.14733e-05	1.89615e-05	5.03446e-05	7.63192e-06	9.10566e-06	3.05918e-05	9.34913e-06	0	4.05674e-05	0	2.02438e-05	3.28226e-05	0.000151305	0.000219887	0	3.43979e-05	0	0	0	0	0.000131138	0	0	1.6704e-05	0.000199315	4.25659e-06	4.83902e-06	5.07895e-05
Bacteria;Actinobacteria;Actinobacteria;Micrococcales;Promicromonosporaceae	4.88652e-06	0	2.64164e-05	1.14243e-05	3.14131e-05	9.5257e-06	9.32518e-06	5.01185e-05	0	5.61576e-05	0	2.51723e-05	7.63192e-06	0	1.52959e-05	9.34913e-06	0	1.15907e-05	1.52766e-05	4.04876e-05	1.62036e-05	0	0	1.27844e-05	0	0	0	0	0	5.82833e-05	3.85408e-06	1.03453e-05	0	0.000128131	0	0	1.42265e-05
Bacteria;Actinobacteria;Actinobacteria;Micrococcales;Promicromonosporaceae;Cellulosimicrobium	0.00022478	2.43419e-05	2.64164e-05	0.000205638	0.00010471	0.000276245	9.32518e-06	0.000120284	9.00684e-06	0.000602418	2.84422e-05	0.000100689	3.81596e-05	3.64226e-05	4.58878e-05	2.80474e-05	8.61695e-05	0.000208632	3.05532e-05	0.000141706	0.000117394	0.000109276	0.000159067	3.1961e-05	3.43979e-05	6.42041e-05	2.71487e-05	0	1.95015e-05	0.00109281	1.15622e-05	1.55179e-05	8.35202e-06	0.0017796	1.27698e-05	1.93561e-05	0.000225702
Bacteria;Actinobacteria;Actinobacteria;Micrococcales;Promicromonosporaceae;Isoptericola	6.84112e-05	2.43419e-05	0.00014529	0.000251335	0.000219892	0.000333399	5.59511e-05	0.000400948	0.000261198	0.000643259	4.74037e-05	0.000100689	4.57915e-05	3.64226e-05	7.64796e-05	2.80474e-05	0.000129254	0.000191246	0	0.000344144	0.000170175	0.000285799	0.000336848	6.39221e-05	6.87958e-05	0	1.35743e-05	0	0.000102383	0.000947104	1.92704e-05	6.20715e-05	4.17601e-05	0.00236331	1.70264e-05	0	0.000288124
Bacteria;Actinobacteria;Actinobacteria;Micrococcales;Promicromonosporaceae;Xylanimonas	3.42056e-05	0	0	4.56973e-05	6.28263e-05	0.000247668	1.86504e-05	0.000220521	4.50342e-05	0.000357366	6.63652e-05	0.000125861	3.05277e-05	1.82113e-05	4.58878e-05	1.86983e-05	0.000861695	0.000104316	0	0.000141706	0.000122262	8.40586e-05	0.00021053	3.1961e-05	0	0.000141249	1.35743e-05	0	1.95015e-05	0.000713971	0	2.58631e-05	8.35202e-06	0.000953864	4.25659e-06	4.83902e-06	0.000147468
Bacteria;Actinobacteria;Actinobacteria;Micrococcales;Sanguibacteraceae	0	0	0	0	0	0	0	0	0	0	0	0	0	0	0	0	0	0	0	0	0	0	0	0	0	0	0	0	0	0	0	0	0	0	0	0	0
Bacteria;Actinobacteria;Actinobacteria;Micrococcales;Sanguibacteraceae;Sanguibacter	4.88652e-05	2.43419e-05	3.96246e-05	7.99702e-05	0.000115181	0.00013336	3.73007e-05	0.000140332	0.000180137	0.000490102	1.89615e-05	2.51723e-05	1.52638e-05	6.37396e-05	3.05918e-05	5.60948e-05	2.15424e-05	0.000191246	0.000106936	0.000202438	0.00010106	0.000109276	0.000219887	1.91766e-05	3.43979e-05	2.56816e-05	2.71487e-05	0	9.75077e-06	0.000611975	0	4.65536e-05	2.50561e-05	0.00128131	8.51318e-06	0	0.000161248
Bacteria;Actinobacteria;Actinobacteria;Micrococcales;Tropheryma	0	0	0	0	0	0	0	0	0	0	0	0	0	0	0	0	0	0	0	0	0	0	0	0	0	0	0	0	0	0	0	0	0	0	0	0	0
Bacteria;Actinobacteria;Actinobacteria;Micrococcales;Tropheryma;Tropheryma whipplei	3.42056e-05	1.2171e-05	2.64164e-05	2.28486e-05	1.0471e-05	0.000104783	9.32518e-06	1.00237e-05	9.00684e-06	0.00021442	5.68844e-05	0	7.63192e-06	0	0	0	1.07712e-05	0.000179656	0.000152766	0	4.3069e-05	0	1.40353e-05	0	1.7199e-05	1.28408e-05	1.35743e-05	0	0	0.000597404	0	1.55179e-05	0.000116928	0	0	0	5.25e-05
Bacteria;Actinobacteria;Actinobacteria;Micromonosporales	0	0	0	0	0	0	0	0	0	0	0	0	0	0	0	0	0	0	0	0	0	0	0	0	0	0	0	0	0	0	0	0	0	0	0	0	0
Bacteria;Actinobacteria;Actinobacteria;Micromonosporales;Micromonosporaceae	3.90921e-05	0	0.000118874	0.000125667	2.09421e-05	6.66799e-05	2.79755e-05	0.000170403	5.40411e-05	0.000229735	7.58459e-05	5.03446e-05	7.63192e-06	2.7317e-05	6.11837e-05	1.86983e-05	2.15424e-05	0.000191246	3.05532e-05	6.07314e-05	6.99252e-05	2.52176e-05	0.000233922	1.27844e-05	0	3.85225e-05	1.35743e-05	0	9.75077e-06	8.7425e-05	1.92704e-05	1.55179e-05	5.01121e-05	0.000469814	4.25659e-06	0	6.53445e-05
Bacteria;Actinobacteria;Actinobacteria;Micromonosporales;Micromonosporaceae;Actinoplanes	0.000630361	8.51967e-05	0.000118874	0.000308457	0.000209421	0.000438182	7.46015e-05	0.000451066	0.000432329	0.000842363	0.000151692	0.000176206	0.000114479	0.000100162	0.00130015	0.000140237	9.69406e-05	0.000643283	0.000473574	0.000829995	0.000380879	0.000630439	0.00113686	0.0014766	0.000257984	0.0016051	0.000339358	2.77528e-05	0.000224268	0.00122395	3.85408e-05	0.000175869	0.000250561	0.00284736	0.000191547	0.000164527	0.000706048
Bacteria;Actinobacteria;Actinobacteria;Micromonosporales;Micromonosporaceae;Micromonospora	0.000601042	0.000133881	0.000422662	0.00050267	0.000376958	0.0020385	0.000167853	0.000821943	0.00135103	0.00162857	0.00038871	0.000528618	0.00019843	0.000118374	0.000351806	0.00021503	0.000473932	0.00115327	0.000412468	0.00240901	0.000714738	0.00197538	0.00279771	0.000760673	0.00049877	0.00258101	0.000936629	2.77528e-05	0.000531417	0.00240419	5.0103e-05	0.000305185	0.000492769	0.00408596	0.000434172	7.74243e-05	0.00119728
Bacteria;Actinobacteria;Actinobacteria;Micromonosporales;Micromonosporaceae;Plantactinospora	0.0141856	0.000438154	0.000594369	0.00174792	0.00290048	0.0167271	0.000895218	0.000811919	0.00251291	0.013197	0.00200992	0.00108241	0.00106084	0.00410665	0.00443582	0.00363681	0.00235889	0.00974197	0.0363125	0.00273291	0.00607447	0.006027	0.0109008	0.0014766	0.000412775	0.00871892	0.000760163	0.000693819	0.000526542	0.0013988	0.000339159	0.00610887	0.00577125	0.00448459	0.0356021	0.00161623	0.00565584
Bacteria;Actinobacteria;Actinobacteria;Micromonosporales;Micromonosporaceae;Salinispora	0.000166142	1.2171e-05	7.92491e-05	4.56973e-05	3.14131e-05	6.66799e-05	2.79755e-05	4.00948e-05	9.90753e-05	0.000122526	9.48074e-06	0	3.81596e-05	1.82113e-05	6.11837e-05	2.80474e-05	2.15424e-05	0.000144884	6.11064e-05	0.000182194	6.27916e-05	5.8841e-05	0.000238601	7.03143e-05	5.15969e-05	7.70449e-05	0.000190041	0	0	0.000160279	0	1.55179e-05	9.18722e-05	0.000185078	1.70264e-05	9.67804e-06	7.7726e-05
Bacteria;Actinobacteria;Actinobacteria;Micromonosporales;Micromonosporaceae;Verrucosispora	9.77303e-06	0	0.000132082	1.14243e-05	4.18842e-05	3.81028e-05	9.32518e-06	3.00711e-05	3.60274e-05	8.6789e-05	8.53266e-05	2.51723e-05	4.57915e-05	1.82113e-05	1.52959e-05	0	1.07712e-05	2.31814e-05	0	6.07314e-05	3.3998e-05	2.52176e-05	8.4212e-05	1.27844e-05	1.7199e-05	3.85225e-05	2.71487e-05	2.77528e-05	9.75077e-06	0.000101996	2.31245e-05	2.58631e-05	9.18722e-05	7.11839e-05	0	0	3.71085e-05
Bacteria;Actinobacteria;Actinobacteria;Nakamurellales	0	0	0	0	0	0	0	0	0	0	0	0	0	0	0	0	0	0	0	0	0	0	0	0	0	0	0	0	0	0	0	0	0	0	0	0	0
Bacteria;Actinobacteria;Actinobacteria;Nakamurellales;Nakamurellaceae	0	0	0	0	0	0	0	0	0	0	0	0	0	0	0	0	0	0	0	0	0	0	0	0	0	0	0	0	0	0	0	0	0	0	0	0	0
Bacteria;Actinobacteria;Actinobacteria;Nakamurellales;Nakamurellaceae;Nakamurella	4.39786e-05	0	0.000118874	0.000114243	3.14131e-05	0.000438182	0	5.01185e-05	2.70205e-05	0.000204209	9.48074e-05	0.00128379	3.81596e-05	0	0.000397694	2.80474e-05	0.00106635	0.000179656	6.11064e-05	6.07314e-05	0.000211919	0.000117682	0.000341527	1.27844e-05	8.59948e-05	0	2.71487e-05	2.77528e-05	4.87539e-06	0.000378842	3.85408e-06	1.55179e-05	0.00012528	0.000498287	2.55395e-05	9.67804e-06	0.000111651
Bacteria;Actinobacteria;Actinobacteria;Propionibacteriales	1.95461e-05	0	0.000515119	0.000137092	2.09421e-05	5.71542e-05	2.79755e-05	0.000130308	0.000135103	0.000137841	7.58459e-05	2.51723e-05	7.63192e-06	1.82113e-05	1.52959e-05	6.54439e-05	1.07712e-05	0.000312948	0	6.07314e-05	8.86567e-05	3.36234e-05	7.95336e-05	6.39221e-06	1.7199e-05	0	0	0	9.75077e-06	0.000116567	2.31245e-05	4.1381e-05	0	0.000170841	4.25659e-06	4.83902e-06	3.38339e-05
Bacteria;Actinobacteria;Actinobacteria;Propionibacteriales;Nocardioidaceae	9.77303e-06	1.2171e-05	0	6.85459e-05	3.14131e-05	9.5257e-05	1.86504e-05	7.01659e-05	0	9.69994e-05	0	2.51723e-05	7.63192e-06	0	3.05918e-05	9.34913e-06	0	6.37488e-05	0	0	2.69735e-05	8.40586e-06	8.88905e-05	6.39221e-06	1.7199e-05	0	0	0	0	0.000101996	1.54163e-05	0	0	0.000156605	1.27698e-05	0	2.71783e-05
Bacteria;Actinobacteria;Actinobacteria;Propionibacteriales;Nocardioidaceae;Actinopolymorpha	3.90921e-05	2.43419e-05	2.64164e-05	4.56973e-05	2.09421e-05	0.000219091	9.32518e-06	9.02132e-05	1.80137e-05	0.000239946	0.000104288	0.000125861	7.63192e-05	1.82113e-05	9.17755e-05	0.00011219	0	0.000562148	1.52766e-05	4.04876e-05	9.39818e-05	5.04352e-05	9.35689e-05	0	0	1.28408e-05	0.000678717	0	9.75077e-06	8.7425e-05	1.54163e-05	2.06905e-05	1.6704e-05	0.000384393	4.25659e-06	4.83902e-06	9.19358e-05
Bacteria;Actinobacteria;Actinobacteria;Propionibacteriales;Nocardioidaceae;Aeromicrobium	0.000122163	2.43419e-05	0.000422662	0.000331305	9.42394e-05	0.000504862	8.39266e-05	0.000420995	9.90753e-05	0.00102615	0.000208576	0.000151034	7.63192e-05	8.19509e-05	0.000168255	0.000121539	5.38559e-05	0.00067226	4.58298e-05	0.000344144	0.000252674	0.000537975	0.000640947	4.47455e-05	3.43979e-05	6.42041e-05	5.42973e-05	2.77528e-05	2.43769e-05	0.000728542	2.69785e-05	0.00011897	5.01121e-05	0.00200739	1.70264e-05	0.000111297	0.000299267
Bacteria;Actinobacteria;Actinobacteria;Propionibacteriales;Nocardioidaceae;Friedmanniella	0.000180801	0	0.000224539	9.13945e-05	8.37684e-05	0.000285771	0	8.01896e-05	8.10616e-05	0.000357366	4.74037e-05	7.55169e-05	1.52638e-05	9.10566e-06	4.58878e-05	0.000551599	1.07712e-05	0.000179656	1.52766e-05	0.00016195	0.000124866	0.000109276	8.4212e-05	1.91766e-05	3.43979e-05	1.28408e-05	5.42973e-05	0	9.75077e-06	0.000743113	4.23948e-05	2.58631e-05	1.6704e-05	0.0012386	1.27698e-05	1.45171e-05	0.000161194
Bacteria;Actinobacteria;Actinobacteria;Propionibacteriales;Nocardioidaceae;Kribbella	0.00022478	3.65129e-05	2.64164e-05	0.000137092	2.09421e-05	5.71542e-05	1.86504e-05	1.00237e-05	1.80137e-05	0.000178683	2.84422e-05	5.03446e-05	7.63192e-06	1.82113e-05	0	1.86983e-05	0	0.000127498	6.11064e-05	4.04876e-05	5.40344e-05	2.52176e-05	0.000102926	0.00031961	1.7199e-05	0.00156658	1.35743e-05	0	9.75077e-06	0.000626546	7.70815e-06	3.10358e-05	6.68162e-05	0.000854207	8.51318e-06	4.83902e-06	0.000243635
Bacteria;Actinobacteria;Actinobacteria;Propionibacteriales;Nocardioidaceae;Marmoricola	4.88652e-05	0	5.28328e-05	9.13945e-05	3.14131e-05	0.000104783	9.32518e-06	0.000110261	4.50342e-05	9.69994e-05	0	7.55169e-05	1.52638e-05	2.7317e-05	3.05918e-05	2.80474e-05	1.07712e-05	3.4772e-05	6.11064e-05	2.02438e-05	4.47269e-05	9.24644e-05	0.000238601	1.27844e-05	1.7199e-05	5.13633e-05	1.35743e-05	0	0	0.000160279	4.23948e-05	0	0	0.000469814	0	1.45171e-05	7.41994e-05
Bacteria;Actinobacteria;Actinobacteria;Propionibacteriales;Nocardioidaceae;Micropruina	1.46595e-05	0	6.6041e-05	4.56973e-05	5.23552e-05	4.76285e-05	0	0.000110261	0.000135103	0.000183788	1.89615e-05	2.51723e-05	7.63192e-06	2.7317e-05	4.58878e-05	2.80474e-05	1.07712e-05	0.000139088	4.58298e-05	6.07314e-05	5.32486e-05	0.000184929	8.4212e-05	6.39221e-05	0	5.13633e-05	0.000217189	2.77528e-05	1.95015e-05	0.000203992	1.15622e-05	2.06905e-05	8.35202e-06	0.000526761	1.27698e-05	0	9.55331e-05
Bacteria;Actinobacteria;Actinobacteria;Propionibacteriales;Nocardioidaceae;Nocardioides	0.000185688	2.43419e-05	6.6041e-05	0.000456973	0.000157066	0.000390554	0.000121227	0.000471114	0.000198151	0.000658575	0.00013273	0.000226551	9.1583e-05	6.37396e-05	0.000137663	0.00032722	8.61695e-05	0.000399879	4.58298e-05	0.000283413	0.000226225	0.000411887	0.000538021	4.47455e-05	0.000189188	0.00015409	0.000149318	0	8.7757e-05	0.000917963	0.00010406	9.82799e-05	0.000100224	0.00162299	4.68225e-05	1.93561e-05	0.00029898
Bacteria;Actinobacteria;Actinobacteria;Propionibacteriales;Nocardioidaceae;Pimelobacter	2.93191e-05	0	5.28328e-05	0.000102819	2.09421e-05	0.000152411	9.32518e-06	4.00948e-05	0.000225171	8.16837e-05	0	2.51723e-05	7.63192e-06	0	4.58878e-05	4.67456e-05	2.15424e-05	6.95441e-05	0	8.09751e-05	5.06049e-05	0.000109276	0.000238601	0	1.7199e-05	0	1.35743e-05	0	4.87539e-06	0.000247704	1.54163e-05	1.55179e-05	3.34081e-05	0.000427103	2.1283e-05	4.83902e-06	7.65865e-05
Bacteria;Actinobacteria;Actinobacteria;Propionibacteriales;Propionibacteriaceae	0.000175915	0	0.0131421	0.00015994	0.000115181	0.000342925	2.79755e-05	7.01659e-05	4.50342e-05	0.000204209	7.58459e-05	0.000176206	4.57915e-05	2.7317e-05	0.000122367	5.60948e-05	0	0.00219064	1.52766e-05	6.07314e-05	0.000852688	0.000210146	0.00012164	0	0	3.85225e-05	6.78717e-05	2.77528e-05	3.41277e-05	0.000262275	0.000177288	0.000113798	3.34081e-05	0.000370156	3.40527e-05	0	9.94025e-05
Bacteria;Actinobacteria;Actinobacteria;Propionibacteriales;Propionibacteriaceae;Acidipropionibacterium	9.77303e-05	1.2171e-05	0.00100382	0.000251335	0.000146595	0.000314348	8.39266e-05	0.000801896	0.000369281	0.000796416	0.000199095	0.000151034	0.000114479	0.000100162	6.11837e-05	0.000205681	8.61695e-05	0.000312948	7.6383e-05	0.000141706	0.000266318	0.000117682	0.00036024	0.000313218	0.000120393	0.000269657	0.000217189	0.000111011	1.95015e-05	0.00123852	1.54163e-05	4.1381e-05	0.000100224	0.00249144	4.68225e-05	4.83902e-06	0.000364502
Bacteria;Actinobacteria;Actinobacteria;Propionibacteriales;Propionibacteriaceae;Auraticoccus	3.90921e-05	0.000231248	3.96246e-05	0.000331305	8.37684e-05	0.000114308	7.46015e-05	0.00115272	0.000720548	0.000398208	0.000426633	5.03446e-05	2.28957e-05	0.00104715	7.64796e-05	0	3.23135e-05	0.00154156	1.52766e-05	8.09751e-05	0.000323953	0.000176523	0.000191816	1.27844e-05	6.87958e-05	0	4.0723e-05	0	4.87539e-06	0.000728542	3.85408e-06	5.17263e-06	3.34081e-05	0.00102505	0	0	0.00015277
Bacteria;Actinobacteria;Actinobacteria;Propionibacteriales;Propionibacteriaceae;Cutibacterium	0.00820446	0.000340787	2.09438	0.0029589	0.00391617	0.0254812	0.000242455	0.00107254	0.00107181	0.00379829	0.00293903	0.00669583	0.0034191	0.000846826	0.00201906	0.0232045	0.000969406	0.132313	0.000137489	0.000688289	0.115735	0.000462322	0.00203512	0.00017259	0.000756754	0.000886017	0.0211488	0.000666066	0.00996042	0.0052455	0.00607402	0.00826069	0.00276452	0.00264804	0.000791726	0.00044519	0.00415452
Bacteria;Actinobacteria;Actinobacteria;Propionibacteriales;Propionibacteriaceae;Microlunatus	9.77303e-05	1.2171e-05	0.000105666	0.000262759	2.09421e-05	0.000219091	0.000121227	0.000280663	9.00684e-05	0.000285893	0.00012325	5.03446e-05	2.28957e-05	4.55283e-05	1.52959e-05	7.4793e-05	5.38559e-05	0.000457832	6.11064e-05	8.09751e-05	0.000124104	0.000159711	0.000173102	1.91766e-05	3.43979e-05	0.00121988	0.000298635	0	5.85046e-05	0.0003497	3.85408e-06	8.2762e-05	5.01121e-05	0.000469814	3.83093e-05	9.67804e-06	0.000197842
Bacteria;Actinobacteria;Actinobacteria;Propionibacteriales;Propionibacteriaceae;Propionibacterium	8.79573e-05	6.08548e-05	0.0125346	0.000262759	0.000157066	0.000438182	0.000167853	0.00027064	0.000135103	0.000367577	0.000113769	2.51723e-05	8.39511e-05	5.4634e-05	6.11837e-05	0.000149586	0.000107712	0.00059692	0.000122213	0.00016195	0.000797983	0.000260582	0.000346205	5.75299e-05	0.00017199	0.00213158	9.50203e-05	0.000222022	0.000390031	0.00107824	0.000184996	9.82799e-05	8.35202e-05	0.00213552	3.83093e-05	0	0.000486255
Bacteria;Actinobacteria;Actinobacteria;Propionibacteriales;Propionibacteriaceae;Propionimicrobium	0.000444673	0	0.00357942	5.71216e-05	0.000827213	0.00183846	1.86504e-05	3.00711e-05	0.000108082	3.06314e-05	0.000293903	0.000151034	6.86872e-05	0	0.000382398	0	6.46271e-05	3.4772e-05	0.000122213	6.07314e-05	0.000405634	0.000277393	0.000187138	0.000102275	6.87958e-05	1.28408e-05	0	0.000138764	0.000112134	1.45708e-05	0	0.0044226	0	0.00334564	0.000987529	1.45171e-05	0.000645613
Bacteria;Actinobacteria;Actinobacteria;Propionibacteriales;Propionibacteriaceae;Pseudopropionibacterium	5.86382e-05	0	0.00029058	0.000102819	3.14131e-05	0.000314348	4.66259e-05	0.000781848	1.80137e-05	0.00076068	2.84422e-05	0	3.81596e-05	0.000109268	0	5.60948e-05	5.38559e-05	0.000156474	3.05532e-05	0.000141706	0.000150976	6.72469e-05	0.000163746	0	3.43979e-05	6.42041e-05	1.35743e-05	0	9.75077e-06	0.000189421	7.70815e-06	0	3.34081e-05	0.000811497	2.55395e-05	1.45171e-05	9.56673e-05
Bacteria;Actinobacteria;Actinobacteria;Propionibacteriales;Propionibacteriaceae;Tessaracoccus	0.000293191	1.2171e-05	0.00316997	0.000491246	0.000240834	0.00108593	9.32518e-05	0.000561327	0.000225171	0.00114868	0.000199095	0.000478273	8.39511e-05	6.37396e-05	0.000214143	0.00010284	9.69406e-05	0.000620101	0.000183319	0.000506095	0.000493513	0.000781745	0.00117897	0.000140629	0.000206387	0.000115567	9.50203e-05	0	5.36293e-05	0.0056972	3.08326e-05	3.62084e-05	9.18722e-05	0.0107488	0.000148981	1.93561e-05	0.00128968
Bacteria;Actinobacteria;Actinobacteria;Pseudonocardiales	0	0	0	0	0	0	0	0	0	0	0	0	0	0	0	0	0	0	0	0	0	0	0	0	0	0	0	0	0	0	0	0	0	0	0	0	0
Bacteria;Actinobacteria;Actinobacteria;Pseudonocardiales;Pseudonocardiaceae	0.000151482	0	7.92491e-05	5.71216e-05	2.09421e-05	9.5257e-05	9.32518e-06	4.00948e-05	0.000270205	0.000163367	0	5.03446e-05	1.52638e-05	3.64226e-05	6.11837e-05	1.86983e-05	3.23135e-05	9.27255e-05	0.000168043	0.000121463	7.41751e-05	0.000168117	0.000346205	0	0.000120393	0	2.71487e-05	0	1.46262e-05	0.000218563	0	3.10358e-05	2.50561e-05	0.000512524	4.25659e-05	0	0.000100416
Bacteria;Actinobacteria;Actinobacteria;Pseudonocardiales;Pseudonocardiaceae;Actinoalloteichus	0.000219893	1.2171e-05	2.64164e-05	0.000148516	0.000125653	0.000152411	6.52763e-05	0.000310735	0.000324246	0.000561576	6.63652e-05	0.000125861	3.05277e-05	1.82113e-05	0.000489469	0.00010284	0.000161568	0.0002492	0	0.000465607	0.000182827	0.000285799	0.00153453	9.58831e-05	8.59948e-05	0.00116851	0.000257912	0	5.36293e-05	0.00052455	1.54163e-05	0.000331048	8.35202e-05	0.00152334	3.40527e-05	4.83902e-05	0.000402838
Bacteria;Actinobacteria;Actinobacteria;Pseudonocardiales;Pseudonocardiaceae;Actinosynnema	5.86382e-05	1.2171e-05	7.92491e-05	4.56973e-05	6.28263e-05	0.000123834	9.32518e-06	5.01185e-05	9.00684e-06	0.000219525	1.89615e-05	2.51723e-05	2.28957e-05	2.7317e-05	3.05918e-05	3.73965e-05	4.30847e-05	0.00016227	3.05532e-05	4.04876e-05	5.54561e-05	0.000563193	0.000851477	1.91766e-05	3.43979e-05	0.000231135	8.1446e-05	0	1.95015e-05	0.000247704	3.85408e-06	5.17263e-06	8.35202e-05	0.000427103	2.55395e-05	9.67804e-06	0.000173527
Bacteria;Actinobacteria;Actinobacteria;Pseudonocardiales;Pseudonocardiaceae;Alloactinosynnema	3.42056e-05	0	2.64164e-05	2.28486e-05	2.09421e-05	4.76285e-05	0	8.01896e-05	5.40411e-05	0.000102105	0	0	0	0	1.52959e-05	3.73965e-05	1.07712e-05	8.69301e-05	7.6383e-05	8.09751e-05	3.48064e-05	0.00024377	0.000224565	5.75299e-05	0	3.85225e-05	5.42973e-05	0	9.75077e-06	5.82833e-05	1.92704e-05	1.03453e-05	7.51682e-05	0.000412867	1.27698e-05	9.67804e-06	8.17878e-05
Bacteria;Actinobacteria;Actinobacteria;Pseudonocardiales;Pseudonocardiaceae;Allokutzneria	5.37517e-05	0	2.64164e-05	0.000102819	2.09421e-05	9.5257e-05	9.32518e-06	0.000100237	0.000108082	0.000102105	1.89615e-05	5.03446e-05	7.63192e-06	9.10566e-06	0.000244735	5.60948e-05	2.15424e-05	0.000139088	3.05532e-05	0.000101219	6.49105e-05	5.04352e-05	0.000402346	1.91766e-05	1.7199e-05	1.28408e-05	4.0723e-05	0	4.87539e-06	8.7425e-05	0	0	1.6704e-05	0.000242025	4.25659e-06	9.67804e-06	6.05124e-05
Bacteria;Actinobacteria;Actinobacteria;Pseudonocardiales;Pseudonocardiaceae;Amycolatopsis	0.000317624	1.2171e-05	0.000211331	0.000399851	0.000167537	0.000523913	0.000111902	0.000701659	0.00109883	0.00148562	0.000180134	0.000176206	0.000175534	5.4634e-05	0.00067302	0.000158935	0.000226195	0.000573739	0.000274979	0.00058707	0.000405545	0.000966674	0.00163278	0.000140629	0.000309581	0.00148954	0.000190041	2.77528e-05	0.000107259	0.00109281	9.63519e-05	0.000103453	0.000551233	0.0019362	6.81055e-05	4.83902e-05	0.000584053
Bacteria;Actinobacteria;Actinobacteria;Pseudonocardiales;Pseudonocardiaceae;Kibdelosporangium	7.81843e-05	1.2171e-05	3.96246e-05	1.14243e-05	4.18842e-05	9.5257e-05	2.79755e-05	3.00711e-05	3.60274e-05	0.00011742	5.68844e-05	0	3.81596e-05	1.82113e-05	9.17755e-05	2.80474e-05	3.23135e-05	6.95441e-05	0	6.07314e-05	4.42853e-05	0.000218552	0.00036024	1.27844e-05	0	2.56816e-05	1.35743e-05	0	4.87539e-06	0.000101996	3.85408e-06	6.20715e-05	0.000108576	0.000199315	2.1283e-05	9.67804e-06	7.61655e-05
Bacteria;Actinobacteria;Actinobacteria;Pseudonocardiales;Pseudonocardiaceae;Kutzneria	1.46595e-05	2.43419e-05	0	0	3.14131e-05	0.000114308	1.86504e-05	8.01896e-05	9.00684e-05	0.000173578	1.89615e-05	0	7.63192e-06	1.82113e-05	0	5.60948e-05	3.23135e-05	0.000121702	4.58298e-05	0.000222682	5.35318e-05	0.000546381	0.000771944	1.27844e-05	0.000103194	1.28408e-05	5.42973e-05	2.77528e-05	1.46262e-05	0.000407983	0	5.17263e-05	8.35202e-06	0.000298972	4.25659e-05	0.000169366	0.000168186
Bacteria;Actinobacteria;Actinobacteria;Pseudonocardiales;Pseudonocardiaceae;Lentzea	4.88652e-06	0	2.64164e-05	3.42729e-05	5.23552e-05	5.71542e-05	9.32518e-06	7.01659e-05	0.000162123	0.000112315	2.84422e-05	2.51723e-05	3.81596e-05	3.64226e-05	6.11837e-05	0.000261776	2.15424e-05	0.000139088	3.05532e-05	0.000141706	6.5653e-05	5.8841e-05	0.000369597	1.27844e-05	3.43979e-05	1.28408e-05	0.000420804	0	2.43769e-05	0.000145708	0	3.10358e-05	0	0.000227789	1.27698e-05	4.83902e-06	9.03856e-05
Bacteria;Actinobacteria;Actinobacteria;Pseudonocardiales;Pseudonocardiaceae;Pseudonocardia	0.000200347	1.2171e-05	0.000132082	0.000205638	0.000209421	0.000333399	3.73007e-05	0.000240569	0.000288219	0.000602418	8.53266e-05	0.000151034	0.000129743	3.64226e-05	0.000122367	8.41422e-05	9.69406e-05	0.000301358	7.6383e-05	0.000222682	0.000178398	0.000445511	0.000870191	3.83532e-05	0.000103194	0.000166931	0.000149318	0	7.80062e-05	0.00116567	7.32275e-05	4.1381e-05	0.000267265	0.00175112	3.40527e-05	6.29073e-05	0.000349808
Bacteria;Actinobacteria;Actinobacteria;Pseudonocardiales;Pseudonocardiaceae;Saccharomonospora	8.30708e-05	2.43419e-05	0.000211331	0.000205638	0.000188479	0.000571542	3.73007e-05	0.000230545	0.000459349	0.000505418	0.00012325	0.000176206	6.10553e-05	9.10566e-05	0.000122367	5.60948e-05	0.00101249	0.000840324	9.16596e-05	0.00016195	0.000262673	0.00038667	0.000757908	0.000185374	0.000103194	7.70449e-05	0.000162892	5.55055e-05	4.87539e-05	0.000291417	3.85408e-06	5.68989e-05	8.35202e-05	0.000939628	9.79016e-05	2.41951e-05	0.000218317
Bacteria;Actinobacteria;Actinobacteria;Pseudonocardiales;Pseudonocardiaceae;Saccharopolyspora	1.95461e-05	0	2.64164e-05	3.42729e-05	2.09421e-05	7.62056e-05	0	0.000250592	5.40411e-05	0.000367577	0	2.51723e-05	7.63192e-06	0	4.58878e-05	9.34913e-06	0	8.11348e-05	3.05532e-05	6.07314e-05	5.55027e-05	0.000184929	0.000201173	0.0013935	3.43979e-05	7.70449e-05	4.0723e-05	2.77528e-05	9.75077e-06	0.000203992	3.85408e-06	4.65536e-05	2.50561e-05	0.000540998	1.27698e-05	1.45171e-05	0.000187801
Bacteria;Actinobacteria;Actinobacteria;Pseudonocardiales;Pseudonocardiaceae;Saccharothrix	0.000219893	0	3.96246e-05	3.42729e-05	1.0471e-05	5.71542e-05	9.32518e-06	0.000110261	0.000117089	9.18942e-05	1.89615e-05	5.03446e-05	1.52638e-05	1.82113e-05	0	4.67456e-05	1.07712e-05	0.000226018	6.11064e-05	0.000121463	6.29435e-05	8.40586e-05	0.000196495	1.27844e-05	1.7199e-05	3.85225e-05	1.35743e-05	2.77528e-05	9.75077e-06	0.000859679	3.85408e-06	1.55179e-05	8.35202e-06	0.000327446	2.1283e-05	9.67804e-06	0.00010973
Bacteria;Actinobacteria;Actinobacteria;Streptomycetales	0	0	0	0	0	0	0	0	0	0	0	0	0	0	0	0	0	0	0	0	0	0	0	0	0	0	0	0	0	0	0	0	0	0	0	0	0
Bacteria;Actinobacteria;Actinobacteria;Streptomycetales;Streptomycetaceae	3.42056e-05	0	0.000198123	0.000171365	8.37684e-05	0.000228617	4.66259e-05	0.000210498	0.000162123	0.000587102	0.000151692	0.000100689	0.000137374	5.4634e-05	7.64796e-05	8.41422e-05	2.15424e-05	0.000567943	7.6383e-05	0.000101219	0.000154726	0.00024377	0.000467845	2.55688e-05	0	3.85225e-05	6.78717e-05	0	9.75077e-06	0.000451696	1.92704e-05	4.1381e-05	4.17601e-05	0.000512524	4.25659e-05	0	0.000130835
Bacteria;Actinobacteria;Actinobacteria;Streptomycetales;Streptomycetaceae;Kitasatospora	0.000166142	0	5.28328e-05	0.000137092	8.37684e-05	0.000171463	2.79755e-05	0.000230545	0.00014411	0.000699417	0.000379229	0.000503446	4.57915e-05	1.82113e-05	4.58878e-05	5.60948e-05	4.30847e-05	0.0002492	6.11064e-05	0.00016195	0.000163867	0.000327829	0.000678375	0.000242904	6.87958e-05	7.70449e-05	0.000162892	2.77528e-05	0.00546043	0.000743113	4.62489e-05	4.65536e-05	0.000192096	0.000968101	3.40527e-05	0.000706497	0.000652179
Bacteria;Actinobacteria;Actinobacteria;Streptomycetales;Streptomycetaceae;Streptacidiphilus	4.88652e-05	0	3.96246e-05	7.99702e-05	3.14131e-05	0.000142885	1.86504e-05	9.02132e-05	0.000261198	0.000479892	2.84422e-05	0	3.81596e-05	9.10566e-06	4.58878e-05	1.86983e-05	1.07712e-05	0.000127498	6.11064e-05	8.09751e-05	8.06678e-05	1.68117e-05	0.000135675	1.91766e-05	6.87958e-05	6.42041e-05	1.35743e-05	0	9.75077e-06	0.000131138	0	1.55179e-05	4.17601e-05	0.000882681	1.27698e-05	9.67804e-06	9.47688e-05
Bacteria;Actinobacteria;Actinobacteria;Streptomycetales;Streptomycetaceae;Streptomyces	6.64879	0.00905519	0.0106062	0.0205409	1.28733	0.282542	0.0147431	0.0182131	0.0311006	0.170198	0.0326611	0.0181744	0.0268033	0.00823152	4.91992	0.013201	0.0652303	0.126112	0.0571039	0.0501641	0.690536	0.109688	0.128727	0.0355599	0.0233218	0.122296	0.0176059	0.0174842	0.0126273	0.0591576	0.00382324	0.0822913	3.20956	0.049245	0.0283829	0.0179334	0.26118
Bacteria;Actinobacteria;Actinobacteria;Streptosporangiales	0	0	1.32082e-05	2.28486e-05	0	0	0	1.00237e-05	0.000126096	2.04209e-05	2.84422e-05	0	0	0	6.11837e-05	0	0	2.31814e-05	0	0	1.52702e-05	8.40586e-06	1.87138e-05	0	0	0	0	0	0	0	0	0	0	1.42368e-05	4.25659e-06	0	3.04087e-06
Bacteria;Actinobacteria;Actinobacteria;Streptosporangiales;Nocardiopsaceae	0	0	0	0	0	0	0	0	0	0	0	0	0	0	0	0	0	1.15907e-05	0	0	5.79534e-07	0	0	0	0	0	0	0	0	0	0	0	0	0	0	0	0
Bacteria;Actinobacteria;Actinobacteria;Streptosporangiales;Nocardiopsaceae;Nocardiopsis	0.000131936	1.2171e-05	0.000118874	0.000274184	0.000167537	0.000247668	3.73007e-05	0.000300711	0.00031524	0.000490102	0.000208576	0.000176206	3.05277e-05	4.55283e-05	4.58878e-05	0.000121539	5.38559e-05	0.000365106	0	0.000283413	0.000171318	0.000622034	0.00103394	4.47455e-05	6.87958e-05	0.000423747	0.000393656	0	0.000565545	0.00107824	0	3.10358e-05	0.000108576	0.00182231	4.68225e-05	1.93561e-05	0.000417253
Bacteria;Actinobacteria;Actinobacteria;Streptosporangiales;Nocardiopsaceae;Thermobifida	5.37517e-05	0	3.96246e-05	3.42729e-05	2.09421e-05	9.5257e-06	0	7.01659e-05	1.80137e-05	0.000178683	0	0	0	2.7317e-05	1.52959e-05	9.34913e-06	0	5.79534e-06	0	6.07314e-05	2.71734e-05	0.000117682	0.000219887	1.27844e-05	0	1.28408e-05	0.000190041	0	0	8.7425e-05	1.54163e-05	5.17263e-06	3.34081e-05	9.96575e-05	0	4.83902e-06	5.32769e-05
Bacteria;Actinobacteria;Actinobacteria;Streptosporangiales;Streptosporangiaceae	0	0	0	0	0	0	0	0	0	0	0	0	0	0	0	9.34913e-06	0	0	0	0	4.67456e-07	8.40586e-06	0	0	0	0	0	0	0	0	0	0	8.35202e-06	0	4.25659e-06	0	1.40096e-06
Bacteria;Actinobacteria;Actinobacteria;Streptosporangiales;Streptosporangiaceae;Nonomuraea	0.000180801	1.2171e-05	0.000105666	0.000102819	8.37684e-05	0.000161937	3.73007e-05	0.000180426	0.000252192	0.000306314	3.79229e-05	0.000151034	3.81596e-05	2.7317e-05	3.05918e-05	1.86983e-05	0.000560101	8.11348e-05	0.000183319	0.00016195	0.000135681	0.000462322	0.000636269	2.55688e-05	3.43979e-05	0.000166931	5.42973e-05	0	2.43769e-05	0.000276846	1.92704e-05	4.1381e-05	2.50561e-05	0.000825733	1.27698e-05	4.83902e-06	0.000174004
Bacteria;Actinobacteria;Actinobacteria;Streptosporangiales;Streptosporangiaceae;Streptosporangium	6.84112e-05	0	6.6041e-05	0.000148516	7.32973e-05	0.000257194	3.73007e-05	0.000130308	0.00031524	0.000347156	7.58459e-05	0.000176206	7.63192e-05	3.64226e-05	0.000137663	6.54439e-05	7.53983e-05	0.000156474	1.52766e-05	0.000364388	0.000131145	0.000353046	0.000725159	2.55688e-05	0.000154791	7.70449e-05	0.000135743	2.77528e-05	3.90031e-05	0.000422554	2.31245e-05	7.24168e-05	0.000100224	0.000939628	8.51318e-06	5.80682e-05	0.000210842
Bacteria;Actinobacteria;Actinobacteria;Streptosporangiales;Thermomonosporaceae	0	0	0	1.14243e-05	0	1.90514e-05	0	0	0	2.55262e-05	9.48074e-06	0	0	0	0	0	0	3.4772e-05	3.05532e-05	0	6.54039e-06	0	0	0	0	0	0	0	0	2.91417e-05	0	0	0	4.27103e-05	4.25659e-06	0	5.07391e-06
Bacteria;Actinobacteria;Actinobacteria;Streptosporangiales;Thermomonosporaceae;Actinomadura	5.37517e-05	0	2.64164e-05	2.28486e-05	3.14131e-05	0	9.32518e-06	7.01659e-05	0.00031524	0.000178683	8.53266e-05	2.51723e-05	7.63192e-06	2.7317e-05	6.11837e-05	1.86983e-05	1.07712e-05	0.000197042	1.52766e-05	6.07314e-05	6.08497e-05	3.36234e-05	0.00012164	6.39221e-06	0	1.28408e-05	1.35743e-05	0	1.46262e-05	7.28542e-05	3.85408e-06	1.03453e-05	2.50561e-05	4.27103e-05	2.97961e-05	1.45171e-05	2.67886e-05
Bacteria;Actinobacteria;Actinobacteria;Streptosporangiales;Thermomonosporaceae;Thermomonospora	6.35247e-05	1.2171e-05	0	3.42729e-05	1.0471e-05	0.000104783	1.86504e-05	0.000100237	4.50342e-05	0.00010721	0	0	0	1.82113e-05	0	1.86983e-05	0.000290822	4.05674e-05	0	8.09751e-05	4.72814e-05	0.000176523	0.000561413	1.27844e-05	0	3.85225e-05	2.71487e-05	0	2.43769e-05	0.000495408	7.70815e-06	0	5.84641e-05	0.000555235	8.51318e-06	4.83902e-06	0.000131396
Bacteria;Actinobacteria;Actinobacteria;Thermobispora	0	0	0	0	0	0	0	0	0	0	0	0	0	0	0	0	0	0	0	0	0	0	0	0	0	0	0	0	0	0	0	0	0	0	0	0	0
Bacteria;Actinobacteria;Actinobacteria;Thermobispora;Thermobispora bispora	3.42056e-05	0	2.64164e-05	7.99702e-05	3.14131e-05	9.5257e-05	9.32518e-06	7.01659e-05	0.000288219	8.6789e-05	1.89615e-05	0	1.52638e-05	0	7.64796e-05	1.86983e-05	1.07712e-05	5.21581e-05	1.52766e-05	6.07314e-05	4.95051e-05	0.000151305	0.000612876	1.27844e-05	5.15969e-05	0.000102727	1.35743e-05	0	0	7.28542e-05	7.70815e-06	2.06905e-05	2.50561e-05	0.000270499	1.70264e-05	0	9.05799e-05
Bacteria;Actinobacteria;Coriobacteriia	0.000258985	9.73676e-05	0.00394925	0.000354154	0.000136124	0.000933518	8.39266e-05	0.000501185	0.000783595	0.000622838	0.000625729	0.00055379	1.52638e-05	0.000327804	0.000458878	0.000560948	8.61695e-05	0.00108952	0.000198596	0.00271267	0.000717516	0.000361452	0.00357433	6.39221e-06	0.00316461	3.85225e-05	0.000366507	0.000277528	9.75077e-06	0.000160279	3.85408e-06	0.00343462	0.000292321	0.000113894	5.10791e-05	4.83902e-06	0.000790666
Bacteria;Actinobacteria;Coriobacteriia;Coriobacteriales	2.44326e-05	9.73676e-05	0.000686826	0.000102819	3.14131e-05	9.5257e-05	0	0.000220521	0.000189144	0.000234841	0.000199095	2.51723e-05	0.000129743	0.000355121	3.05918e-05	9.34913e-05	0	0.000498399	1.52766e-05	0.00214584	0.000258768	6.72469e-05	0.00170763	3.83532e-05	0.00232186	2.56816e-05	0.000705865	0.000166517	4.87539e-06	4.37125e-05	7.32275e-05	0.00159317	1.6704e-05	7.11839e-05	2.1283e-05	4.83902e-06	0.000457477
Bacteria;Actinobacteria;Coriobacteriia;Coriobacteriales;Atopobiaceae	0.000141709	1.2171e-05	3.96246e-05	4.56973e-05	4.18842e-05	0.000123834	3.73007e-05	1.00237e-05	1.80137e-05	1.53157e-05	1.89615e-05	2.51723e-05	7.63192e-06	0	0	0	0	2.89767e-05	0	0.00121463	8.90472e-05	0.000126088	0.00140353	0.000178982	0.000670759	0	0.000122169	2.77528e-05	1.46262e-05	0.000233133	0	0.000165524	1.6704e-05	7.11839e-05	3.40527e-05	0	0.000204301
Bacteria;Actinobacteria;Coriobacteriia;Coriobacteriales;Atopobiaceae;Atopobium	0.00849277	0	0.00227181	0.00290178	0.00431407	0.000104783	0.00945574	0.000882085	0.000252192	0.000918942	1.89615e-05	0.000100689	0.000122111	0.000227642	0.000688316	0.000177633	0.000193881	3.4772e-05	0.000580511	0.00242925	0.0017084	0.000294205	0.000378954	0.000396317	0.000584764	0.000102727	8.1446e-05	5.55055e-05	7.80062e-05	5.82833e-05	1.54163e-05	0.00113798	0	0.00210704	8.51318e-05	0.000237112	0.000374193
Bacteria;Actinobacteria;Coriobacteriia;Coriobacteriales;Atopobiaceae;Libanicoccus	0.00113367	7.30257e-05	0.000237747	0.000468397	0.000115181	0.000523913	0.000167853	0.000160379	0.000378287	0.00154689	9.48074e-05	0.000201378	0.000228957	1.82113e-05	0.000198847	6.54439e-05	0.000258508	0.00122282	0.000122213	0.00722703	0.000722178	0.00119363	0.00776622	0.000460239	0.00443733	0.00192612	0.00168322	0.000693819	5.36293e-05	0.000247704	1.92704e-05	0.00211043	9.18722e-05	0.000270499	7.66186e-05	3.87122e-05	0.00140462
Bacteria;Actinobacteria;Coriobacteriia;Coriobacteriales;Atopobiaceae;Olsenella	0.000635247	8.51967e-05	0.000818908	0.000993915	0.000178008	0.00153364	0.000205154	0.000511208	0.000648493	0.00065347	0.000426633	0.00443032	0.000305277	0.000318698	0.00102483	0.000626392	0.0010448	0.00103737	0.000519404	0.0142719	0.00151344	0.00475772	0.0181524	0.000581691	0.00947662	0.00541883	0.00367864	0.0010546	0.000224268	0.00142794	5.0103e-05	0.00347083	0.000292321	0.00186502	0.000340527	0.000251629	0.00340287
Bacteria;Actinobacteria;Coriobacteriia;Coriobacteriales;Coriobacteriaceae	9.77303e-06	1.2171e-05	0	4.56973e-05	0	2.85771e-05	0	0	0	5.10523e-06	0	0	0	0	0	0	0	0	0	0.000445363	2.73343e-05	1.68117e-05	0.000392989	6.39221e-06	0.000292382	0	0.000108595	0	0	2.91417e-05	0	0.000165524	0	0	0	0	6.74557e-05
Bacteria;Actinobacteria;Coriobacteriia;Coriobacteriales;Coriobacteriaceae;Collinsella	0.00574166	0.000438154	0.00565311	0.00111958	0.00192667	0.0071538	0.00347829	0.000781848	0.000900684	0.00130183	0.00338462	0.00979202	0.000351068	0.000291381	0.000535357	0.000850771	0.000850923	0.000405674	0.00562179	0.516986	0.0283782	0.0038751	0.0211513	0.00138072	0.996404	0.00175919	0.277066	0.119365	0.000302274	0.00626546	0.000131039	0.272639	0.00106071	0.00485474	0.00129826	0.000401639	0.113864
Bacteria;Actinobacteria;Coriobacteriia;Coriobacteriales;Coriobacteriaceae;Coriobacteriaceae bacterium 68-1-3	7.81843e-05	0	9.24573e-05	0.000137092	1.0471e-05	0.00902083	0	2.00474e-05	0.000270205	0.00021442	9.48074e-06	0.000100689	0.00167902	0	7.64796e-05	0.0247284	2.15424e-05	0.000110111	0.000137489	0.000384632	0.00185458	0.000790151	0.00135675	0.000140629	0.00032678	0.000179771	9.50203e-05	0	0	7.28542e-05	2.69785e-05	0.000108625	0.000158688	0.000341683	7.66186e-05	0	0.00024497
Bacteria;Actinobacteria;Coriobacteriia;Coriobacteriales;Coriobacteriaceae;Coriobacterium	8.30708e-05	1.2171e-05	0	0.000114243	3.14131e-05	7.62056e-05	1.86504e-05	7.01659e-05	0.000126096	5.10523e-05	1.89615e-05	2.51723e-05	0	0	0.000963643	0	1.07712e-05	2.89767e-05	0.000122213	0.00135633	0.000155457	0.000285799	0.00285385	1.27844e-05	0.000722356	5.13633e-05	0.000447953	0.000166517	0	0.000364271	0	0.000201732	4.17601e-05	9.96575e-05	8.51318e-06	0	0.000350437
Bacteria;Actinobacteria;Coriobacteriia;Eggerthellales	0	0	0	0	0	0	0	0	0	0	0	0	0	0	0	0	0	0	0	0	0	0	0	0	0	0	0	0	0	0	0	0	0	0	0	0	0
Bacteria;Actinobacteria;Coriobacteriia;Eggerthellales;Eggerthellaceae	0.00995872	7.30257e-05	0.0215558	0.000639762	0.000115181	0.000533439	4.66259e-05	0.000130308	0.00308935	0.000377787	5.68844e-05	0.0391429	4.57915e-05	0.000109268	0.00145311	1.86983e-05	0.00136794	0.00624738	0.00832574	0.00131585	0.00473018	0.00527888	0.00222694	1.27844e-05	0.00125552	8.98857e-05	0.000665142	0.000166517	0.000170639	0.000116567	1.54163e-05	0.000155179	0.00116928	0.00185078	0.00162602	1.45171e-05	0.000987605
Bacteria;Actinobacteria;Coriobacteriia;Eggerthellales;Eggerthellaceae;Adlercreutzia	0.000561949	0	0.000779283	0.00015994	0.00010471	0.000304822	2.79755e-05	3.00711e-05	0.000459349	0.000285893	3.79229e-05	0.00234102	3.05277e-05	2.7317e-05	0.000290622	9.34913e-06	0.000118483	0.00100259	0.000611064	0.000526338	0.000385462	0.00163074	0.00224098	0.000185374	0.00065356	0.00137397	0.000257912	0	2.43769e-05	8.7425e-05	2.31245e-05	0.000103453	0.000133632	0.000711839	0.000293705	0.000106458	0.000521769
Bacteria;Actinobacteria;Coriobacteriia;Eggerthellales;Eggerthellaceae;Cryptobacterium	1.95461e-05	2.43419e-05	0	1.14243e-05	0.000387429	0.000114308	0	0	9.00684e-06	6.12628e-05	3.79229e-05	7.55169e-05	0	2.7317e-05	0.00033651	0	4.30847e-05	9.27255e-05	4.58298e-05	0.000141706	7.13966e-05	2.52176e-05	5.14629e-05	0	1.7199e-05	2.56816e-05	2.71487e-05	0	9.75077e-06	0.000684829	1.15622e-05	6.72442e-05	0	0.000156605	8.51318e-06	4.83902e-06	7.26702e-05
Bacteria;Actinobacteria;Coriobacteriia;Eggerthellales;Eggerthellaceae;Denitrobacterium	3.90921e-05	1.2171e-05	0.000237747	9.13945e-05	3.14131e-05	0.000333399	9.32518e-06	3.00711e-05	3.60274e-05	0.000132736	4.74037e-05	0.000276895	2.28957e-05	9.10566e-06	3.05918e-05	4.67456e-05	6.46271e-05	0.00016227	7.6383e-05	0.000465607	0.000107795	0.000168117	0.000673696	6.39221e-06	0.000343979	0.00218294	0.00090948	2.77528e-05	4.87539e-06	0.0003497	3.85408e-06	0.000103453	5.01121e-05	0.000313209	1.27698e-05	0	0.000343355
Bacteria;Actinobacteria;Coriobacteriia;Eggerthellales;Eggerthellaceae;Eggerthella	0.231083	0.0015092	1.95055	0.0399166	0.00452349	0.00380075	0.000895218	0.00623474	0.206149	0.00293551	0.00109028	1.24965	0.00261011	0.00427966	0.136623	0.0338438	0.197403	0.218681	0.248917	0.0722703	0.230648	0.157198	0.0597625	0.000326003	0.0311473	3.85225e-05	0.109762	0.000860335	0.0291792	0.0010491	0.000289056	0.000486227	0.0521083	0.0910015	0.0507428	0.000377444	0.0389552
Bacteria;Actinobacteria;Coriobacteriia;Eggerthellales;Eggerthellaceae;Gordonibacter	0.00331794	0.000645061	0.0284108	0.00271899	6.0392	0.00435324	0.000317056	0.00174412	0.0625255	0.00244541	0.00122301	0.0569901	0.000480811	2.68121	0.0014837	1.3444	0.00338215	0.0114342	3.41678	0.360481	0.701177	0.0123818	0.0117756	0.000242904	0.00832429	0.00214442	0.00240266	0.000527302	0.00101896	0.00161736	8.86438e-05	0.00327427	0.00253066	0.561342	2.37438	0.000169366	0.198815
Bacteria;Actinobacteria;Coriobacteriia;Eggerthellales;Eggerthellaceae;Phoenicibacter	0.000307851	0	0.00014529	4.56973e-05	3.14131e-05	0.000466759	0	0	9.90753e-05	1.02105e-05	1.89615e-05	7.55169e-05	3.05277e-05	0	0.00082598	1.86983e-05	0.000646271	0	4.58298e-05	0.000809751	0.000178892	0.000571598	0.00255443	0.00297238	6.87958e-05	0.00213158	1.35743e-05	2.77528e-05	9.75077e-06	0.000145708	0.00112924	0.000124143	8.35202e-06	0.0182943	2.97961e-05	6.29073e-05	0.00187628
Bacteria;Actinobacteria;Coriobacteriia;Eggerthellales;Eggerthellaceae;Slackia	0.000107503	0	0.000250956	0.000102819	1.0471e-05	0.000400079	0	1.00237e-05	0.000117089	0.000234841	2.84422e-05	0.000201378	3.05277e-05	0	0.000214143	9.34913e-06	3.23135e-05	2.89767e-05	9.16596e-05	0.00141706	0.000164382	0.000479134	0.00131464	8.30987e-05	0.000378377	0.00015409	0.000230764	0.000222022	4.87539e-06	0.000131138	2.31245e-05	0.000129316	6.68162e-05	0.000270499	1.27698e-05	1.45171e-05	0.000234346
Bacteria;Actinobacteria;Nitriliruptoria	0	0	0	0	0	0	0	0	0	0	0	0	0	0	0	0	0	0	0	0	0	0	0	0	0	0	0	0	0	0	0	0	0	0	0	0	0
Bacteria;Actinobacteria;Nitriliruptoria;Euzebyales	0	0	0	0	0	0	0	0	0	0	0	0	0	0	0	0	0	0	0	0	0	0	0	0	0	0	0	0	0	0	0	0	0	0	0	0	0
Bacteria;Actinobacteria;Nitriliruptoria;Euzebyales;Euzebyaceae	0	0	0	0	0	0	0	0	0	0	0	0	0	0	0	0	0	0	0	0	0	0	0	0	0	0	0	0	0	0	0	0	0	0	0	0	0
Bacteria;Actinobacteria;Nitriliruptoria;Euzebyales;Euzebyaceae;Euzebya	4.39786e-05	0	9.24573e-05	4.56973e-05	0	3.81028e-05	9.32518e-06	2.00474e-05	9.00684e-05	6.6368e-05	1.89615e-05	2.51723e-05	0	9.10566e-06	4.58878e-05	4.67456e-05	1.07712e-05	6.95441e-05	1.52766e-05	0.000101219	3.74364e-05	6.72469e-05	0.000168424	1.91766e-05	1.7199e-05	2.56816e-05	1.35743e-05	0	4.87539e-06	0.000160279	0	3.62084e-05	1.6704e-05	0.000185078	8.51318e-06	1.93561e-05	4.94878e-05
Bacteria;Actinobacteria;Rubrobacteria	0	0	0	0	0	0	0	0	0	0	0	0	0	0	0	0	0	0	0	0	0	0	0	0	0	0	0	0	0	0	0	0	0	0	0	0	0
Bacteria;Actinobacteria;Rubrobacteria;Rubrobacterales	0	0	0	0	0	0	0	0	0	0	0	0	0	0	0	0	0	0	0	0	0	0	0	0	0	0	0	0	0	0	0	0	0	0	0	0	0
Bacteria;Actinobacteria;Rubrobacteria;Rubrobacterales;Rubrobacteraceae	0	0	0	0	0	0	0	0	0	0	0	0	0	0	0	0	0	0	0	0	0	0	0	0	0	0	0	0	0	0	0	0	0	0	0	0	0
Bacteria;Actinobacteria;Rubrobacteria;Rubrobacterales;Rubrobacteraceae;Rubrobacter	4.88652e-05	2.43419e-05	3.96246e-05	4.56973e-05	4.18842e-05	8.57313e-05	1.86504e-05	7.01659e-05	0.000450342	9.18942e-05	9.48074e-06	0	2.28957e-05	9.10566e-06	4.58878e-05	3.73965e-05	6.46271e-05	5.79534e-05	1.52766e-05	0.000101219	6.4052e-05	0.000134494	0.000290064	6.39221e-06	5.15969e-05	8.98857e-05	8.1446e-05	0	0.00082394	8.7425e-05	7.70815e-06	4.1381e-05	5.84641e-05	0.000341683	0	4.83902e-06	0.000134621
Bacteria;Actinobacteria;Thermoleophilia	0	0	0	0	0	0	0	0	0	0	0	0	0	0	0	0	0	0	0	0	0	0	0	0	0	0	0	0	0	0	0	0	0	0	0	0	0
Bacteria;Actinobacteria;Thermoleophilia;Solirubrobacterales	0	0	0	0	0	0	0	0	0	0	0	0	0	0	0	0	0	0	0	0	0	0	0	0	0	0	0	0	0	0	0	0	0	0	0	0	0
Bacteria;Actinobacteria;Thermoleophilia;Solirubrobacterales;Conexibacteraceae	0	0	0	0	0	0	0	0	0	0	0	0	0	0	0	0	0	0	0	0	0	0	0	0	0	0	0	0	0	0	0	0	0	0	0	0	0
Bacteria;Actinobacteria;Thermoleophilia;Solirubrobacterales;Conexibacteraceae;Conexibacter	3.42056e-05	1.2171e-05	2.64164e-05	0.000125667	6.28263e-05	1.90514e-05	9.32518e-06	5.01185e-05	2.70205e-05	7.65785e-05	1.89615e-05	0	1.52638e-05	1.82113e-05	1.52959e-05	0	1.07712e-05	3.4772e-05	1.52766e-05	0.00016195	3.66942e-05	0.0001429	0.00075323	6.39221e-06	1.7199e-05	0	1.35743e-05	0	4.87539e-06	7.28542e-05	4.62489e-05	5.17263e-06	0	0.000242025	8.51318e-06	0	8.75323e-05
Bacteria;Aquificae	0	0	0	0	0	0	0	0	0	0	0	0	0	0	0	0	0	0	0	0	0	0	0	0	0	0	0	0	0	0	0	0	0	0	0	0	0
Bacteria;Aquificae;Aquificae	0	0	0	0	0	0	0	0	0	0	0	0	0	0	0	0	0	0	0.000152766	0	7.6383e-06	0	0	0	0	0	0	0	0	0	0	0	0	0	0	0	0
Bacteria;Aquificae;Aquificae;Aquificales	0	0	0	0	0	0	0	0	0	0	0	0	0	0	0	0	0	0	0	0	0	0	0	0	0	0	0	0	0	0	0	0	0	0	0	0	0
Bacteria;Aquificae;Aquificae;Aquificales;Aquificaceae	4.88652e-06	0	0	0	0	9.5257e-06	0	0	9.00684e-06	1.02105e-05	0	0	0	0	0	9.34913e-06	1.07712e-05	5.79534e-06	3.05532e-05	0	4.50492e-06	1.68117e-05	0	6.39221e-06	1.7199e-05	0	1.35743e-05	0	1.95015e-05	1.45708e-05	0	0	0	1.42368e-05	1.27698e-05	4.83902e-06	7.99301e-06
Bacteria;Aquificae;Aquificae;Aquificales;Aquificaceae;Aquifex	2.44326e-05	0	0	3.42729e-05	0	0	0	0	9.00684e-06	1.02105e-05	0	0	1.52638e-05	9.10566e-06	0	9.34913e-06	1.07712e-05	1.15907e-05	0	0	6.70017e-06	2.52176e-05	4.2106e-05	0	0	0.00322305	0.000217189	0	0	2.91417e-05	7.70815e-06	5.17263e-06	0	0.000170841	3.40527e-05	3.38731e-05	0.000252557
Bacteria;Aquificae;Aquificae;Aquificales;Aquificaceae;Thermocrinis	5.37517e-05	0	1.32082e-05	5.71216e-05	3.14131e-05	0	0	0	0.000297226	5.10523e-06	1.89615e-05	2.51723e-05	7.63192e-06	0	0.000168255	9.34913e-06	8.61695e-05	5.79534e-06	0	8.09751e-05	4.30068e-05	0.000302611	5.14629e-05	1.27844e-05	0	5.13633e-05	5.42973e-05	0	0	7.28542e-05	0	0.000113798	1.6704e-05	8.54207e-05	1.27698e-05	1.93561e-05	5.28948e-05
Bacteria;Aquificae;Aquificae;Aquificales;Hydrogenothermaceae	0	0	0	0	0	0	0	0	0	0	0	0	0	0	0	0	0	0	0	0	0	0	0	0	0	0	1.35743e-05	0	4.87539e-06	0	0	0	0	0	0	0	1.22998e-06
Bacteria;Aquificae;Aquificae;Aquificales;Hydrogenothermaceae;Persephonella	3.90921e-05	0	0	0	0	1.90514e-05	0	0	9.00684e-06	5.10523e-05	2.84422e-05	0	0	0	0.000122367	1.86983e-05	2.15424e-05	1.15907e-05	0.000152766	6.07314e-05	2.6717e-05	9.24644e-05	7.48551e-05	1.27844e-05	0.000240785	1.28408e-05	1.35743e-05	0	0	0.000407983	1.15622e-05	4.1381e-05	4.17601e-05	0.000583708	5.10791e-05	0.000154849	0.000115975
Bacteria;Aquificae;Aquificae;Aquificales;Hydrogenothermaceae;Sulfurihydrogenibium	9.28438e-05	1.2171e-05	3.96246e-05	4.56973e-05	5.23552e-05	9.5257e-06	9.32518e-06	4.00948e-05	3.60274e-05	8.6789e-05	3.79229e-05	0	1.52638e-05	2.7317e-05	0.000137663	2.80474e-05	1.07712e-05	0.000110111	0.000106936	6.07314e-05	4.79609e-05	1.68117e-05	0.000449131	3.1961e-05	0.000154791	3.85225e-05	0	5.55055e-05	0	0.000801396	0	1.03453e-05	2.50561e-05	5.69471e-05	1.70264e-05	5.32292e-05	0.000114048
Bacteria;Aquificae;Aquificae;Aquificales;Thermosulfidibacter	0	0	0	0	0	0	0	0	0	0	0	0	0	0	0	0	0	0	0	0	0	0	0	0	0	0	0	0	0	0	0	0	0	0	0	0	0
Bacteria;Aquificae;Aquificae;Aquificales;Thermosulfidibacter;Thermosulfidibacter takaii	5.37517e-05	0	0	0	0	2.85771e-05	0	0	0.000108082	0	0	0	0	0	0.000198847	9.34913e-06	0	5.79534e-06	0	2.02438e-05	2.12323e-05	8.40586e-06	0.00021053	0.000102275	1.7199e-05	0.00457133	4.0723e-05	0	0	0.000233133	0	0	0	1.42368e-05	8.51318e-06	9.67804e-06	0.000347735
Bacteria;Aquificae;Aquificae;Desulfurobacteriales	0	0	0	0	0	0	0	0	0	0	0	0	0	0	0	0	0	0	0	0	0	0	0	0	0	0	0	0	0	0	0	0	0	0	0	0	0
Bacteria;Aquificae;Aquificae;Desulfurobacteriales;Desulfurobacteriaceae	0	0	0	0	0	0	0	0	0	5.10523e-06	0	0	0	0	0	0	0	5.79534e-06	1.52766e-05	0	1.30886e-06	0	0	0	1.7199e-05	0	0	0	4.87539e-06	0	7.70815e-06	5.17263e-06	8.35202e-06	0	4.25659e-06	0	3.17092e-06
Bacteria;Aquificae;Aquificae;Desulfurobacteriales;Desulfurobacteriaceae;Desulfurobacterium	6.84112e-05	0	1.32082e-05	0.000125667	0	0	0	1.00237e-05	6.30479e-05	0	0	5.03446e-05	0	0	0.000107071	0	3.23135e-05	0	3.05532e-05	6.07314e-05	2.80686e-05	1.68117e-05	8.88905e-05	0	5.15969e-05	1.28408e-05	4.0723e-05	0	0	0.00017485	3.08326e-05	1.03453e-05	7.51682e-05	1.42368e-05	3.40527e-05	6.77463e-05	4.12063e-05
Bacteria;Armatimonadetes	0	0	0	0	0	0	0	0	0	0	0	0	0	0	0	0	0	0	0	0	0	0	0	0	0	0	0	0	0	0	0	0	0	0	0	0	0
Bacteria;Armatimonadetes;Chthonomonadetes	0	0	0	0	0	0	0	0	0	0	0	0	0	0	0	0	0	0	0	0	0	0	0	0	0	0	0	0	0	0	0	0	0	0	0	0	0
Bacteria;Armatimonadetes;Chthonomonadetes;Chthonomonadales	0	0	0	0	0	0	0	0	0	0	0	0	0	0	0	0	0	0	0	0	0	0	0	0	0	0	0	0	0	0	0	0	0	0	0	0	0
Bacteria;Armatimonadetes;Chthonomonadetes;Chthonomonadales;Chthonomonadaceae	0	0	0	0	0	0	0	0	0	0	0	0	0	0	0	0	0	0	0	0	0	0	0	0	0	0	0	0	0	0	0	0	0	0	0	0	0
Bacteria;Armatimonadetes;Chthonomonadetes;Chthonomonadales;Chthonomonadaceae;Chthonomonas	1.46595e-05	3.65129e-05	0	0	0	2.85771e-05	0	1.00237e-05	9.90753e-05	5.10523e-06	0	0	0	0	0.000428286	9.34913e-06	0	5.79534e-06	3.05532e-05	2.02438e-05	3.4409e-05	5.04352e-05	7.01767e-05	6.39221e-06	1.7199e-05	8.98857e-05	1.35743e-05	2.77528e-05	0	0	7.70815e-06	5.17263e-06	0	0	2.1283e-05	4.83902e-06	2.09612e-05
Bacteria;Armatimonadetes;Fimbriimonadia	0	0	0	0	0	0	0	0	0	0	0	0	0	0	0	0	0	0	0	0	0	0	0	0	0	0	0	0	0	0	0	0	0	0	0	0	0
Bacteria;Armatimonadetes;Fimbriimonadia;Fimbriimonadales	0	0	0	0	0	0	0	0	0	0	0	0	0	0	0	0	0	0	0	0	0	0	0	0	0	0	0	0	0	0	0	0	0	0	0	0	0
Bacteria;Armatimonadetes;Fimbriimonadia;Fimbriimonadales;Fimbriimonadaceae	0	0	0	0	0	0	0	0	0	0	0	0	0	0	0	0	0	0	0	0	0	0	0	0	0	0	0	0	0	0	0	0	0	0	0	0	0
Bacteria;Armatimonadetes;Fimbriimonadia;Fimbriimonadales;Fimbriimonadaceae;Fimbriimonas	9.77303e-06	0	0	1.14243e-05	1.0471e-05	0	9.32518e-06	0	0.000153116	1.02105e-05	1.89615e-05	0	7.63192e-06	0	4.58878e-05	9.34913e-06	4.30847e-05	5.79534e-06	1.52766e-05	8.09751e-05	2.15641e-05	9.24644e-05	0.000444452	1.27844e-05	0	0	4.0723e-05	0	9.75077e-06	0.00052455	1.54163e-05	5.17263e-06	3.34081e-05	8.54207e-05	2.1283e-05	9.67804e-06	8.63402e-05
Bacteria;Bacteroidetes	0.00793082	0.000146051	0.000118874	0.00102819	0.00132982	0.00020004	8.39266e-05	0.000130308	0.0239762	0.0116604	0.00125146	0.00203896	0.000190798	0.03309	0.00281445	0.0032535	0.000226195	0.000179656	0.014085	0.00163975	0.00526872	0.0818226	0.025535	0.220787	0.0658548	0.105962	0.102242	0.0146257	0.136067	0.00171936	0.000431657	0.0532832	0.246401	0.0019362	0.0560125	0.0774195	0.07934
Bacteria;Bacteroidetes;Bacteroidetes Order II. Incertae sedis	0	0	0	0	0	0	0	0	0	0	0	0	0	0	0	0	0	0	0	0	0	0	0	0	0	0	0	0	0	0	0	0	0	0	0	0	0
Bacteria;Bacteroidetes;Bacteroidetes Order II. Incertae sedis;Rhodothermaceae	2.93191e-05	0	1.32082e-05	2.28486e-05	1.0471e-05	9.5257e-06	0	1.00237e-05	2.70205e-05	6.12628e-05	2.84422e-05	0	0	1.82113e-05	3.05918e-05	1.86983e-05	2.15424e-05	3.4772e-05	0	2.02438e-05	1.78091e-05	9.24644e-05	0.000215209	0.000773457	8.59948e-05	2.56816e-05	0.000190041	0	4.87539e-06	0.000116567	0	0	3.34081e-05	0.000128131	4.25659e-05	0	0.000113893
Bacteria;Bacteroidetes;Bacteroidetes Order II. Incertae sedis;Rhodothermaceae;Rhodothermaceae bacterium	6.35247e-05	0	0	2.28486e-05	0	0	0	1.00237e-05	0.000117089	5.10523e-06	0	2.51723e-05	1.52638e-05	0	0	0	1.07712e-05	0	1.52766e-05	4.04876e-05	1.62781e-05	0.000210146	0.000266671	0.000351571	3.43979e-05	6.42041e-05	0	0	4.87539e-06	4.37125e-05	0	4.65536e-05	1.6704e-05	2.84736e-05	2.55395e-05	0	7.28567e-05
Bacteria;Bacteroidetes;Bacteroidetes Order II. Incertae sedis;Rhodothermaceae;Rhodothermaceae bacterium RA	9.77303e-06	0	0	3.42729e-05	3.14131e-05	0	0	0	0.000126096	2.55262e-05	0	0	0	0	3.05918e-05	0	0	3.4772e-05	0	2.02438e-05	1.56344e-05	0.000260582	0.000182459	1.27844e-05	3.43979e-05	0.000564996	0	2.77528e-05	0	1.45708e-05	0	5.17263e-06	1.6704e-05	8.54207e-05	0	0	8.03227e-05
Bacteria;Bacteroidetes;Bacteroidetes Order II. Incertae sedis;Rhodothermaceae;Rhodothermus	0	0	0	0	0	0	0	0	0	0	0	0	0	0	0	0	0	0	0	0	0	0	0	0	0	0	0	0	0	0	0	0	0	0	0	0	0
Bacteria;Bacteroidetes;Bacteroidetes Order II. Incertae sedis;Rhodothermaceae;Rhodothermus;Rhodothermus marinus	4.88652e-05	0	1.32082e-05	2.28486e-05	2.09421e-05	9.5257e-06	0	0	0.00034226	7.14733e-05	9.48074e-06	0	0	0	6.11837e-05	0	0	4.63627e-05	7.6383e-05	8.09751e-05	4.01754e-05	0.000193335	0.000851477	0.000204551	0	0.00147669	0.000230764	0	1.46262e-05	7.28542e-05	0	3.62084e-05	2.50561e-05	0.000113894	5.10791e-05	4.83902e-06	0.000218359
Bacteria;Bacteroidetes;Bacteroidetes Order II. Incertae sedis;Rhodothermaceae;Salinibacter	0	0	0	0	0	0	0	0	0	0	0	0	0	0	0	0	0	0	0	0	0	0	0	0	0	0	0	0	0	0	0	0	0	0	0	0	0
Bacteria;Bacteroidetes;Bacteroidetes Order II. Incertae sedis;Rhodothermaceae;Salinibacter;Salinibacter ruber	0.00011239	0	0	2.28486e-05	4.18842e-05	9.5257e-06	0	0	6.30479e-05	1.53157e-05	1.89615e-05	2.51723e-05	1.52638e-05	9.10566e-06	0.000535357	2.80474e-05	0	1.7386e-05	0	0	4.57153e-05	0.000176523	0.000257315	0.000204551	0	0.00247828	9.50203e-05	0	2.43769e-05	7.28542e-05	3.85408e-06	1.03453e-05	4.17601e-05	0.000113894	8.51318e-06	4.83902e-06	0.000232808
Bacteria;Bacteroidetes;Bacteroidia	0.000107503	0	0	0	1.0471e-05	0	0	0	0.000288219	0.000336945	9.48074e-06	2.51723e-05	7.63192e-06	0.000163902	1.52959e-05	0.000448758	0	5.79534e-06	0.000718	8.09751e-05	0.000110908	0.00160552	0.000392989	0.00126566	0.000361178	0.00291487	0.00380081	0.000194269	0.000643551	4.37125e-05	3.85408e-06	0.00114832	0.00100224	0	0.000757673	0.000203239	0.000955859
Bacteria;Bacteroidetes;Bacteroidia;Bacteroidales	0.0182853	0.00088848	0.00116232	0.0110359	0.0111621	0.00209565	0.000811291	0.00205486	0.629245	0.0680017	0.0149132	0.0104213	0.00149586	0.183333	0.000581245	0.0191844	0.00114175	0.000996799	0.462866	0.0163772	0.0728027	0.83619	0.191419	1.39434	0.778356	0.194782	0.740114	0.232041	1.06087	0.00826166	0.00261306	0.487443	1.77204	0.00370156	0.401958	0.539546	0.576245
Bacteria;Bacteroidetes;Bacteroidia;Bacteroidales;Bacteroidaceae	0	0	0	0	0	0	0	0	0	0	0	0	0	0	0	0	0	0	0	0	0	0	0	0	0	0	0	0	0	0	0	0	0	0	0	0	0
Bacteria;Bacteroidetes;Bacteroidia;Bacteroidales;Bacteroidaceae;Bacteroides	0.221848	0.0376083	0.0288599	0.352394	0.343702	0.885109	0.0265954	0.0755987	9.2955	6.64534	0.373607	1.03878	0.0333896	21.4322	0.0254218	0.1175	0.0334768	0.0352357	41.8297	1.33089	4.20814	23.6453	3.19935	50.6272	64.0926	1.58429	58.0348	20.3776	84.8929	0.341992	0.0873064	20.1598	40.6427	0.109509	21.2343	61.9698	30.0666
Bacteria;Bacteroidetes;Bacteroidia;Bacteroidales;Bacteroidales bacterium CF	0.00021012	0	0	1.14243e-05	0	9.5257e-06	0	0	0.00014411	5.10523e-05	2.84422e-05	0	0	9.10566e-06	3.05918e-05	0.000261776	1.07712e-05	0	0.000198596	0	4.82757e-05	0.000823774	8.88905e-05	0.000735104	8.59948e-05	0.00575269	0.00138458	8.32583e-05	4.87539e-06	0.000189421	0	0.000108625	0.000225505	5.69471e-05	0.00040012	1.45171e-05	0.00066362
Bacteria;Bacteroidetes;Bacteroidia;Bacteroidales;Barnesiellaceae	0	0	0	0	0	0	0	0	0	0	0	0	0	0	0	0	0	0	0	0	0	0	0	0	0	0	0	0	0	0	0	0	0	0	0	0	0
Bacteria;Bacteroidetes;Bacteroidia;Bacteroidales;Barnesiellaceae;Barnesiella	0.0018862	2.43419e-05	0.000118874	0.000137092	0.00030366	0.000152411	6.52763e-05	2.00474e-05	0.00503483	0.00435987	0.000815343	0.000302067	6.86872e-05	0.00127479	4.58878e-05	0.000588995	5.38559e-05	7.53394e-05	0.0012374	0.00281389	0.000968943	0.0618251	0.0240379	0.0342303	0.0181105	0.0504131	0.057243	0.0133491	0.0114084	0.00107824	3.85408e-05	0.00292771	0.01191	0.000284736	0.00996468	0.0657042	0.0241684
Bacteria;Bacteroidetes;Bacteroidia;Bacteroidales;Candidatus Azobacteroides	0	0	0	0	0	0	0	0	0	0	0	0	0	0	0	0	0	0	0	0	0	0	0	0	0	0	0	0	0	0	0	0	0	0	0	0	0
Bacteria;Bacteroidetes;Bacteroidia;Bacteroidales;Candidatus Azobacteroides;Candidatus Azobacteroides pseudotrichonymphae	0.000219893	0	0	0	0	0	0	0	0.000126096	7.65785e-05	3.79229e-05	0	0	4.55283e-05	7.64796e-05	0.000551599	2.15424e-05	5.79534e-06	0.000168043	2.02438e-05	6.7486e-05	0.000361452	0.00012164	0.000453847	6.87958e-05	0.00446861	0.0041809	0.000194269	0.000248645	0.000947104	7.70815e-06	0.000248286	0.000484417	0.000213552	0.000268165	0.00015001	0.000827826
Bacteria;Bacteroidetes;Bacteroidia;Bacteroidales;Dysgonamonadaceae	0	0	0	0	0	0	0	0	0	0	0	0	0	0	0	0	0	0	0	0	0	0	0	0	0	0	0	0	0	0	0	0	0	0	0	0	0
Bacteria;Bacteroidetes;Bacteroidia;Bacteroidales;Dysgonamonadaceae;Proteiniphilum	0.000425127	0	0	5.71216e-05	0	0	0.000223804	3.00711e-05	0.00129699	9.18942e-05	0.000161173	2.51723e-05	7.63192e-06	0.0012839	4.58878e-05	0.000738581	1.07712e-05	5.79534e-06	0.000397191	0.000141706	0.000247141	0.00564033	0.00102458	0.00438505	0.00154791	0.0150366	0.00716725	0.000333033	9.75077e-05	2.91417e-05	7.70815e-06	0.000439673	0.00130292	0.000113894	0.00136637	0.00607781	0.00297132
Bacteria;Bacteroidetes;Bacteroidia;Bacteroidales;Muribaculaceae	0	0	0	0	0	0	0	0	0	0	0	0	0	0	0	0	0	0	0	0	0	0	0	0	0	0	0	0	0	0	0	0	0	0	0	0	0
Bacteria;Bacteroidetes;Bacteroidia;Bacteroidales;Muribaculaceae;Muribaculum	0.000527744	0	2.64164e-05	0.000251335	8.37684e-05	9.5257e-05	9.32518e-06	2.00474e-05	0.00794404	0.000234841	0.000293903	0.000201378	2.28957e-05	0.000728453	0.000627133	0.000336569	5.38559e-05	5.79534e-06	0.00362055	0.000323901	0.00077036	0.00213509	0.00107604	0.0113398	0.00844469	0.0173223	0.0358227	0.00247	0.0273314	0.000203992	1.15622e-05	0.00564334	0.00573784	0.000469814	0.00454604	0.000241951	0.00818643
Bacteria;Bacteroidetes;Bacteroidia;Bacteroidales;Odoribacteraceae	0	0	0	0	0	0	0	0	0	0	0	0	0	0	0	0	0	0	0	0	0	0	0	0	0	0	0	0	0	0	0	0	0	0	0	0	0
Bacteria;Bacteroidetes;Bacteroidia;Bacteroidales;Odoribacteraceae;Odoribacter	0.0103838	0.000194735	0.000211331	0.00266187	0.00393711	0.00186704	0.000139878	0.000431019	0.150901	0.00544728	0.000417152	0.00427929	0.000427387	0.00143869	0.000351806	0.00180438	0.000807839	0.000254995	0.014635	0.00556704	0.0103079	0.131493	0.176915	0.0738811	1.14726	0.0164106	0.306033	0.0414626	0.0101652	0.00198163	0.000447073	0.0602042	0.0540459	0.0015091	0.0707871	0.147464	0.149337
Bacteria;Bacteroidetes;Bacteroidia;Bacteroidales;Paludibacteraceae	0	0	0	0	0	0	0	0	0	0	0	0	0	0	0	0	0	0	0	0	0	0	0	0	0	0	0	0	0	0	0	0	0	0	0	0	0
Bacteria;Bacteroidetes;Bacteroidia;Bacteroidales;Paludibacteraceae;Paludibacter	0.000415354	0	0	3.42729e-05	0	9.5257e-06	0	2.00474e-05	0.00123394	4.08419e-05	5.68844e-05	7.55169e-05	0	7.28453e-05	0.000657724	0.000495504	0	0	0.000198596	0.000121463	0.000171626	0.001429	0.000528664	0.00443619	0.00146191	0.00941232	0.00586411	0.000194269	4.87539e-05	0.000276846	1.15622e-05	0.000362084	0.000760034	2.84736e-05	0.000676798	0.00180012	0.00181941
Bacteria;Bacteroidetes;Bacteroidia;Bacteroidales;Porphyromonadaceae	1.46595e-05	0	0	0	0	0	0	0	0	5.10523e-06	0	2.51723e-05	0	9.10566e-06	0	0	0	0	0	0	2.70214e-06	0.000109276	0	1.91766e-05	0	0.000680564	2.71487e-05	0	4.87539e-06	0	0	3.62084e-05	0	0	2.1283e-05	2.90341e-05	6.18377e-05
Bacteria;Bacteroidetes;Bacteroidia;Bacteroidales;Porphyromonadaceae;Fermentimonas	0.000332283	0	0	0.000205638	3.14131e-05	4.76285e-05	0	0	0.000369281	0.000112315	0.000341307	5.03446e-05	7.63192e-06	0.000591868	0.000229439	0.00031787	1.07712e-05	5.79534e-06	0.000397191	8.09751e-05	0.000156588	0.000907833	0.000636269	0.00691637	0.000997539	0.00721654	0.00405873	0.000194269	0.0161473	0.000743113	4.23948e-05	8.2762e-05	0.000726626	0.000498287	0.00056187	0.00160172	0.00275544
Bacteria;Bacteroidetes;Bacteroidia;Bacteroidales;Porphyromonadaceae;Petrimonas	0.000610815	0	0	3.42729e-05	6.28263e-05	4.76285e-05	0	1.00237e-05	0.00299928	0.000102105	0.000161173	2.51723e-05	1.52638e-05	9.10566e-05	0	0.00043006	0	0	0.000458298	0.000101219	0.00025746	0.00968355	0.000809371	0.00539502	0.000567565	0.0263237	0.00617632	0.000360786	4.87539e-05	0.000305988	3.85408e-06	0.0045157	0.00070157	8.54207e-05	0.000927937	0.00197432	0.00385866
Bacteria;Bacteroidetes;Bacteroidia;Bacteroidales;Porphyromonadaceae;Porphyromonas	0.00117765	3.65129e-05	2.64164e-05	0.000148516	0.000146595	0.000114308	2.79755e-05	1.00237e-05	0.00308935	0.00135289	0.000322345	0.000201378	8.39511e-05	0.00381527	0.00119308	0.00141172	0.000118483	0.000104316	0.0774523	0.000121463	0.00454773	0.080898	0.00532875	0.0125223	0.00366338	0.0987716	0.0167372	0.00247	0.00273022	0.000422554	7.32275e-05	0.00153627	0.00273946	0.00035592	0.0182054	0.0123927	0.0172565
Bacteria;Bacteroidetes;Bacteroidia;Bacteroidales;Prevotellaceae	0	0	0	0	0	0	0	0	0	0	0	0	0	0	0	0	0	0	0	0	0	0	0	0	0	0	0	0	0	0	0	0	0	0	0	0	0
Bacteria;Bacteroidetes;Bacteroidia;Bacteroidales;Prevotellaceae;Prevotella	0.123824	0.000158222	0.000488703	0.000948218	0.000858626	0.00111451	0.00183706	0.000330782	0.0377477	0.00521244	0.00175394	0.00833203	0.00051897	0.0109086	0.00169785	0.00356202	0.000613957	0.000295562	0.164269	0.00338071	0.0183927	0.182954	0.0185454	0.079225	0.0679875	4.07335	0.0600936	0.0176508	0.00783962	0.00193792	0.000354575	0.0165317	0.240922	0.00521066	0.0470949	0.0297939	0.3233
Bacteria;Bacteroidetes;Bacteroidia;Bacteroidales;Rikenellaceae	0	0	0	1.14243e-05	0	0	0	0	0	0	0	0	0	0.000537234	0	0	0	0	0	0	2.74329e-05	0	0	0	3.43979e-05	1.28408e-05	0	0	0	0	0	0	0	0	0	0	3.14925e-06
Bacteria;Bacteroidetes;Bacteroidia;Bacteroidales;Rikenellaceae;Alistipes	0.0114589	0.000949335	0.0137101	0.00808842	0.0226175	0.00761103	0.000289081	0.00140332	0.0741804	0.0216564	0.00129886	0.00256757	0.0050218	0.00278633	0.00166726	0.00271125	0.00211115	0.00107793	0.0177514	0.0101624	0.010456	0.116371	0.18012	0.118806	0.153139	0.412139	0.127897	0.0950532	0.253237	0.0024479	0.000743837	0.153363	0.030702	0.0046839	0.0564467	0.322806	0.135197
Bacteria;Bacteroidetes;Bacteroidia;Bacteroidales;Rikenellaceae;Mucinivorans	0.000215007	1.2171e-05	0	0.000102819	0	9.5257e-06	0	1.00237e-05	0.000729554	1.02105e-05	5.68844e-05	0	7.63192e-06	0.00109268	3.05918e-05	8.41422e-05	2.15424e-05	5.79534e-06	0.000122213	0.000202438	0.000135661	0.00103392	0.000392989	0.00201994	0.00184029	0.0074862	0.00217189	0.000166517	8.28816e-05	7.28542e-05	0	0.000620715	0.00160359	0.000227789	0.000612949	0.000256468	0.00123927
Bacteria;Bacteroidetes;Bacteroidia;Bacteroidales;Tannerellaceae	1.46595e-05	0	0	1.14243e-05	0	0	0	0	0	4.08419e-05	9.48074e-06	0	0	0	0	0.000140237	0	0	0	0	1.08322e-05	0.00361452	0.000145032	1.27844e-05	0.000515969	2.56816e-05	0.0034886	0.000333033	2.43769e-05	2.91417e-05	0	8.2762e-05	1.6704e-05	0	0.000996042	0	0.000618977
Bacteria;Bacteroidetes;Bacteroidia;Bacteroidales;Tannerellaceae;Parabacteroides	0.0318405	0.00176479	0.000449078	0.0288121	0.0169107	0.0020004	0.00467192	0.00307727	0.0479344	0.125354	0.0153683	0.00805513	0.0028467	0.0182204	0.00157548	0.0443149	0.00173416	0.00158213	0.0755122	0.0171667	0.0224596	22.8204	1.87389	0.191395	7.81794	0.073411	8.39118	5.29448	0.0161034	0.0369225	0.0132465	0.0601008	0.176787	0.011005	6.47434	0.105829	3.55714
Bacteria;Bacteroidetes;Bacteroidia;Bacteroidales;Tannerellaceae;Tannerella	0.000962644	2.43419e-05	3.96246e-05	0.000102819	6.28263e-05	1.90514e-05	2.79755e-05	3.00711e-05	0.00240483	0.000153157	0.00025598	0.000151034	3.05277e-05	0.00075577	0.000718908	0.00224379	3.23135e-05	4.05674e-05	0.00439966	0.000242925	0.000634941	0.0265121	0.00537086	0.00724876	0.00388696	0.0296495	0.0358498	0.000444044	0.000136511	7.28542e-05	1.92704e-05	0.000677614	0.000484417	9.96575e-05	0.00302644	0.000309697	0.0075859
Bacteria;Bacteroidetes;Bacteroidia;Marinilabiliales	0	0	0	0	0	0	0	0	0	0	0	0	0	9.10566e-06	0	9.34913e-06	0	0	0	0	9.22739e-07	0	4.67845e-06	0	0	0	0.000352933	0	0	0	0	5.17263e-06	0	0	0	0	2.41856e-05
Bacteria;Bacteroidetes;Bacteroidia;Marinilabiliales;Marinifilaceae	0	0	0	0	0	0	0	0	0	0	0	0	0	0	0	0	0	0	0	0	0	0	0	0	0	0	0	0	0	0	0	0	0	0	0	0	0
Bacteria;Bacteroidetes;Bacteroidia;Marinilabiliales;Marinifilaceae;Marinifilaceae bacterium SPP2	0.000122163	0	0	7.99702e-05	0	1.90514e-05	0	0	0.000396301	2.04209e-05	2.84422e-05	2.51723e-05	0	0.000327804	0.000229439	0.00011219	0	0	0.000397191	2.02438e-05	8.89194e-05	0.00116841	0.000346205	0.000242904	0.000120393	0.000860335	0.00177824	0.000111011	1.46262e-05	0.000320558	7.70815e-05	0.000113798	0.000183744	7.11839e-05	0.000157494	0.00145171	0.000467846
Bacteria;Bacteroidetes;Bacteroidia;Marinilabiliales;Marinilabiliaceae	0	0	0	0	0	0	0	0	0	0	0	0	0	0	0	0	0	0	0	0	0	0	0	0	0	0	0	0	0	0	0	0	0	0	0	0	0
Bacteria;Bacteroidetes;Bacteroidia;Marinilabiliales;Marinilabiliaceae;Alkalitalea	0.000151482	0	0	1.14243e-05	1.0471e-05	9.5257e-06	0	0	0.000306233	4.59471e-05	5.68844e-05	7.55169e-05	7.63192e-06	9.10566e-06	6.11837e-05	7.4793e-05	0	1.7386e-05	0.000122213	4.04876e-05	5.00142e-05	0.000176523	0.000168424	0.000281257	3.43979e-05	0.00530326	0.00191398	8.32583e-05	1.95015e-05	0.000101996	0	3.10358e-05	0.000576289	0.000156605	0.000221343	0.0003968	0.000630978
Bacteria;Bacteroidetes;Bacteroidia;Marinilabiliales;Prolixibacteraceae	0	0	0	0	0	0	0	0	0	0	0	0	0	0	0	0	0	0	0	0	0	0	0	0	0	0	0	0	0	0	0	0	0	0	0	0	0
Bacteria;Bacteroidetes;Bacteroidia;Marinilabiliales;Prolixibacteraceae;Draconibacterium	0.00119231	2.43419e-05	0	6.85459e-05	7.32973e-05	9.5257e-06	0	1.00237e-05	0.000891678	1.53157e-05	0.000142211	5.03446e-05	3.81596e-05	0.000828615	0.000107071	2.80474e-05	5.38559e-05	1.15907e-05	0.000565234	0	0.000205508	0.00178204	0.000313456	0.00200076	0.000137592	0.0137397	0.000923055	0.000138764	1.46262e-05	0.000815967	1.15622e-05	0.000237941	0.00127786	0.000242025	0.000519304	0.00150977	0.00157763
Bacteria;Bacteroidetes;Bacteroidia;Marinilabiliales;Salinivirgaceae	0	0	0	0	0	0	0	0	0	0	0	0	0	0	0	0	0	0	0	0	0	0	0	0	0	0	0	0	0	0	0	0	0	0	0	0	0
Bacteria;Bacteroidetes;Bacteroidia;Marinilabiliales;Salinivirgaceae;Salinivirga	9.28438e-05	0	0	0	5.23552e-05	0	0	0	0.000198151	3.57366e-05	0	0	0	0	0.000107071	1.86983e-05	7.53983e-05	1.15907e-05	6.11064e-05	4.04876e-05	3.46719e-05	6.72469e-05	0.000112283	0.000268473	3.43979e-05	0.00369816	0.000515825	0	3.41277e-05	0.000713971	9.63519e-05	0.000113798	0	0.000185078	7.66186e-05	8.22634e-05	0.000399906
Bacteria;Bacteroidetes;Chitinophagia	0	0	0	0	0	0	0	0	0	0	0	0	0	0	0	0	0	0	0	0	0	0	0	0	0	0	0	0	0	0	0	0	0	0	0	0	0
Bacteria;Bacteroidetes;Chitinophagia;Chitinophagales	0	0	0	0	0	0	0	0	0	0	0	0	0	0	0	0	0	0	0	0	0	0	0	0	0	0	0	0	0	0	0	0	0	0	0	0	0
Bacteria;Bacteroidetes;Chitinophagia;Chitinophagales;Chitinophagaceae	0	0	0	1.14243e-05	3.14131e-05	1.90514e-05	0	0	2.70205e-05	5.10523e-06	9.48074e-06	5.03446e-05	7.63192e-06	9.10566e-06	0	9.34913e-06	6.46271e-05	5.79534e-06	0.000122213	2.02438e-05	1.96403e-05	8.40586e-06	4.67845e-06	1.91766e-05	1.7199e-05	0.00341566	0.000176466	5.55055e-05	2.43769e-05	1.45708e-05	3.46867e-05	5.17263e-05	5.84641e-05	0.000170841	4.25659e-06	9.67804e-06	0.000271046
Bacteria;Bacteroidetes;Chitinophagia;Chitinophagales;Chitinophagaceae;Arachidicoccus	0.000298077	0	0	2.28486e-05	2.09421e-05	0	9.32518e-06	0	0.000495376	3.57366e-05	2.84422e-05	5.03446e-05	7.63192e-06	2.7317e-05	0.000397694	5.60948e-05	0	5.79534e-06	0.000152766	0	8.04196e-05	0.000874209	0.000154389	0.00037714	0.00032678	0.00413474	0.00177824	2.77528e-05	9.75077e-06	0.00169022	7.70815e-06	3.62084e-05	4.17601e-05	0.000270499	0.000191547	0.000701658	0.000708173
Bacteria;Bacteroidetes;Chitinophagia;Chitinophagales;Chitinophagaceae;Chitinophaga	0.000498425	1.2171e-05	0.000184915	4.56973e-05	2.09421e-05	5.71542e-05	1.86504e-05	1.00237e-05	0.000963732	6.6368e-05	0.000113769	0.000125861	1.52638e-05	7.28453e-05	0.000933051	0.000224379	4.30847e-05	3.4772e-05	0.000274979	0.000242925	0.00019795	0.00206784	0.00324684	0.00387368	0.000481571	0.0120704	0.00563335	0.000999099	4.87539e-05	0.000466267	3.08326e-05	0.000553471	0.000392545	0.000227789	0.000506534	0.0024679	0.00220446
Bacteria;Bacteroidetes;Chitinophagia;Chitinophagales;Chitinophagaceae;Filimonas	0.000258985	0	0	1.14243e-05	2.09421e-05	9.5257e-06	0	0	0.000405308	2.55262e-05	2.84422e-05	5.03446e-05	1.52638e-05	0	0.000122367	6.54439e-05	2.15424e-05	5.79534e-06	0.000290255	0.000202438	7.66802e-05	0.000949862	0.000771944	0.000920478	0.000137592	0.00109147	0.000515825	0.000416291	9.75077e-06	0.000189421	3.85408e-06	5.17263e-05	0.000325729	0.000569471	0.000191547	0.000222595	0.000424504
Bacteria;Bacteroidetes;Chitinophagia;Chitinophagales;Chitinophagaceae;Flavisolibacter	0.000229666	0	0	4.56973e-05	0	9.5257e-06	0	0	0.000126096	0	2.84422e-05	0	0	1.82113e-05	0	0.000140237	9.69406e-05	0	0.000137489	2.02438e-05	4.26275e-05	0.000537975	0.000215209	0.000357964	1.7199e-05	0.00272225	0.00116739	0.000111011	1.95015e-05	0.000218563	0.000115622	0	0.000442657	4.27103e-05	0.000110671	2.41951e-05	0.000406862
Bacteria;Bacteroidetes;Chitinophagia;Chitinophagales;Chitinophagaceae;Niabella	0.000161255	0	1.32082e-05	0	0	1.90514e-05	0	0	0.000468356	2.04209e-05	6.63652e-05	5.03446e-05	1.52638e-05	4.55283e-05	0.000305918	6.54439e-05	2.15424e-05	2.89767e-05	0.00067217	0.000101219	0.000102753	0.00121044	0.000495915	0.000747888	0.00141031	0.00403202	0.00441166	5.55055e-05	0	7.28542e-05	0	0.000160351	0.000960482	0.000469814	0.000340527	0.00201303	0.00109205
Bacteria;Bacteroidetes;Chitinophagia;Chitinophagales;Chitinophagaceae;Niastella	0.000219893	0	7.92491e-05	0	0	2.85771e-05	9.32518e-06	0	0.000288219	2.04209e-05	3.79229e-05	2.51723e-05	1.52638e-05	1.82113e-05	9.17755e-05	3.73965e-05	1.07712e-05	1.7386e-05	9.16596e-05	2.02438e-05	5.05744e-05	0.000781745	0.000650304	0.00137432	0.000877147	0.00928391	0.00108595	0.000111011	1.46262e-05	0	2.31245e-05	0.000103453	0.000509473	0.000242025	0.000204316	0.000977482	0.00108259
Bacteria;Bacteroidetes;Chitinophagia;Chitinophagales;Chitinophagaceae;Pseudoflavitalea	0.000239439	0	0	2.28486e-05	1.0471e-05	2.85771e-05	0	0	0.000414315	2.55262e-05	1.89615e-05	2.51723e-05	0	0	0.000443582	6.54439e-05	3.23135e-05	0	0.000397191	4.04876e-05	8.82164e-05	0.00107595	0.00057077	0.000773457	0.000189188	0.00675427	0.00194113	2.77528e-05	4.87539e-06	7.28542e-05	3.85408e-06	5.68989e-05	0.000793442	0.000996575	0.000323501	0.00259372	0.00107855
Bacteria;Bacteroidetes;Cytophagia	0	0	0	0	0	0	0	0	0	0	0	0	0	0	0	0	0	0	0	0	0	0	0	0	0	0	0	0	0	0	0	0	0	0	0	0	0
Bacteria;Bacteroidetes;Cytophagia;Cytophagales	0.000175915	3.65129e-05	6.6041e-05	1.14243e-05	6.28263e-05	3.81028e-05	9.32518e-06	0	0.000126096	4.08419e-05	9.48074e-06	0	7.63192e-06	3.64226e-05	7.64796e-05	3.73965e-05	8.61695e-05	1.15907e-05	0.000244425	4.04876e-05	5.58585e-05	0.000277393	0.00014971	0.000255688	8.59948e-05	0.00387793	0.000570122	8.32583e-05	0.000131635	4.37125e-05	7.70815e-06	0.000181042	0.00016704	9.96575e-05	0.000157494	0.00103555	0.000474929
Bacteria;Bacteroidetes;Cytophagia;Cytophagales;Amoebophilaceae	0	0	0	0	0	0	0	0	0	0	0	0	0	0	0	0	0	0	0	0	0	0	0	0	0	0	0	0	0	0	0	0	0	0	0	0	0
Bacteria;Bacteroidetes;Cytophagia;Cytophagales;Amoebophilaceae;Candidatus Amoebophilus	1.46595e-05	0	0	3.42729e-05	0	0	9.32518e-06	0	9.00684e-06	0	9.48074e-06	0	0	9.10566e-06	1.52959e-05	3.73965e-05	0	0	0	6.07314e-05	9.96374e-06	3.36234e-05	0.000308777	7.67065e-05	6.87958e-05	1.28408e-05	0.000203615	0	9.75077e-06	5.82833e-05	0	1.03453e-05	1.6704e-05	1.42368e-05	4.68225e-05	5.80682e-05	6.1238e-05
Bacteria;Bacteroidetes;Cytophagia;Cytophagales;Amoebophilaceae;Candidatus Cardinium	0.000141709	0	3.96246e-05	0	0	4.76285e-05	0	0	2.70205e-05	1.02105e-05	9.48074e-06	0	1.52638e-05	1.82113e-05	3.05918e-05	0	4.30847e-05	1.7386e-05	1.52766e-05	0	2.07744e-05	3.36234e-05	1.40353e-05	4.47455e-05	3.43979e-05	0.00312032	0.000149318	0	1.46262e-05	0.000131138	2.31245e-05	1.03453e-05	1.6704e-05	2.84736e-05	4.25659e-05	0	0.000244228
Bacteria;Bacteroidetes;Cytophagia;Cytophagales;Bernardetiaceae	0	0	0	0	0	0	0	0	0	0	0	0	0	0	0	0	0	0	0	0	0	0	0	0	0	0	0	0	0	0	0	0	0	0	0	0	0
Bacteria;Bacteroidetes;Cytophagia;Cytophagales;Bernardetiaceae;Bernardetia	6.35247e-05	0	1.32082e-05	0	3.14131e-05	9.5257e-06	9.32518e-06	0	0.000207157	0	0	5.03446e-05	0	0.000391543	0.000198847	1.86983e-05	3.23135e-05	5.79534e-06	4.58298e-05	0	5.38763e-05	8.40586e-05	0.000425739	0.000466631	0.000722356	0.00305612	2.71487e-05	5.55055e-05	9.75077e-06	0.000509979	1.15622e-05	5.17263e-06	0	8.54207e-05	0.000102158	4.83902e-06	0.000371096
Bacteria;Bacteroidetes;Cytophagia;Cytophagales;Chryseolinea	0	0	0	0	0	0	0	0	0	0	0	0	0	0	0	0	0	0	0	0	0	0	0	0	0	0	0	0	0	0	0	0	0	0	0	0	0
Bacteria;Bacteroidetes;Cytophagia;Cytophagales;Chryseolinea;Chryseolinea sp. KIS68-18	0.000273645	0	2.64164e-05	2.28486e-05	4.18842e-05	3.81028e-05	1.86504e-05	0	0.000738561	2.55262e-05	9.48074e-06	2.51723e-05	0	9.10566e-06	0	4.67456e-05	0	0	6.11064e-05	6.07314e-05	6.98988e-05	6.72469e-05	0.000102926	0.000588083	6.87958e-05	0.00575269	0.000108595	2.77528e-05	1.46262e-05	1.45708e-05	0	0	0.000425953	4.27103e-05	6.38489e-05	7.25853e-05	0.000490025
Bacteria;Bacteroidetes;Cytophagia;Cytophagales;Cyclobacteriaceae	0	0	0	0	2.09421e-05	0	0	0	0	0	1.89615e-05	0	0	0	0	0	8.61695e-05	0	3.05532e-05	0	7.83131e-06	1.68117e-05	1.40353e-05	0	1.7199e-05	2.56816e-05	0	0	0	2.91417e-05	0	4.65536e-05	0	0	4.25659e-06	4.83902e-06	1.05679e-05
Bacteria;Bacteroidetes;Cytophagia;Cytophagales;Cyclobacteriaceae;Algoriphagus	0.000312737	0	1.32082e-05	1.14243e-05	1.0471e-05	1.90514e-05	0	0	0.000369281	7.14733e-05	5.68844e-05	0	2.28957e-05	1.82113e-05	0.000152959	5.60948e-05	4.30847e-05	5.79534e-06	0.000198596	0.000141706	7.51937e-05	0.000226958	0.00036024	0.00081181	6.87958e-05	0.00737063	0.000868757	0.000194269	4.87539e-06	0.000684829	3.85408e-06	0.000103453	0.000192096	0.000540998	0.000221343	0.00132105	0.000864931
Bacteria;Bacteroidetes;Cytophagia;Cytophagales;Cyclobacteriaceae;Aquiflexum	0.00011239	0	2.64164e-05	2.28486e-05	0	9.5257e-06	0	0	0.000252192	0	1.89615e-05	0	7.63192e-06	1.82113e-05	0.00041299	0.000224379	3.23135e-05	0	0.000183319	2.02438e-05	6.70711e-05	0.000260582	0.000762587	0.00181539	0.000292382	0.00535462	0.000244338	0.000444044	0	0.000422554	1.54163e-05	0.000191387	0.000325729	4.27103e-05	9.79016e-05	0.00116136	0.000762067
Bacteria;Bacteroidetes;Cytophagia;Cytophagales;Cyclobacteriaceae;Belliella	0.000102617	1.2171e-05	0	0	3.14131e-05	0	0	0	0.00014411	1.53157e-05	9.48074e-06	2.51723e-05	7.63192e-06	9.10566e-06	0.000229439	1.86983e-05	3.23135e-05	5.79534e-06	0.000458298	4.04876e-05	5.71024e-05	0.000117682	8.4212e-05	0.000178982	0.000567565	0.000141249	0.000108595	2.77528e-05	4.87539e-05	0.00052455	0	8.2762e-05	0	0.000697602	0.000123441	0.000130654	0.00018892
Bacteria;Bacteroidetes;Cytophagia;Cytophagales;Cyclobacteriaceae;Cyclobacterium	3.42056e-05	0	1.32082e-05	0	1.0471e-05	9.5257e-06	9.32518e-06	1.00237e-05	0.000135103	1.02105e-05	9.48074e-06	0	7.63192e-06	0	0.000244735	0.000130888	3.23135e-05	0	0.000229149	4.04876e-05	4.63379e-05	0.000411887	0.000355562	0.000914086	0.000189188	0.0013226	0.00173751	2.77528e-05	0	0.000626546	7.70815e-06	0.000274149	0.000133632	0	0.000191547	0.00133557	0.00050185
Bacteria;Bacteroidetes;Cytophagia;Cytophagales;Cyclobacteriaceae;Echinicola	0.000195461	0	0	1.14243e-05	6.28263e-05	0	0	0	0.000324246	4.08419e-05	7.58459e-05	0	3.05277e-05	3.64226e-05	0.000504765	0.000130888	7.53983e-05	5.79534e-06	0.000198596	0.000121463	9.0725e-05	0.000411887	0.000552057	0.000824595	0.000756754	0.00635621	0.00156105	0.000166517	4.87539e-06	0.000189421	3.08326e-05	0.00019656	5.01121e-05	0.000341683	0.000148981	0.00213401	0.000915036
Bacteria;Bacteroidetes;Cytophagia;Cytophagales;Cytophagaceae	0	0	0	0	0	0	0	0	2.70205e-05	5.10523e-06	0	0	0	0	0	0	0	5.79534e-06	0	0	1.89606e-06	0	0	8.94909e-05	0	0	0	0	0	0	0	0	0	0	8.51318e-06	0	6.53361e-06
Bacteria;Bacteroidetes;Cytophagia;Cytophagales;Cytophagaceae;Arcticibacterium	0.000122163	0	0	1.14243e-05	0	0	0	0	0.000180137	0	9.48074e-06	2.51723e-05	7.63192e-06	0	4.58878e-05	0.00010284	4.30847e-05	0	0	0.000101219	3.2452e-05	0.000605222	0.000112283	0.000300434	3.43979e-05	0.003711	0.000529399	8.32583e-05	0	0.000757683	0	5.68989e-05	0.000476065	1.42368e-05	4.25659e-05	3.87122e-05	0.00045081
Bacteria;Bacteroidetes;Cytophagia;Cytophagales;Cytophagaceae;Cytophaga	0.0014513	0	0	0	0	0	9.32518e-06	0	0.000117089	1.02105e-05	9.48074e-06	0	0	0	0.000107071	7.4793e-05	1.07712e-05	0	0.000106936	8.09751e-05	9.88974e-05	0.000210146	0.000126318	0.000242904	0.000103194	0.000603519	0.00161535	0	4.87539e-06	0.000101996	3.85408e-06	0.000113798	1.6704e-05	0.000555235	0.000102158	0.000256468	0.000270434
Bacteria;Bacteroidetes;Cytophagia;Cytophagales;Cytophagaceae;Dyadobacter	0.000117276	0	0	0	0	9.5257e-06	1.86504e-05	2.00474e-05	0.000216164	3.06314e-05	3.79229e-05	5.03446e-05	0	0.000109268	0.000810684	5.60948e-05	0	5.79534e-06	3.05532e-05	0.000202438	8.57698e-05	0.000722904	0.000748551	0.000882125	0.000154791	0.00385225	0.00238908	2.77528e-05	9.75077e-06	4.37125e-05	0	3.62084e-05	0.000108576	5.69471e-05	0.000144724	4.83902e-05	0.000615051
Bacteria;Bacteroidetes;Cytophagia;Cytophagales;Cytophagaceae;Fibrella	0.000171028	0	1.32082e-05	4.56973e-05	0	9.5257e-06	9.32518e-06	3.00711e-05	0.00031524	2.55262e-05	4.74037e-05	2.51723e-05	2.28957e-05	2.7317e-05	0.000550653	6.54439e-05	0	1.15907e-05	0.000183319	8.09751e-05	8.17196e-05	0.000327829	0.00110879	0.000696751	0.000154791	0.00749904	0.0014796	0.000111011	1.95015e-05	0.000233133	1.92704e-05	5.68989e-05	8.35202e-06	0.000313209	0.000114928	0.000735531	0.000858576
Bacteria;Bacteroidetes;Cytophagia;Cytophagales;Cytophagaceae;Leadbetterella	0.000141709	1.2171e-05	0	0	1.0471e-05	0	9.32518e-06	0	0.00177435	1.53157e-05	4.74037e-05	0	0	0.000437072	4.58878e-05	0	5.38559e-05	1.7386e-05	7.6383e-05	0	0.000132066	0.000134494	7.48551e-05	0.00066479	5.15969e-05	0.00401918	0.00071944	2.77528e-05	2.92523e-05	8.7425e-05	0	2.58631e-05	0.000158688	0.000242025	0.00017452	1.45171e-05	0.000428293
Bacteria;Bacteroidetes;Cytophagia;Cytophagales;Cytophagaceae;Pseudarcicella	1.46595e-05	0	0	1.14243e-05	2.09421e-05	0	0	0	4.50342e-05	0	1.89615e-05	0	0	0	0.000504765	0	7.53983e-05	0	0	0	3.45593e-05	0.000218552	8.4212e-05	1.91766e-05	0	0.00181056	9.50203e-05	0	4.87539e-06	0.000101996	0	0.000181042	0	1.42368e-05	3.40527e-05	9.67804e-06	0.00017156
Bacteria;Bacteroidetes;Cytophagia;Cytophagales;Cytophagaceae;Runella	0.00054729	0	0	2.28486e-05	3.14131e-05	0.000123834	9.32518e-06	1.00237e-05	0.000639486	0.000112315	0.00012325	2.51723e-05	2.28957e-05	4.55283e-05	0.000229439	7.4793e-05	5.38559e-05	1.7386e-05	0.000244425	8.09751e-05	0.000120713	0.000882615	0.00129125	0.00116338	0.00141031	0.00942516	0.00118097	0.000249775	4.87539e-05	0.000786825	3.85408e-06	0.000113798	0.000851906	0.000939628	0.000642745	0.00155333	0.00136962
Bacteria;Bacteroidetes;Cytophagia;Cytophagales;Cytophagaceae;Spirosoma	0.000508198	0	6.6041e-05	6.85459e-05	4.18842e-05	6.66799e-05	9.32518e-06	2.00474e-05	0.00107181	9.18942e-05	0.000199095	7.55169e-05	0.00019843	0.000254958	0.000611837	0.000308521	4.30847e-05	5.21581e-05	0.000504128	0.000101219	0.000214669	0.00195016	0.00182459	0.00244822	0.000842749	0.0177589	0.00400443	0.000194269	4.38785e-05	0.000203992	1.15622e-05	0.000320703	0.00131962	0.000412867	0.000455455	0.00275824	0.00230331
Bacteria;Bacteroidetes;Cytophagia;Cytophagales;Cytophagales bacterium TFI 002	7.81843e-05	0	2.64164e-05	1.14243e-05	1.0471e-05	9.5257e-06	0	0	5.40411e-05	0	9.48074e-06	2.51723e-05	7.63192e-06	1.82113e-05	0.000137663	7.4793e-05	9.69406e-05	5.79534e-06	0.000106936	6.07314e-05	3.66709e-05	0.000277393	5.61413e-05	8.94909e-05	8.59948e-05	0.00294055	0.000923055	0.000166517	0	0.00087425	0	5.17263e-06	0.000601345	1.42368e-05	0.000106415	0.0011033	0.000482924
Bacteria;Bacteroidetes;Cytophagia;Cytophagales;Flammeovirgaceae	0	0	0	0	0	0	0	0	0	0	0	0	0	0	0	0	0	0	0	0	0	0	0	0	0	0	0	0	0	0	0	0	0	0	0	0	0
Bacteria;Bacteroidetes;Cytophagia;Cytophagales;Flammeovirgaceae;Flammeovirga	0.000185688	7.30257e-05	0	0	2.09421e-05	0	0	2.00474e-05	0.000180137	4.59471e-05	1.89615e-05	0	2.28957e-05	3.64226e-05	0.000428286	0.00011219	1.07712e-05	5.79534e-06	0.000656894	0.000141706	9.79854e-05	0.000680875	9.82474e-05	0.000249296	0.00065356	0.00093738	0.00210402	5.55055e-05	3.90031e-05	0.000670258	1.92704e-05	0.000113798	0.00095213	2.84736e-05	8.08752e-05	0.00123879	0.000528099
Bacteria;Bacteroidetes;Cytophagia;Cytophagales;Flammeovirgaceae;Flammeovirgaceae bacterium 311	0.000200347	0	0	0	2.09421e-05	7.62056e-05	0	0	0.000504383	3.06314e-05	3.79229e-05	0.000100689	0	9.10566e-06	0.000581245	7.4793e-05	0	2.31814e-05	7.6383e-05	2.02438e-05	8.78037e-05	0.000252176	0.000116961	0.00108028	0.000137592	0.0040577	0.00109952	0.000138764	6.338e-05	0.000101996	0	0.000108625	4.17601e-05	0.00044134	0.000148981	2.41951e-05	0.000520885
Bacteria;Bacteroidetes;Cytophagia;Cytophagales;Flammeovirgaceae;Marivirga	0.000141709	1.2171e-05	0	1.14243e-05	0	0	0	0	0.00017113	3.57366e-05	0	0	7.63192e-06	0	6.11837e-05	2.80474e-05	2.15424e-05	0	4.58298e-05	2.02438e-05	2.78325e-05	0.000285799	0.000112283	0.000159805	3.43979e-05	0.00173351	0.000637994	2.77528e-05	0	0.000539121	7.32275e-05	5.68989e-05	0	1.42368e-05	0.000114928	9.67804e-06	0.000253309
Bacteria;Bacteroidetes;Cytophagia;Cytophagales;Hymenobacteraceae	4.39786e-05	0	0	0	0	0	0	0	3.60274e-05	0	0	2.51723e-05	0	0	1.52959e-05	0	0	0	0	0	6.02371e-06	8.40586e-06	9.35689e-06	1.27844e-05	0	0.00161794	0	0	0	0	0	0	0	0	1.70264e-05	4.83902e-06	0.000111357
Bacteria;Bacteroidetes;Cytophagia;Cytophagales;Hymenobacteraceae;Hymenobacter	0.000825821	6.08548e-05	0.000158498	0.000274184	0.000136124	0.000438182	2.79755e-05	0.000581374	0.0040801	0.000474787	0.000692094	0.000100689	5.34234e-05	7.28453e-05	0.000871867	0.000299172	5.38559e-05	0.000133293	0.000473574	0.000283413	0.000504606	0.00308495	0.0032983	0.00559318	0.000619162	0.0223687	0.00310852	0.000111011	0.00469987	0.00120938	8.86438e-05	0.000403465	0.000559585	0.00103929	0.00132806	0.0013017	0.00325426
Bacteria;Bacteroidetes;Cytophagia;Cytophagales;Hymenobacteraceae;Pontibacter	0.000513084	0	0	3.42729e-05	5.23552e-05	1.90514e-05	9.32518e-06	1.00237e-05	0.000603459	4.08419e-05	0.000151692	0	3.81596e-05	4.55283e-05	0.00130015	0.000271125	0.000107712	5.79534e-06	0.000274979	0.000222682	0.000185012	0.000840586	0.0005427	0.00120813	0.000309581	0.00873176	0.00393656	2.77528e-05	3.90031e-05	0.000728542	3.85408e-06	0.000150006	0.000100224	0.000555235	0.000408633	0.000237112	0.00118798
Bacteria;Bacteroidetes;Cytophagia;Cytophagales;Hymenobacteraceae;Rufibacter	0.000386035	0	1.32082e-05	1.14243e-05	1.0471e-05	0.000266719	0	2.00474e-05	0.000873664	5.10523e-05	0.000104288	2.51723e-05	2.28957e-05	9.10566e-06	0.000152959	0.00010284	2.15424e-05	5.79534e-06	0.000183319	0.000182194	0.000122137	0.000462322	0.000678375	0.00131679	0.000154791	0.0127638	0.000570122	0.000360786	9.75077e-06	0.000728542	4.62489e-05	6.20715e-05	0.00016704	0.00035592	0.000242626	6.77463e-05	0.00119913
Bacteria;Bacteroidetes;Cytophagia;Cytophagales;Persicobacteraceae	0	0	0	0	0	0	0	0	0	0	0	0	0	0	0	0	0	0	0	0	0	0	0	0	0	0	0	0	0	0	0	0	0	0	0	0	0
Bacteria;Bacteroidetes;Cytophagia;Cytophagales;Persicobacteraceae;Persicobacter	0.000166142	0	0	0	1.0471e-05	0	9.32518e-06	1.00237e-05	0.000360274	2.04209e-05	1.89615e-05	0	7.63192e-06	9.10566e-06	3.05918e-05	0.000205681	0	1.15907e-05	0.000351362	8.09751e-05	6.46278e-05	0.000327829	0.000463166	0.00166197	0.000257984	0.0025168	0.00124884	0.000111011	9.75077e-06	8.7425e-05	0	0.000150006	0.000150336	9.96575e-05	0.000208573	3.38731e-05	0.000488482
Bacteria;Bacteroidetes;Flavobacteriia	0	0	0	0	0	0	0	0	0	0	0	0	0	0	0	0	0	0	0	0	0	0	0	0	0	0	0	0	0	0	0	0	0	0	0	0	0
Bacteria;Bacteroidetes;Flavobacteriia;Flavobacteriales	5.86382e-05	1.2171e-05	0	0	0	0	0	0	1.80137e-05	4.08419e-05	9.48074e-06	2.51723e-05	7.63192e-06	9.10566e-06	0	9.34913e-06	0	3.4772e-05	6.11064e-05	2.02438e-05	1.53263e-05	0.000109276	4.2106e-05	8.94909e-05	0.000103194	0.000423747	9.50203e-05	2.77528e-05	5.36293e-05	7.28542e-05	3.85408e-05	8.79347e-05	0.000141984	0	4.25659e-05	9.67804e-06	8.91849e-05
Bacteria;Bacteroidetes;Flavobacteriia;Flavobacteriales;Blattabacteriaceae	0	0	0	0	0	0	0	0	0	0	0	0	0	0	0	0	0	0	0	0	0	0	0	0	0	0	0	0	0	0	0	0	0	0	0	0	0
Bacteria;Bacteroidetes;Flavobacteriia;Flavobacteriales;Blattabacteriaceae;Blattabacterium	0.000117276	0	1.32082e-05	1.14243e-05	4.18842e-05	1.90514e-05	9.32518e-06	1.00237e-05	3.60274e-05	9.69994e-05	3.79229e-05	5.03446e-05	2.28957e-05	9.10566e-06	0.000260031	6.54439e-05	2.15424e-05	1.7386e-05	0.000152766	2.02438e-05	5.06451e-05	8.40586e-05	0.000729838	0.000262081	0.000103194	7.70449e-05	0.000162892	0	3.90031e-05	0.000480838	3.46867e-05	2.58631e-05	5.01121e-05	0.000113894	1.70264e-05	5.32292e-05	0.000148917
Bacteria;Bacteroidetes;Flavobacteriia;Flavobacteriales;Candidatus Sulcia	0	0	0	0	0	0	0	0	0	0	0	0	0	0	0	0	0	0	0	0	0	0	0	0	0	0	0	0	0	0	0	0	0	0	0	0	0
Bacteria;Bacteroidetes;Flavobacteriia;Flavobacteriales;Candidatus Sulcia;Candidatus Sulcia muelleri	5.86382e-05	1.2171e-05	0	1.14243e-05	4.18842e-05	0	9.32518e-06	0	7.20548e-05	3.06314e-05	1.89615e-05	0	7.63192e-06	3.64226e-05	0.000168255	0	0	5.79534e-06	0.000122213	2.02438e-05	3.07826e-05	0.000235364	2.80707e-05	6.39221e-05	8.59948e-05	7.70449e-05	0.000217189	0.000111011	6.82554e-05	0	3.85408e-06	0.000160351	9.18722e-05	1.42368e-05	0.000127698	3.38731e-05	8.79158e-05
Bacteria;Bacteroidetes;Flavobacteriia;Flavobacteriales;Crocinitomicaceae	0	0	0	0	0	0	0	0	0	0	0	0	0	0	0	0	0	0	0	0	0	0	0	0	0	0	0	0	0	0	0	0	0	0	0	0	0
Bacteria;Bacteroidetes;Flavobacteriia;Flavobacteriales;Crocinitomicaceae;Fluviicola	7.32977e-05	0	1.32082e-05	1.14243e-05	0	2.85771e-05	0	0	1.80137e-05	5.10523e-06	0	0	0	9.10566e-06	1.52959e-05	5.60948e-05	1.07712e-05	0	4.58298e-05	2.02438e-05	1.53484e-05	0.000134494	0.000318134	7.67065e-05	0.00032678	8.98857e-05	0.00293206	0	0	0.000495408	0	5.17263e-06	5.84641e-05	7.11839e-05	7.2362e-05	1.45171e-05	0.000306344
Bacteria;Bacteroidetes;Flavobacteriia;Flavobacteriales;Cryomorphaceae	0	0	0	0	0	0	0	0	0	0	0	0	0	0	0	0	0	0	0	0	0	0	0	0	0	0	0	0	0	0	0	0	0	0	0	0	0
Bacteria;Bacteroidetes;Flavobacteriia;Flavobacteriales;Cryomorphaceae;Owenweeksia	0.000195461	0	0	0	0	0	0	0	0.000108082	0	2.84422e-05	2.51723e-05	7.63192e-06	0	0.000596541	5.60948e-05	0	0	7.6383e-05	2.02438e-05	5.57026e-05	0.000134494	7.48551e-05	0.000741496	3.43979e-05	0.00255532	0.000773737	2.77528e-05	5.36293e-05	0.00106367	1.54163e-05	2.58631e-05	0.000133632	0	0.000131954	4.83902e-06	0.000384737
Bacteria;Bacteroidetes;Flavobacteriia;Flavobacteriales;Flavobacteriaceae	0.000483765	1.2171e-05	0	6.85459e-05	0.000167537	0.000171463	0	2.00474e-05	0.00051339	0.000178683	0.000142211	2.51723e-05	2.28957e-05	1.82113e-05	0.00125427	0.000186983	0.000376991	4.63627e-05	0.000549957	0.000141706	0.000219018	0.000958268	0.000584806	0.00546534	0.00237346	0.00932244	0.00333929	0.000360786	0.000141386	0.00126766	0.000235099	0.000543126	0.00304014	0.000512524	0.00383945	0.00221143	0.00227968
Bacteria;Bacteroidetes;Flavobacteriia;Flavobacteriales;Flavobacteriaceae;Algibacter	8.30708e-05	1.2171e-05	0	0	1.0471e-05	9.5257e-06	0	1.00237e-05	0.000108082	2.04209e-05	9.48074e-06	0	0	0	0	0.00418841	4.30847e-05	0	0	8.09751e-05	0.000228786	0.000109276	0.00012164	0.000428278	0	0.000577837	0.00040723	0	0	0.000189421	2.69785e-05	2.58631e-05	2.50561e-05	5.69471e-05	6.81055e-05	4.83902e-05	0.000139001
Bacteria;Bacteroidetes;Flavobacteriia;Flavobacteriales;Flavobacteriaceae;Aquimarina	0.000298077	0	1.32082e-05	0	1.0471e-05	1.90514e-05	0	0	0.000243185	4.08419e-05	6.63652e-05	2.51723e-05	3.05277e-05	1.82113e-05	0.000902459	9.34913e-05	0.000118483	0	0.000351362	0.000182194	0.000120655	0.000874209	0.000247958	5.11377e-05	0.000429974	0.00124556	0.00156105	0.000333033	4.87539e-06	0.0012968	5.0103e-05	5.68989e-05	0.000709922	0.000199315	0.000166007	0.000120976	0.000489855
Bacteria;Bacteroidetes;Flavobacteriia;Flavobacteriales;Flavobacteriaceae;Arenibacter	0.00123629	7.30257e-05	0	0	2.09421e-05	9.5257e-06	0	3.00711e-05	2.70205e-05	1.02105e-05	2.84422e-05	0	0	9.10566e-06	3.05918e-05	7.4793e-05	0.000150797	1.15907e-05	0.000168043	0.000121463	0.000100095	0.000151305	0.000140353	0.000198158	0.000292382	0.00139965	0.000678717	0.000111011	0	0.000101996	0	0.000206905	5.84641e-05	0.000284736	5.10791e-05	0.000300019	0.000264985
Bacteria;Bacteroidetes;Flavobacteriia;Flavobacteriales;Flavobacteriaceae;Aureitalea	4.39786e-05	0	0	0	0	0	0	0	9.00684e-06	0	0	0	7.63192e-06	0	1.52959e-05	0.00010284	1.07712e-05	0	1.52766e-05	0	1.02401e-05	0	2.33922e-05	7.03143e-05	1.7199e-05	5.13633e-05	0.000271487	0	4.87539e-06	1.45708e-05	3.85408e-06	0	0	1.42368e-05	4.25659e-06	9.67804e-06	3.23485e-05
Bacteria;Bacteroidetes;Flavobacteriia;Flavobacteriales;Flavobacteriaceae;Capnocytophaga	0.00201324	2.43419e-05	0	0.000171365	8.37684e-05	0.00020004	2.79755e-05	7.01659e-05	0.00208959	0.000204209	0.000189615	0.000125861	0.000503706	0.00654697	0.00215672	0.000588995	0.000236966	0.000110111	0.000947149	0.000242925	0.000826686	0.00426177	0.00313924	0.00682049	0.00240785	0.0534692	0.00591841	0.00202595	0.000692305	0.00155908	8.86438e-05	0.00090521	0.00155348	0.00126707	0.00717661	0.00877798	0.00667088
Bacteria;Bacteroidetes;Flavobacteriia;Flavobacteriales;Flavobacteriaceae;Cellulophaga	0.000229666	2.43419e-05	0	2.28486e-05	7.32973e-05	1.90514e-05	0	0	0.000225171	3.06314e-05	9.48074e-06	2.51723e-05	7.63192e-06	9.10566e-06	0.000275327	9.34913e-05	0.000226195	1.15907e-05	0.000534681	8.09751e-05	9.49329e-05	0.0010087	0.000402346	0.000338787	0.000722356	0.00243976	0.000475102	5.55055e-05	0.000550919	0.00256447	5.39571e-05	0.000227596	0.000217153	0.000427103	0.000255395	0.00171301	0.000763477
Bacteria;Bacteroidetes;Flavobacteriia;Flavobacteriales;Flavobacteriaceae;Chryseobacterium	0.00144641	0.000109539	0.000105666	0.000182789	0.000188479	0.000257194	2.79755e-05	3.00711e-05	0.00196349	0.000158262	0.000246499	0.000629307	0.000175534	0.000136585	0.0033651	0.000458107	0.000420076	6.95441e-05	0.00197068	0.000829995	0.000638565	0.00402641	0.00182927	0.239963	0.0032506	0.037996	0.00551118	0.000527302	0.000204766	0.0058429	0.000138747	0.000724168	0.00357466	0.00488322	0.00886222	0.00500355	0.0214892
Bacteria;Bacteroidetes;Flavobacteriia;Flavobacteriales;Flavobacteriaceae;Dokdonia	0.000205234	0	0	4.56973e-05	3.14131e-05	0	1.86504e-05	0	0.000279212	1.53157e-05	9.48074e-06	5.03446e-05	1.52638e-05	9.10566e-06	0.000122367	8.41422e-05	2.15424e-05	3.4772e-05	4.58298e-05	2.02438e-05	5.04307e-05	0.00104233	0.000369597	0.000345179	0.00065356	0.00277362	0.000651568	0.000166517	1.95015e-05	0.0003497	0	6.20715e-05	0.000317377	0.000170841	0.000127698	0.000837151	0.00052578
Bacteria;Bacteroidetes;Flavobacteriia;Flavobacteriales;Flavobacteriaceae;Elizabethkingia	0.000483765	0	1.32082e-05	9.13945e-05	3.14131e-05	8.57313e-05	9.32518e-06	1.00237e-05	0.00143209	0.000153157	0.000180134	0.000125861	3.81596e-05	0.000946989	0.00209554	0.000158935	0.00018311	2.89767e-05	0.00184847	0.000283413	0.000409985	0.00216031	0.00172167	0.00332395	0.00125552	0.00645893	0.00414017	0.000555055	9.75077e-06	0.00202535	6.55193e-05	0.000620715	0.00161194	0.00140944	0.00116205	0.00140816	0.0018619
Bacteria;Bacteroidetes;Flavobacteriia;Flavobacteriales;Flavobacteriaceae;Euzebyella	0.000219893	0	0	1.14243e-05	0	0	9.32518e-06	0	0.00014411	5.10523e-06	0	2.51723e-05	7.63192e-06	0	0	2.80474e-05	0	0	0.000137489	0	2.94099e-05	0.00034464	2.80707e-05	0.000421886	1.7199e-05	0.00193896	0.000149318	8.32583e-05	0	4.37125e-05	3.85408e-06	0	5.84641e-05	4.27103e-05	7.2362e-05	0.00126298	0.000297828
Bacteria;Bacteroidetes;Flavobacteriia;Flavobacteriales;Flavobacteriaceae;Flagellimonas	4.39786e-05	0	0	0	1.0471e-05	0	0	0	0.000135103	1.53157e-05	9.48074e-06	0	0	0	0.000382398	9.34913e-06	4.30847e-05	0	0.000106936	2.02438e-05	3.8818e-05	0.000571598	0.000177781	0.000370748	6.87958e-05	0.00417327	0.000285061	0	4.87539e-06	0.000233133	5.0103e-05	0.000150006	6.68162e-05	2.84736e-05	7.2362e-05	2.90341e-05	0.000418804
Bacteria;Bacteroidetes;Flavobacteriia;Flavobacteriales;Flavobacteriaceae;Flavivirga	0.000102617	0	0	0	1.0471e-05	0	0	0	9.00684e-06	0	0	0	0	0.000236747	3.05918e-05	3.73965e-05	5.38559e-05	0	0.000168043	0	3.24364e-05	0.000445511	7.95336e-05	0.000108668	0.000309581	0.00133545	0.00081446	5.55055e-05	2.43769e-05	0.0003497	0	3.10358e-05	2.50561e-05	0.000156605	8.51318e-06	4.83902e-05	0.000252825
Bacteria;Bacteroidetes;Flavobacteriia;Flavobacteriales;Flavobacteriaceae;Flavobacteriaceae bacterium	6.84112e-05	1.2171e-05	0	0	0	0	0	0	8.10616e-05	1.02105e-05	0	2.51723e-05	0	0	1.52959e-05	1.86983e-05	0	5.79534e-06	3.05532e-05	0	1.33685e-05	0.00105073	3.27491e-05	1.27844e-05	0.000963141	0.00200317	0.000420804	5.55055e-05	0	0.000393413	2.31245e-05	2.06905e-05	3.34081e-05	9.96575e-05	8.51318e-06	4.83902e-06	0.000341502
Bacteria;Bacteroidetes;Flavobacteriia;Flavobacteriales;Flavobacteriaceae;Flavobacteriaceae bacterium 3519-10	4.88652e-06	0	0	0	0	9.5257e-06	0	0	0.000108082	1.02105e-05	0	0	0	0	3.05918e-05	1.86983e-05	2.15424e-05	0	0.000122213	4.04876e-05	1.83119e-05	8.40586e-05	0.000430417	0.000166197	0.000103194	3.85225e-05	0.000461527	0	9.75077e-06	0.000480838	0	2.58631e-05	0	8.54207e-05	3.83093e-05	4.83902e-05	0.000131499
Bacteria;Bacteroidetes;Flavobacteriia;Flavobacteriales;Flavobacteriaceae;Flavobacteriaceae bacterium MAR_2010_188	4.88652e-06	0	0	0	0	0	0	0	5.40411e-05	2.04209e-05	9.48074e-06	0	0	0	3.05918e-05	3.73965e-05	0	0	3.05532e-05	0	9.36854e-06	0.000109276	6.54982e-05	6.39221e-05	5.15969e-05	0.000141249	0.000705865	0	4.87539e-06	0.000145708	3.85408e-06	8.2762e-05	0	0.000256262	5.53357e-05	3.87122e-05	0.000114995
Bacteria;Bacteroidetes;Flavobacteriia;Flavobacteriales;Flavobacteriaceae;Flavobacteriaceae bacterium UJ101	0.000102617	0	0	0	3.14131e-05	0	0	0	0.00014411	1.53157e-05	9.48074e-06	0	4.57915e-05	0	6.11837e-05	3.73965e-05	0	0	0.000122213	0	2.8476e-05	0.000109276	4.67845e-06	0.000242904	1.7199e-05	0.00228567	0.000271487	0	2.92523e-05	0.000276846	0	2.06905e-05	8.35202e-06	1.42368e-05	4.25659e-05	0.000333892	0.000243803
Bacteria;Bacteroidetes;Flavobacteriia;Flavobacteriales;Flavobacteriaceae;Flavobacterium	0.00270713	0.000158222	7.92491e-05	7.99702e-05	0.000209421	0.000295297	8.39266e-05	3.00711e-05	0.00296325	0.000209315	0.000322345	0.000251723	8.39511e-05	0.00138406	0.00484881	0.000888167	0.000398534	0.000127498	0.00366638	0.000546582	0.000966695	0.00646411	0.00276028	0.00742135	0.00526288	0.0347986	0.0131264	0.00119337	0.00101408	0.00813053	0.000412386	0.000951763	0.00377511	0.00358767	0.00463543	0.0145703	0.00720695
Bacteria;Bacteroidetes;Flavobacteriia;Flavobacteriales;Flavobacteriaceae;Formosa	0.00033717	0	0	0	2.09421e-05	3.81028e-05	9.32518e-06	0	0.000270205	2.55262e-05	0.00012325	7.55169e-05	1.52638e-05	0.000519023	0.000856571	8.41422e-05	8.61695e-05	5.79534e-06	0.000336085	6.07314e-05	0.000143191	0.000781745	0.000495915	0.0009844	0.00049877	0.0025168	0.00120812	0.000111011	0	0.000378842	8.86438e-05	0.000139661	0.000325729	0.00132402	0.000276678	0.00261791	0.000783216
Bacteria;Bacteroidetes;Flavobacteriia;Flavobacteriales;Flavobacteriaceae;Gillisia	3.90921e-05	0	0	1.14243e-05	1.0471e-05	1.90514e-05	0	0	2.70205e-05	0	1.89615e-05	0	7.63192e-06	9.10566e-06	3.05918e-05	4.67456e-05	7.53983e-05	0	0	6.07314e-05	1.78113e-05	0.000411887	0.000336848	0.000102275	0.000206387	0.000603519	0.000257912	0.000111011	0	8.7425e-05	0	2.06905e-05	0	2.84736e-05	1.27698e-05	0	0.00014528
Bacteria;Bacteroidetes;Flavobacteriia;Flavobacteriales;Flavobacteriaceae;Gilvibacter	1.46595e-05	0	0	1.14243e-05	1.0471e-05	0	0	0	9.00684e-05	5.10523e-06	9.48074e-06	0	1.52638e-05	0	0	0	0	0	4.58298e-05	0	1.01151e-05	0.000395075	4.2106e-05	0.000108668	1.7199e-05	0.000128408	0.000339358	0	0	0	3.85408e-06	5.17263e-06	0	0.000227789	3.83093e-05	2.90341e-05	8.89982e-05
Bacteria;Bacteroidetes;Flavobacteriia;Flavobacteriales;Flavobacteriaceae;Gramella	0.000996849	7.30257e-05	0	2.28486e-05	5.23552e-05	0	9.32518e-06	3.00711e-05	0.000504383	4.08419e-05	8.53266e-05	7.55169e-05	5.34234e-05	7.28453e-05	0.00082598	0.000383314	0.000258508	1.7386e-05	0.000641617	0.000688289	0.000241595	0.00197538	0.000500594	0.00111224	0.000378377	0.0271712	0.00202258	5.55055e-05	3.41277e-05	0.00173393	0	0.000522435	0.00156183	0.000754549	0.000336271	0.00084199	0.00260007
Bacteria;Bacteroidetes;Flavobacteriia;Flavobacteriales;Flavobacteriaceae;Kordia	0.000151482	0	0	0	2.09421e-05	9.5257e-06	9.32518e-06	0	0.00017113	5.61576e-05	1.89615e-05	0	2.28957e-05	0.000373332	0.000397694	7.4793e-05	7.53983e-05	0	0.000198596	0	7.90116e-05	0.000218552	0.000135675	0.000338787	3.43979e-05	0.000449429	0.000135743	8.32583e-05	0.000268146	0.000203992	0	0.00019656	0.000192096	9.96575e-05	0.000127698	0.000275824	0.000183988
Bacteria;Bacteroidetes;Flavobacteriia;Flavobacteriales;Flavobacteriaceae;Lacinutrix	0.000190574	0	5.28328e-05	0	2.09421e-05	0	0	0	0.000135103	0	1.89615e-05	0	7.63192e-06	0	0.000596541	5.60948e-05	6.46271e-05	0	0.000229149	2.02438e-05	6.9635e-05	0.000537975	7.48551e-05	0.000147021	6.87958e-05	0.00332577	0.000203615	8.32583e-05	1.46262e-05	0.000553692	1.15622e-05	4.1381e-05	9.18722e-05	0.000384393	0.000110671	8.22634e-05	0.000382117
Bacteria;Bacteroidetes;Flavobacteriia;Flavobacteriales;Flavobacteriaceae;Lutibacter	0.000302964	3.65129e-05	0	0	2.09421e-05	1.90514e-05	0	0	4.50342e-05	5.10523e-06	0	0	9.1583e-05	6.37396e-05	4.58878e-05	9.34913e-06	2.15424e-05	5.79534e-06	3.05532e-05	0.000121463	4.09761e-05	0.000428699	6.08198e-05	7.67065e-05	0.000257984	0.00291487	0.000176466	0.000166517	4.87539e-06	0.00122395	3.85408e-06	2.06905e-05	2.50561e-05	2.84736e-05	0.000140468	4.83902e-05	0.000371854
Bacteria;Bacteroidetes;Flavobacteriia;Flavobacteriales;Flavobacteriaceae;Maribacter	0.000190574	1.2171e-05	2.64164e-05	4.56973e-05	7.32973e-05	2.85771e-05	0	3.00711e-05	0.000477363	2.55262e-05	5.68844e-05	2.51723e-05	2.28957e-05	3.64226e-05	0.000764796	3.73965e-05	7.53983e-05	0	0.000458298	8.09751e-05	0.000123397	0.0011516	0.000187138	0.000754281	0.00049877	0.00395497	0.00286418	8.32583e-05	4.38785e-05	0.000626546	3.85408e-06	0.00019656	0.000409249	0.00130978	0.000463968	0.00176624	0.000954286
Bacteria;Bacteroidetes;Flavobacteriia;Flavobacteriales;Flavobacteriaceae;Mariniflexile	5.86382e-05	1.2171e-05	0	0	0	0	0	0	0.000414315	2.55262e-05	1.89615e-05	0	0	0	3.05918e-05	4.67456e-05	0	0	1.52766e-05	0	3.11113e-05	0.000159711	0.000130996	0.000613652	3.43979e-05	0.00228567	0.00149318	5.55055e-05	1.46262e-05	5.82833e-05	0	5.17263e-06	0.000476065	5.69471e-05	7.2362e-05	0.00239532	0.000523459
Bacteria;Bacteroidetes;Flavobacteriia;Flavobacteriales;Flavobacteriaceae;Muricauda	0.000180801	0	0	5.71216e-05	5.23552e-05	0	0	2.00474e-05	0.000198151	1.02105e-05	0	0	0	1.82113e-05	0.000565949	0.000130888	3.23135e-05	0	4.58298e-05	2.02438e-05	6.66061e-05	0.00116001	0.000229244	0.000236512	0.000343979	0.00206737	0.00164249	8.32583e-05	4.87539e-06	0.000539121	2.69785e-05	2.06905e-05	0.000225505	0.000370156	0.000166007	0.00143235	0.000569903
Bacteria;Bacteroidetes;Flavobacteriia;Flavobacteriales;Flavobacteriaceae;Myroides	0.000234553	2.43419e-05	6.6041e-05	1.14243e-05	5.23552e-05	3.81028e-05	3.73007e-05	0	0.000576438	1.02105e-05	6.63652e-05	0.000100689	7.63192e-06	0.000364226	0.0011319	7.4793e-05	0.000118483	1.15907e-05	0.000412468	8.09751e-05	0.000170994	0.000445511	0.000182459	0.00723598	0.000687958	0.00737063	0.000556548	0.000471797	0.000589922	0.000932533	6.16652e-05	0.000377602	0.000960482	0.000113894	0.000591666	0.00156784	0.00147643
Bacteria;Bacteroidetes;Flavobacteriia;Flavobacteriales;Flavobacteriaceae;Nonlabens	0.000513084	0	0	0	2.09421e-05	1.90514e-05	3.73007e-05	1.00237e-05	0.000333253	4.08419e-05	0	5.03446e-05	1.52638e-05	1.82113e-05	0.000168255	5.60948e-05	5.38559e-05	1.15907e-05	0.000274979	0.000101219	8.62155e-05	0.00126928	0.000486558	0.00102275	0.000808351	0.0136626	0.00118097	5.55055e-05	9.75077e-06	0.00155908	6.16652e-05	0.000144834	0.000217153	0.000484051	0.000225599	0.000203239	0.00142609
Bacteria;Bacteroidetes;Flavobacteriia;Flavobacteriales;Flavobacteriaceae;Olleya	6.84112e-05	1.2171e-05	0	1.14243e-05	1.0471e-05	9.5257e-06	0	1.00237e-05	2.70205e-05	5.10523e-06	0	0	0	0	0.000137663	4.67456e-05	2.15424e-05	0	7.6383e-05	6.07314e-05	2.48609e-05	0.000848992	7.48551e-05	4.47455e-05	0	0.000128408	0.000325784	0.000111011	6.338e-05	0.00101996	3.85408e-06	3.10358e-05	0.000158688	7.11839e-05	4.68225e-05	0.000880702	0.000253961
Bacteria;Bacteroidetes;Flavobacteriia;Flavobacteriales;Flavobacteriaceae;Ornithobacterium	0.00129004	7.30257e-05	1.32082e-05	0.000468397	0.000136124	0.00013336	9.32518e-06	2.00474e-05	0.00154918	0.00338987	2.84422e-05	0.00168654	2.28957e-05	0.000928777	0.000137663	3.73965e-05	2.15424e-05	8.69301e-05	0.00792855	0.000222682	0.0009092	0.0235616	0.00557203	0.0033623	0.0652356	0.00273509	0.177376	0.000166517	0.201032	0.000101996	4.62489e-05	0.00144834	0.00338257	0.000783023	0.0160857	0.000382283	0.0334181
Bacteria;Bacteroidetes;Flavobacteriia;Flavobacteriales;Flavobacteriaceae;Polaribacter	0.00116788	0	5.28328e-05	3.42729e-05	0.000146595	5.71542e-05	2.79755e-05	0	0.000648493	6.6368e-05	6.63652e-05	7.55169e-05	6.10553e-05	6.37396e-05	0.0014837	0.000186983	0.00026928	5.79534e-05	0.000473574	0.000344144	0.000264194	0.00819571	0.000743873	0.00117617	0.00275183	0.0114669	0.00367864	0.000111011	6.338e-05	0.00371556	0.000343013	0.000289667	0.000634754	0.00227789	0.000578896	0.00274372	0.00258473
Bacteria;Bacteroidetes;Flavobacteriia;Flavobacteriales;Flavobacteriaceae;Psychroflexus	9.77303e-05	0	0	0	1.0471e-05	0	0	0	0.000135103	5.10523e-06	0	0	0	0	4.58878e-05	9.34913e-06	5.38559e-05	0	3.05532e-05	0.000202438	2.95247e-05	1.68117e-05	5.61413e-05	0.000140629	0	8.98857e-05	2.71487e-05	0	2.43769e-05	0.00112195	1.54163e-05	2.06905e-05	8.35202e-06	9.96575e-05	4.25659e-05	9.67804e-05	0.000117361
Bacteria;Bacteroidetes;Flavobacteriia;Flavobacteriales;Flavobacteriaceae;Riemerella	0.000190574	2.43419e-05	1.32082e-05	2.28486e-05	0	0	9.32518e-06	1.00237e-05	0.000216164	7.14733e-05	0	2.51723e-05	1.52638e-05	9.10566e-06	0.000183551	1.86983e-05	3.23135e-05	5.79534e-06	0.000183319	0.000404876	7.18027e-05	0.000319423	9.82474e-05	0.00930066	0.00149631	0.000218294	0.000665142	2.77528e-05	0.00212567	0.000189421	5.39571e-05	6.72442e-05	0.00113587	0.000911154	0.000336271	0.00131137	0.00121712
Bacteria;Bacteroidetes;Flavobacteriia;Flavobacteriales;Flavobacteriaceae;Robiginitalea	9.77303e-06	0	0	2.28486e-05	0	0	0	0	0.000108082	2.04209e-05	9.48074e-06	0	7.63192e-06	0	0	0.00010284	0	0	0	0	1.40539e-05	8.40586e-06	0.000392989	8.30987e-05	1.7199e-05	0.00364679	0.000420804	0	4.87539e-06	0.000815967	7.70815e-06	1.55179e-05	0	5.69471e-05	4.68225e-05	4.83902e-06	0.000368131
Bacteria;Bacteroidetes;Flavobacteriia;Flavobacteriales;Flavobacteriaceae;Salegentibacter	0.000361602	0	0	2.28486e-05	0	0	0	0	0.000234178	3.06314e-05	8.53266e-05	0	0	0	3.05918e-05	9.34913e-05	0	5.79534e-06	6.11064e-05	0.000101219	5.13395e-05	0.000605222	0.000102926	0.00104832	0.00141031	0.00210589	0.00143888	0.000166517	1.46262e-05	0.000291417	0	7.24168e-05	0	0.000455577	0.000170264	0.000624234	0.000567107
Bacteria;Bacteroidetes;Flavobacteriia;Flavobacteriales;Flavobacteriaceae;Sediminicola	0.00011239	0	0	0	1.0471e-05	9.5257e-06	0	0	9.00684e-06	0	3.79229e-05	2.51723e-05	0	1.82113e-05	4.58878e-05	1.86983e-05	4.30847e-05	1.15907e-05	3.05532e-05	0	1.86257e-05	9.24644e-05	3.74276e-05	7.67065e-05	1.7199e-05	3.85225e-05	0.000380081	0	0	0.000116567	3.85408e-06	9.82799e-05	8.35202e-06	8.54207e-05	6.81055e-05	0	6.81987e-05
Bacteria;Bacteroidetes;Flavobacteriia;Flavobacteriales;Flavobacteriaceae;Siansivirga	6.35247e-05	0	0	0	3.14131e-05	0	0	0	9.00684e-05	5.10523e-06	1.89615e-05	0	0	9.10566e-06	1.52959e-05	2.80474e-05	0	1.15907e-05	1.52766e-05	6.07314e-05	1.7456e-05	9.24644e-05	0.000196495	0.000127844	5.15969e-05	0.000102727	0.00031221	0	9.75077e-06	0.000233133	0	0	8.35202e-06	0	2.97961e-05	2.90341e-05	7.95602e-05
Bacteria;Bacteroidetes;Flavobacteriia;Flavobacteriales;Flavobacteriaceae;Tamlana	0.000127049	1.2171e-05	0	1.14243e-05	0	1.90514e-05	0	0	0.000117089	1.02105e-05	0	0	0	0.000200325	1.52959e-05	2.80474e-05	6.46271e-05	1.7386e-05	4.58298e-05	4.04876e-05	3.54497e-05	0.000168117	6.08198e-05	8.94909e-05	0.000584764	0.00256816	0.000583696	0	4.87539e-06	0.000233133	0	5.17263e-06	1.6704e-05	0.000199315	2.1283e-05	9.67804e-05	0.000308821
Bacteria;Bacteroidetes;Flavobacteriia;Flavobacteriales;Flavobacteriaceae;Tenacibaculum	0.00106526	2.43419e-05	3.96246e-05	0	8.37684e-05	5.71542e-05	1.86504e-05	0	7.20548e-05	3.06314e-05	1.89615e-05	2.51723e-05	1.52638e-05	3.64226e-05	0.000382398	0.000168284	0.000118483	5.79534e-06	0.000152766	4.04876e-05	0.000117776	0.000596816	0.000566092	0.000690358	0.000808351	0.0130206	0.00198185	2.77528e-05	4.87539e-06	0.00132595	0.000131039	0.000181042	5.84641e-05	0.000469814	0.000280935	0.00015001	0.00135293
Bacteria;Bacteroidetes;Flavobacteriia;Flavobacteriales;Flavobacteriaceae;Weeksella	1.46595e-05	0	0	0	1.0471e-05	9.5257e-06	0	0	9.00684e-05	0	9.48074e-06	0	0	0	1.52959e-05	2.80474e-05	2.15424e-05	5.21581e-05	0	0	1.25625e-05	8.40586e-06	0.000116961	3.1961e-05	0	0.000410906	0.000203615	0	4.87539e-06	0.000437125	0.000408532	6.72442e-05	1.6704e-05	1.42368e-05	8.51318e-06	1.45171e-05	0.00011624
Bacteria;Bacteroidetes;Flavobacteriia;Flavobacteriales;Flavobacteriaceae;Wenyingzhuangia	6.84112e-05	0	0	0	0	0	0	0	9.00684e-05	0	0	0	3.05277e-05	0.000291381	4.58878e-05	1.86983e-05	5.38559e-05	1.15907e-05	0.000106936	8.09751e-05	3.99166e-05	0.000134494	0.000336848	4.47455e-05	0.000739555	0.00015409	0.000135743	2.77528e-05	4.87539e-06	0.000320558	9.63519e-05	0	0.000375841	0.000711839	0.000114928	6.77463e-05	0.000217691
Bacteria;Bacteroidetes;Flavobacteriia;Flavobacteriales;Flavobacteriaceae;Winogradskyella	0.000161255	0	0	2.28486e-05	4.18842e-05	2.85771e-05	0	1.00237e-05	0.000243185	5.10523e-06	0	5.03446e-05	5.34234e-05	0.000910566	0.000168255	0.00010284	0.000129254	5.79534e-06	0.000122213	6.07314e-05	0.000105815	0.000361452	0.000224565	0.00011506	0.00032678	0.00106579	0.00114024	0	1.46262e-05	0.00126766	8.47897e-05	0.000103453	5.84641e-05	0.000498287	0.000153237	0.0016743	0.000472581
Bacteria;Bacteroidetes;Flavobacteriia;Flavobacteriales;Flavobacteriaceae;Zobellia	0.000117276	0	0	2.28486e-05	1.0471e-05	0	0	0	2.70205e-05	5.10523e-06	0	2.51723e-05	0	0	3.05918e-05	3.73965e-05	0	0	6.11064e-05	0	1.68494e-05	0.00152987	0.000304099	0.000166197	5.15969e-05	0.00222146	0.000760163	0	9.75077e-06	0	3.85408e-06	5.17263e-05	1.6704e-05	9.96575e-05	0.000106415	2.90341e-05	0.000356702
Bacteria;Bacteroidetes;Flavobacteriia;Flavobacteriales;Flavobacteriaceae;Zunongwangia	0.000141709	0	0	2.28486e-05	5.23552e-05	0	0	0	6.30479e-05	1.53157e-05	4.74037e-05	2.51723e-05	7.63192e-06	0.000300487	0.000367102	6.54439e-05	9.69406e-05	1.7386e-05	0.000244425	8.09751e-05	7.74122e-05	0.000176523	6.08198e-05	0.000178982	0.000464372	0.00441724	0.00152033	0.000166517	9.75077e-06	2.91417e-05	3.85408e-06	0.000160351	2.50561e-05	5.69471e-05	7.2362e-05	0.00294696	0.000685947
Bacteria;Bacteroidetes;Saprospiria	0	0	0	0	0	0	0	0	0	0	0	0	0	0	0	0	0	0	0	0	0	0	0	0	0	0	0	0	0	0	0	0	0	0	0	0	0
Bacteria;Bacteroidetes;Saprospiria;Saprospirales	0	0	0	0	0	0	0	0	0	0	0	0	0	0	0	0	0	0	0	0	0	0	0	0	0	0	0	0	0	0	0	0	0	0	0	0	0
Bacteria;Bacteroidetes;Saprospiria;Saprospirales;Haliscomenobacteraceae	0	0	0	0	0	0	0	0	0	0	0	0	0	0	0	0	0	0	0	0	0	0	0	0	0	0	0	0	0	0	0	0	0	0	0	0	0
Bacteria;Bacteroidetes;Saprospiria;Saprospirales;Haliscomenobacteraceae;Haliscomenobacter	4.88652e-05	0	1.32082e-05	0	7.32973e-05	1.90514e-05	9.32518e-06	0	0.000459349	1.53157e-05	3.79229e-05	2.51723e-05	3.05277e-05	0.00027317	4.58878e-05	4.67456e-05	0.000150797	5.79534e-06	0.000229149	6.07314e-05	7.72155e-05	9.24644e-05	0.000224565	0.000735104	0.000120393	0.00556008	0.000800886	0.000111011	0	0.000466267	3.85408e-06	0.000263804	9.18722e-05	0.000526761	0.000255395	0.000924253	0.000678447
Bacteria;Bacteroidetes;Saprospiria;Saprospirales;Saprospiraceae	0	0	0	0	0	0	0	0	0	0	0	0	0	0	0	0	0	0	0	0	0	0	0	0	0	0	0	0	0	0	0	0	0	0	0	0	0
Bacteria;Bacteroidetes;Saprospiria;Saprospirales;Saprospiraceae;Saprospira	7.81843e-05	0	0	0	0	0	0	1.00237e-05	0.00014411	2.55262e-05	0	2.51723e-05	7.63192e-06	9.10566e-06	1.52959e-05	6.54439e-05	0	2.31814e-05	4.58298e-05	0	2.24752e-05	8.40586e-06	7.95336e-05	0.000262081	0	0.000243976	0.000149318	0	0	1.45708e-05	0	3.10358e-05	8.35202e-06	0.000213552	3.83093e-05	4.83902e-06	7.02648e-05
Bacteria;Bacteroidetes;Sphingobacteriia	0	0	0	0	0	0	0	0	0	0	0	0	0	0	0	0	0	0	0	0	0	0	0	0	0	0	0	0	0	0	0	0	0	0	0	0	0
Bacteria;Bacteroidetes;Sphingobacteriia;Sphingobacteriales	0	0	0	0	0	0	0	0	0	0	0	0	0	0	0	0	0	0	0	0	0	0	0	0	0	0	0	0	0	0	0	0	0	0	0	0	0
Bacteria;Bacteroidetes;Sphingobacteriia;Sphingobacteriales;Sphingobacteriaceae	0.000244326	0	0	0	0	0	0	0	6.30479e-05	5.10523e-06	0	0	0	0	0	0	0	0	0	4.04876e-05	1.76483e-05	3.36234e-05	3.74276e-05	0.000198158	5.15969e-05	0.000141249	0.00133028	0	0	0	0	3.10358e-05	0.000116928	0	8.93884e-05	1.45171e-05	0.000136281
Bacteria;Bacteroidetes;Sphingobacteriia;Sphingobacteriales;Sphingobacteriaceae;Mucilaginibacter	0.00108481	4.86838e-05	1.32082e-05	7.99702e-05	8.37684e-05	4.76285e-05	9.32518e-06	2.00474e-05	0.00215264	0.000229735	0.000161173	0.000125861	9.1583e-05	6.37396e-05	0.000428286	0.000308521	0.000129254	2.31814e-05	0.00106936	0.000263169	0.000321697	0.00377423	0.00513225	0.00363717	0.00173709	0.0157814	0.00737086	0.000444044	4.87539e-05	0.00110738	5.78111e-05	0.000336221	0.00197108	0.000540998	0.00125995	0.00441803	0.00317448
Bacteria;Bacteroidetes;Sphingobacteriia;Sphingobacteriales;Sphingobacteriaceae;Pedobacter	0.000640134	6.08548e-05	1.32082e-05	3.42729e-05	9.42394e-05	3.81028e-05	2.79755e-05	0	0.0010538	6.6368e-05	0.000180134	2.51723e-05	2.28957e-05	0.000591868	0.000978939	0.000355267	0.000323135	1.15907e-05	0.00186374	0.000303657	0.000334268	0.00274872	0.00152985	0.00326003	0.0017199	0.024038	0.0076695	0.00030528	3.90031e-05	0.0011511	7.32275e-05	0.000320703	0.00365818	0.00083997	0.000612949	0.00775695	0.00371489
Bacteria;Bacteroidetes;Sphingobacteriia;Sphingobacteriales;Sphingobacteriaceae;Pseudopedobacter	0.00022478	0	0	0	1.0471e-05	0	0	0	0.000243185	2.55262e-05	4.74037e-05	0	7.63192e-06	0.00041886	0.00177433	9.34913e-05	2.15424e-05	1.15907e-05	0.000198596	4.04876e-05	0.000155895	0.000647251	0.000191816	0.000600868	0.000154791	0.00363395	0.000936629	8.32583e-05	4.87539e-06	0.000393413	1.15622e-05	7.24168e-05	0.000116928	0.000213552	0.000238369	4.83902e-05	0.000489871
Bacteria;Bacteroidetes;Sphingobacteriia;Sphingobacteriales;Sphingobacteriaceae;Solitalea	8.30708e-05	0	0	3.42729e-05	0	2.85771e-05	0	0	0.000234178	0	1.89615e-05	0	0	2.7317e-05	0.00133074	6.54439e-05	2.15424e-05	5.79534e-06	4.58298e-05	6.07314e-05	9.78232e-05	0.000193335	0.00021053	0.00108668	0.000240785	0.00558576	0.00138458	2.77528e-05	0	8.7425e-05	0	0.000124143	5.01121e-05	0.000341683	0.000246882	0.00206142	0.000776072
Bacteria;Bacteroidetes;Sphingobacteriia;Sphingobacteriales;Sphingobacteriaceae;Sphingobacteriaceae bacterium GW460-11-11-14-LB5	0.000117276	0	0	0	1.0471e-05	6.66799e-05	0	0	0.000207157	0	4.74037e-05	0	0	2.7317e-05	0	5.60948e-05	5.38559e-05	0	9.16596e-05	0	3.38958e-05	0.000134494	0.000392989	0.000300434	0.000103194	0.00498224	0.000733014	8.32583e-05	4.38785e-05	7.28542e-05	1.92704e-05	0.000150006	0.000183744	1.42368e-05	0.000136211	2.90341e-05	0.000491924
Bacteria;Bacteroidetes;Sphingobacteriia;Sphingobacteriales;Sphingobacteriaceae;Sphingobacterium	0.000601042	0	7.92491e-05	5.71216e-05	9.42394e-05	1.90514e-05	0	0	0.000549417	0.000183788	0.000104288	0.000125861	2.28957e-05	6.37396e-05	0.00114719	0.000224379	7.53983e-05	3.4772e-05	0.00076383	0.000384632	0.000226545	0.00423655	0.00117897	0.00326642	0.00247665	0.0215983	0.00525327	0.000832583	3.90031e-05	0.00225848	0.00012333	0.000553471	0.00395886	0.000583708	0.000642745	0.00399219	0.00339963
Bacteria;Balneolaeota	0	0	0	0	0	0	0	0	0	0	0	0	0	0	0	0	0	0	0	0	0	0	0	0	0	0	0	0	0	0	0	0	0	0	0	0	0
Bacteria;Balneolaeota;Candidatus Cyclonatronum	0	0	0	0	0	0	0	0	0	0	0	0	0	0	0	0	0	0	0	0	0	0	0	0	0	0	0	0	0	0	0	0	0	0	0	0	0
Bacteria;Balneolaeota;Candidatus Cyclonatronum;Candidatus Cyclonatronum proteinivorum	1.46595e-05	2.43419e-05	1.32082e-05	3.42729e-05	1.0471e-05	3.81028e-05	0	1.00237e-05	0.000369281	4.08419e-05	9.48074e-06	0	0	1.82113e-05	0.000657724	9.34913e-06	1.07712e-05	5.79534e-06	4.58298e-05	2.02438e-05	6.66304e-05	0.000596816	0.000472523	0.000389925	1.7199e-05	0.000398065	2.71487e-05	0	9.75077e-06	1.45708e-05	3.46867e-05	5.17263e-06	5.01121e-05	0.000128131	0.000114928	1.93561e-05	0.000151892
Bacteria;Calditrichaeota	0	0	0	0	0	0	0	0	0	0	0	0	0	0	0	0	0	0	0	0	0	0	0	0	0	0	0	0	0	0	0	0	0	0	0	0	0
Bacteria;Calditrichaeota;Calditrichae	0	0	0	0	0	0	0	0	0	0	0	0	0	0	0	0	0	0	0	0	0	0	0	0	0	0	0	0	0	0	0	0	0	0	0	0	0
Bacteria;Calditrichaeota;Calditrichae;Calditrichales	0	0	0	0	0	0	0	0	0	0	0	0	0	0	0	0	0	0	0	0	0	0	0	0	0	0	0	0	0	0	0	0	0	0	0	0	0
Bacteria;Calditrichaeota;Calditrichae;Calditrichales;Calditrichaceae	0	0	0	0	0	0	0	0	0	0	0	0	0	0	0	0	0	0	0	0	0	0	0	0	0	0	0	0	0	0	0	0	0	0	0	0	0
Bacteria;Calditrichaeota;Calditrichae;Calditrichales;Calditrichaceae;Caldithrix	8.79573e-05	0	1.32082e-05	1.14243e-05	3.14131e-05	9.5257e-06	0	0	0.000180137	0	9.48074e-06	0	0	0.000318698	6.11837e-05	9.34913e-05	0	2.89767e-05	7.6383e-05	2.02438e-05	4.71061e-05	0.000117682	6.54982e-05	0.000140629	0	3.85225e-05	5.42973e-05	0	9.75077e-06	5.82833e-05	0	6.20715e-05	0.000334081	0.000113894	1.70264e-05	9.67804e-06	6.80943e-05
Bacteria;Candidatus Gracilibacteria	0	0	0	0	0	0	0	0	0	0	0	0	0	0	0	0	0	0	0	0	0	0	0	0	0	0	0	0	0	0	0	0	0	0	0	0	0
Bacteria;Candidatus Gracilibacteria;Candidatus Gracilibacteria bacterium HOT-871	1.46595e-05	0	1.32082e-05	0	0	0	0	1.00237e-05	1.80137e-05	2.04209e-05	1.89615e-05	0	7.63192e-06	0	3.05918e-05	1.86983e-05	3.23135e-05	2.89767e-05	0	2.02438e-05	1.16872e-05	8.40586e-06	3.74276e-05	6.39221e-06	0	0	0	0	4.87539e-06	0.000101996	1.54163e-05	0	0	2.84736e-05	0	2.90341e-05	1.54681e-05
Bacteria;Chlamydiae	0	0	0	0	0	0	0	0	0	0	0	0	0	0	0	0	0	0	0	0	0	0	0	0	0	0	0	0	0	0	0	0	0	0	0	0	0
Bacteria;Chlamydiae;Chlamydiia	0	0	0	0	0	9.5257e-05	0	0	0	1.53157e-05	2.84422e-05	0	0	0	0	0	0	2.89767e-05	0	0	8.39958e-06	0	0	0	0	0	1.35743e-05	0	0	0.000378842	0	0	0	0	0	0	2.61611e-05
Bacteria;Chlamydiae;Chlamydiia;Chlamydiales	0	0	0	0	0	0	0	0	0	0	0	0	0	0	0	0	0	0	0	0	0	0	0	0	0	0	0	0	0	0	0	0	0	0	0	0	0
Bacteria;Chlamydiae;Chlamydiia;Chlamydiales;Chlamydiaceae	0	0	0	0	0	0	0	0	0	0	0	0	0	0	0	0	0	0	0	0	0	0	0	0	0	0	0	0	0	0	0	0	0	0	0	0	0
Bacteria;Chlamydiae;Chlamydiia;Chlamydiales;Chlamydiaceae;Chlamydia	0.000161255	2.43419e-05	0	3.42729e-05	0.000251305	9.5257e-06	9.32518e-06	0	4.50342e-05	4.59471e-05	4.74037e-05	2.51723e-05	0	0	0.000657724	8.41422e-05	0.000290822	1.7386e-05	6.11064e-05	4.04876e-05	9.02626e-05	7.56527e-05	0.000388311	0.000134236	0.000997539	0.000141249	0.002009	0.000194269	1.46262e-05	0.000378842	5.78111e-05	0.000201732	5.01121e-05	0.000185078	4.68225e-05	4.83902e-05	0.000328245
Bacteria;Chlamydiae;Chlamydiia;Parachlamydiales	0	0	0	0	0	0	0	0	0	0	9.48074e-06	0	0	0	0	0	0	0	0	0	4.74037e-07	0	0	0	0	0	0	0	0	0	0	0	0	0	4.25659e-06	0	2.83773e-07
Bacteria;Chlamydiae;Chlamydiia;Parachlamydiales;Parachlamydiaceae	0	0	0	0	0	0	0	0	0	0	0	0	0	9.10566e-06	0	0	0	0	0	2.02438e-05	1.46747e-06	0	0	6.39221e-06	0	2.56816e-05	0	0	1.95015e-05	7.28542e-05	0	5.17263e-06	8.35202e-06	0	0	0	9.19695e-06
Bacteria;Chlamydiae;Chlamydiia;Parachlamydiales;Parachlamydiaceae;Candidatus Protochlamydia	1.95461e-05	0	1.32082e-05	0	1.0471e-05	1.90514e-05	0	0	0.000216164	0	0	0	1.52638e-05	0	7.64796e-05	9.34913e-06	1.07712e-05	0	0.000198596	2.02438e-05	3.04572e-05	9.24644e-05	0.000355562	1.27844e-05	0.000189188	0.00015409	2.71487e-05	0	0	0.00273932	3.08326e-05	1.55179e-05	0	0.000256262	0.000136211	0.000125815	0.00027568
Bacteria;Chlamydiae;Chlamydiia;Parachlamydiales;Parachlamydiaceae;Parachlamydia	2.44326e-05	0	0	1.14243e-05	0	0	0	0	4.50342e-05	0	0	0	0	0	0.000198847	0	0	1.7386e-05	7.6383e-05	0	1.86754e-05	8.40586e-06	2.80707e-05	6.39221e-06	0.000189188	1.28408e-05	0.000203615	2.77528e-05	0.00237431	7.28542e-05	3.85408e-06	2.58631e-05	8.35202e-06	0.000896917	0.000238369	0.000183883	0.000285378
Bacteria;Chlamydiae;Chlamydiia;Parachlamydiales;Simkaniaceae	0	0	0	0	0	0	0	0	0	0	0	0	0	0	0	0	0	0	0	0	0	0	0	0	0	0	0	0	0	0	0	0	0	0	0	0	0
Bacteria;Chlamydiae;Chlamydiia;Parachlamydiales;Simkaniaceae;Simkania	1.46595e-05	0	0	0	0	0	0	0	1.80137e-05	0	0	0	0	0	0	0	4.30847e-05	5.79534e-06	1.52766e-05	2.02438e-05	5.85368e-06	0	2.80707e-05	6.39221e-06	0	1.28408e-05	0	0	0	0	0	5.17263e-06	5.84641e-05	4.27103e-05	0	1.93561e-05	1.15338e-05
Bacteria;Chlamydiae;Chlamydiia;Parachlamydiales;Waddliaceae	0	0	0	0	0	0	0	0	0	0	0	0	0	0	0	0	0	0	0	0	0	0	0	0	0	0	0	0	0	0	0	0	0	0	0	0	0
Bacteria;Chlamydiae;Chlamydiia;Parachlamydiales;Waddliaceae;Waddlia	9.77303e-06	0	0	0	0	4.76285e-05	0	0	4.50342e-05	0	0	0	0	0	4.58878e-05	0	0	0	0	0	7.41617e-06	5.8841e-05	5.14629e-05	1.91766e-05	1.7199e-05	0	2.71487e-05	0	0	0.000160279	3.85408e-06	0	0	1.42368e-05	8.51318e-06	1.93561e-05	2.53378e-05
Bacteria;Chlorobi	0	0	0	0	0	0	0	0	0	0	0	0	0	0	0	0	0	0	0	0	0	0	0	0	0	0	0	0	0	0	0	0	0	0	0	0	0
Bacteria;Chlorobi;Chlorobia	0	0	0	0	0	0	0	0	0	0	0	0	0	0	0	0	0	0	0	0	0	0	0	0	0	0	0	0	0	0	0	0	0	0	0	0	0
Bacteria;Chlorobi;Chlorobia;Chlorobiales	0	0	0	0	0	0	0	0	0	0	0	0	0	0	0	0	0	0	0	0	0	0	0	0	0	0	0	0	0	0	0	0	0	0	0	0	0
Bacteria;Chlorobi;Chlorobia;Chlorobiales;Chlorobiaceae	0	0	0	0	0	1.90514e-05	0	0	0	1.53157e-05	9.48074e-06	0	7.63192e-06	0	4.58878e-05	9.34913e-06	0	5.79534e-06	1.52766e-05	0	6.38943e-06	1.68117e-05	0	0	1.7199e-05	1.28408e-05	0.000285061	0	4.87539e-06	7.28542e-05	0	0	0	1.42368e-05	0	0	2.82586e-05
Bacteria;Chlorobi;Chlorobia;Chlorobiales;Chlorobiaceae;Chlorobaculum	3.90921e-05	1.2171e-05	0	5.71216e-05	0	1.90514e-05	1.86504e-05	0.000320758	0.000351267	0.000444155	9.48074e-06	5.03446e-05	0	9.10566e-06	0.000183551	4.67456e-05	2.15424e-05	5.79534e-06	0.000106936	4.04876e-05	8.68128e-05	0.000453916	0.00132868	8.94909e-05	0.000189188	0.00269657	0.000162892	0	1.46262e-05	0.000393413	0	5.17263e-06	5.01121e-05	0.000142368	6.38489e-05	0	0.000372685
Bacteria;Chlorobi;Chlorobia;Chlorobiales;Chlorobiaceae;Chlorobium	0.000288304	1.2171e-05	0	1.14243e-05	2.09421e-05	3.81028e-05	9.32518e-06	0	0.000639486	4.08419e-05	2.84422e-05	2.51723e-05	1.52638e-05	2.7317e-05	0.000565949	3.73965e-05	3.23135e-05	1.15907e-05	0.000198596	0.000303657	0.000115315	0.000706092	0.00174038	0.00125287	3.43979e-05	0.00513633	0.000665142	0	1.95015e-05	0.000947104	0	2.06905e-05	0.000392545	0.000526761	0.00021283	3.87122e-05	0.000779557
Bacteria;Chlorobi;Chlorobia;Chlorobiales;Chlorobiaceae;Chloroherpeton	7.81843e-05	0	0	0	1.0471e-05	0	1.86504e-05	0	5.40411e-05	0	9.48074e-06	0	0	9.10566e-06	0.000504765	0	0	0	0	0	3.42349e-05	8.40586e-05	7.95336e-05	0.000108668	0.00017199	2.56816e-05	0	0	0	1.45708e-05	0	5.17263e-06	0	0.000156605	6.38489e-05	1.45171e-05	4.83097e-05
Bacteria;Chlorobi;Chlorobia;Chlorobiales;Chlorobiaceae;Pelodictyon	3.90921e-05	0	0	0	3.14131e-05	0	9.32518e-06	1.00237e-05	0.000189144	1.53157e-05	3.79229e-05	2.51723e-05	0	0	0.000152959	1.86983e-05	8.61695e-05	0	0	0.000141706	3.78471e-05	0.000294205	0.000552057	8.30987e-05	6.87958e-05	0.000346702	0.000149318	0	0	1.45708e-05	3.85408e-05	0.000155179	0.000217153	0.000170841	2.55395e-05	4.35512e-05	0.00014397
Bacteria;Chlorobi;Chlorobia;Chlorobiales;Chlorobiaceae;Prosthecochloris	0.000102617	1.2171e-05	1.32082e-05	2.28486e-05	0	0.000114308	0	1.00237e-05	0.000324246	6.6368e-05	9.48074e-06	0	7.63192e-06	0	0.000244735	9.34913e-05	2.15424e-05	2.89767e-05	0.000168043	0.00016195	7.00821e-05	0.00048754	0.000912297	0.000447455	0.000257984	0.00267089	0.000705865	5.55055e-05	4.87539e-06	0.000364271	3.85408e-06	3.10358e-05	5.84641e-05	0.00044134	0.00021283	0.000174205	0.000455227
Bacteria;Chloroflexi	4.88652e-06	0	0	0	0	0	0	0	0	0	0	0	0	0	0	0	0	0	0	0	2.44326e-07	8.40586e-06	0	0	0	0	0	0	0	1.45708e-05	0	0	0	0	0	0	1.53178e-06
Bacteria;Chloroflexi;Anaerolineae	0	0	0	0	0	0	0	0	0	0	0	0	0	0	0	0	0	0	0	0	0	0	0	0	0	0	0	0	0	0	0	0	0	0	0	0	0
Bacteria;Chloroflexi;Anaerolineae;Anaerolineales	0	0	0	0	0	0	0	0	0	0	0	0	0	0	0	0	0	0	0	0	0	0	0	0	0	0	0	0	0	0	0	0	0	0	0	0	0
Bacteria;Chloroflexi;Anaerolineae;Anaerolineales;Anaerolineaceae	0	0	0	0	0	0	0	0	0	0	0	0	0	0	0	0	0	0	0	0	0	0	4.67845e-06	0	0	0	0	0	0	0	0	0	0	0	0	0	3.11896e-07
Bacteria;Chloroflexi;Anaerolineae;Anaerolineales;Anaerolineaceae;Anaerolinea	0.000171028	2.43419e-05	0	1.14243e-05	2.09421e-05	0	0	0	0.00014411	5.10523e-06	0	2.51723e-05	0	1.82113e-05	0.000122367	9.34913e-06	2.15424e-05	1.15907e-05	7.6383e-05	2.02438e-05	3.40905e-05	4.20293e-05	0.000355562	7.67065e-05	0.000154791	0.00183624	0.00031221	2.77528e-05	0	4.37125e-05	1.15622e-05	5.17263e-06	3.34081e-05	0.000142368	7.2362e-05	0.000188722	0.000220173
Bacteria;Chloroflexi;Anaerolineae;Anaerolineales;Anaerolineaceae;Anaerolineaceae bacterium oral taxon 439	6.35247e-05	1.2171e-05	1.32082e-05	0	1.0471e-05	3.81028e-05	0	0	0.000126096	3.57366e-05	2.84422e-05	0	2.28957e-05	0	0.00610307	1.86983e-05	5.38559e-05	1.15907e-05	0.000106936	4.04876e-05	0.000334264	9.24644e-05	0.00021053	1.91766e-05	0	0	6.78717e-05	8.32583e-05	0	0.000626546	3.85408e-06	1.03453e-05	8.35202e-06	0.000384393	4.25659e-06	0	0.000100737
Bacteria;Chloroflexi;Anaerolineae;Anaerolineales;Anaerolineaceae;Brevefilum	1.46595e-05	1.2171e-05	0	4.56973e-05	0	0	9.32518e-06	1.00237e-05	0.000180137	5.10523e-06	9.48074e-06	0	1.52638e-05	0	0	9.34913e-06	0	5.79534e-06	3.05532e-05	2.02438e-05	1.83902e-05	8.40586e-06	0.000528664	0.000153413	3.43979e-05	2.56816e-05	0	0	0	0.000407983	0	0	1.6704e-05	0.00039863	3.40527e-05	4.83902e-06	0.000107518
Bacteria;Chloroflexi;Ardenticatenia	0	0	0	0	0	0	0	0	0	0	0	0	0	0	0	0	0	0	0	0	0	0	0	0	0	0	0	0	0	0	0	0	0	0	0	0	0
Bacteria;Chloroflexi;Ardenticatenia;Ardenticatenales	0	0	0	0	0	0	0	0	0	0	0	0	0	0	0	0	0	0	0	0	0	0	0	0	0	0	0	0	0	0	0	0	0	0	0	0	0
Bacteria;Chloroflexi;Ardenticatenia;Ardenticatenales;Ardenticatenaceae	0	0	0	0	0	0	0	0	0	0	0	0	0	0	0	0	0	0	0	0	0	0	0	0	0	0	0	0	0	0	0	0	0	0	0	0	0
Bacteria;Chloroflexi;Ardenticatenia;Ardenticatenales;Ardenticatenaceae;Candidatus Promineofilum	5.86382e-05	0	0	0	1.0471e-05	0	1.86504e-05	3.00711e-05	0.000153116	3.57366e-05	0	0	0	1.82113e-05	6.11837e-05	1.86983e-05	0	1.7386e-05	1.52766e-05	0	2.1872e-05	0.0001429	0.000182459	1.27844e-05	0	0.00232419	8.1446e-05	0	4.87539e-06	0.000101996	0	1.03453e-05	2.50561e-05	2.84736e-05	1.27698e-05	4.83902e-06	0.000195476
Bacteria;Chloroflexi;Caldilineae	0	0	0	0	0	0	0	0	0	0	0	0	0	0	0	0	0	0	0	0	0	0	0	0	0	0	0	0	0	0	0	0	0	0	0	0	0
Bacteria;Chloroflexi;Caldilineae;Caldilineales	0	0	0	0	0	0	0	0	0	0	0	0	0	0	0	0	0	0	0	0	0	0	0	0	0	0	0	0	0	0	0	0	0	0	0	0	0
Bacteria;Chloroflexi;Caldilineae;Caldilineales;Caldilineaceae	0	0	0	0	0	0	0	0	0	0	0	0	0	0	0	0	0	0	0	0	0	0	0	0	0	0	0	0	0	0	0	0	0	0	0	0	0
Bacteria;Chloroflexi;Caldilineae;Caldilineales;Caldilineaceae;Caldilinea	3.90921e-05	1.2171e-05	2.64164e-05	0	0	5.71542e-05	3.73007e-05	0	0.000207157	2.55262e-05	0	2.51723e-05	0	0	3.05918e-05	0	0	1.15907e-05	7.6383e-05	2.02438e-05	2.844e-05	7.56527e-05	0.000224565	3.1961e-05	1.7199e-05	3.85225e-05	0.000108595	0	0	4.37125e-05	7.70815e-06	5.17263e-06	0	0.000128131	8.51318e-06	0	4.59822e-05
Bacteria;Chloroflexi;Chloroflexia	0	0	0	0	0	0	0	0	0	0	0	0	0	0	0	0	0	0	0	0	0	0	0	0	0	0	0	0	0	0	0	0	0	0	0	0	0
Bacteria;Chloroflexi;Chloroflexia;Chloroflexales	0	0	0	0	0	0	0	0	0	1.02105e-05	0	0	0	0	0	0	0	0	0	0	5.10523e-07	0	0	0	0	0	1.35743e-05	0	0	0	3.85408e-06	5.17263e-06	0	0	8.51318e-06	0	2.07428e-06
Bacteria;Chloroflexi;Chloroflexia;Chloroflexales;Chloroflexaceae	0	0	0	0	0	0	0	0	0	0	0	0	0	0	0	0	0	0	0	0	0	0	0	0	0	0	0	0	0	0	0	0	0	0	0	0	0
Bacteria;Chloroflexi;Chloroflexia;Chloroflexales;Chloroflexaceae;Chloroflexus	9.77303e-06	1.2171e-05	0	3.42729e-05	5.23552e-05	1.90514e-05	1.86504e-05	2.00474e-05	0.000162123	3.06314e-05	3.79229e-05	0	2.28957e-05	1.82113e-05	0.000214143	9.34913e-06	0.000193881	1.7386e-05	0.000443021	6.07314e-05	6.88309e-05	0.00010087	0.000163746	0.000338787	0.000223586	0.000295339	1.35743e-05	0	9.75077e-06	4.37125e-05	1.92704e-05	0.000201732	1.6704e-05	0.000498287	9.79016e-05	7.25853e-05	0.000139723
Bacteria;Chloroflexi;Chloroflexia;Chloroflexales;Roseiflexaceae	0	0	0	0	0	0	0	0	0	0	0	0	0	0	0	0	0	0	0	0	0	0	0	0	0	0	0	0	0	0	0	0	0	0	0	0	0
Bacteria;Chloroflexi;Chloroflexia;Chloroflexales;Roseiflexaceae;Roseiflexus	7.32977e-05	1.2171e-05	0	0	4.18842e-05	4.76285e-05	0	2.00474e-05	0.000153116	5.61576e-05	1.89615e-05	0	7.63192e-06	0	0.000229439	2.80474e-05	1.07712e-05	6.95441e-05	1.52766e-05	6.07314e-05	4.22353e-05	0.000353046	0.00075323	8.94909e-05	0.000189188	0.00116851	6.78717e-05	2.77528e-05	0	0.000145708	1.15622e-05	8.79347e-05	1.6704e-05	0.000227789	1.70264e-05	3.38731e-05	0.000212646
Bacteria;Chloroflexi;Dehalococcoidia	0	0	0	0	0	0	0	0	0	0	0	0	0	0	0	0	0	0	0	0	0	0	0	0	0	0	0	0	0	0	0	0	0	0	0	0	0
Bacteria;Chloroflexi;Dehalococcoidia;Dehalococcoidales	0	0	0	0	0	0	0	0	0	0	0	0	0	0	0	0	0	0	0	0	0	0	0	0	0	0	0	0	0	0	0	0	0	0	0	0	0
Bacteria;Chloroflexi;Dehalococcoidia;Dehalococcoidales;Dehalococcoidaceae	0	0	0	0	0	0	0	0	0	0	0	0	0	0	0	0	0	0	0	0	0	0	0	0	0	0	0	0	0	0	0	0	0	0	0	0	0
Bacteria;Chloroflexi;Dehalococcoidia;Dehalococcoidales;Dehalococcoidaceae;Dehalococcoides	0.000117276	1.2171e-05	0	1.14243e-05	5.23552e-05	8.57313e-05	0	3.00711e-05	2.70205e-05	5.10523e-05	5.68844e-05	2.51723e-05	2.28957e-05	9.10566e-06	0.000565949	4.67456e-05	0.000129254	1.15907e-05	0.000213872	8.09751e-05	7.74774e-05	9.24644e-05	0.00128189	0.000147021	0.000103194	0.00331293	0.000108595	0	0	0.00141337	0	0.000191387	6.68162e-05	0.000825733	6.81055e-05	0.000116136	0.000515177
Bacteria;Chloroflexi;Dehalococcoidia;Dehalogenimonas	0	0	0	0	0	0	0	0	0	0	0	0	0	0	0	0	0	0	0	0	0	0	0	0	0	0	0	0	0	0	0	0	0	0	0	0	0
Bacteria;Chloroflexi;Dehalococcoidia;Dehalogenimonas;Dehalogenimonas formicexedens	3.90921e-05	0	0	1.14243e-05	4.18842e-05	0	0	0	0.000108082	1.02105e-05	9.48074e-06	0	0	9.10566e-06	6.11837e-05	1.86983e-05	0.000150797	0	0.000152766	0	3.06362e-05	8.40586e-06	0.000416382	0	0.000137592	2.56816e-05	0.000217189	0	0	0.00017485	0	8.79347e-05	0	0.000455577	4.25659e-06	5.80682e-05	0.000105729
Bacteria;Chloroflexi;Dehalococcoidia;Dehalogenimonas;Dehalogenimonas lykanthroporepellens	2.44326e-05	0	1.32082e-05	0	5.23552e-05	9.5257e-06	0	0	1.80137e-05	1.53157e-05	5.68844e-05	0	2.28957e-05	0	0.000489469	0	6.46271e-05	1.15907e-05	4.58298e-05	4.04876e-05	4.32318e-05	5.04352e-05	9.82474e-05	0	0	1.28408e-05	0	0	0	0	0	0.000134488	8.35202e-06	2.84736e-05	0	4.83902e-06	2.25118e-05
Bacteria;Chloroflexi;Thermomicrobia	1.46595e-05	0	0	0	0	0	0	0	0	0	0	0	0	0	0	0	0	0	0	0	7.32977e-07	0	4.67845e-06	0	0	0	0	0	0	0	0	0	8.35202e-06	0	4.25659e-06	0	1.15247e-06
Bacteria;Chloroflexi;Thermomicrobia;Sphaerobacterales	0	0	0	0	0	0	0	0	0	0	0	0	0	0	0	0	0	0	0	0	0	0	0	0	0	0	0	0	0	0	0	0	0	0	0	0	0
Bacteria;Chloroflexi;Thermomicrobia;Sphaerobacterales;Sphaerobacteraceae	0	0	0	0	0	0	0	0	0	0	0	0	0	0	0	0	0	0	0	0	0	0	0	0	0	0	0	0	0	0	0	0	0	0	0	0	0
Bacteria;Chloroflexi;Thermomicrobia;Sphaerobacterales;Sphaerobacteraceae;Sphaerobacter	4.39786e-05	2.43419e-05	0	1.14243e-05	3.14131e-05	7.62056e-05	0	2.00474e-05	7.20548e-05	5.61576e-05	9.48074e-06	0	0	0	4.58878e-05	0	2.15424e-05	5.79534e-06	3.05532e-05	4.04876e-05	2.44685e-05	2.52176e-05	0.000140353	0	1.7199e-05	0.00148954	6.78717e-05	0	1.46262e-05	0.0006994	3.08326e-05	1.55179e-05	2.50561e-05	0.000384393	2.55395e-05	0	0.000195703
Bacteria;Chloroflexi;Thermomicrobia;Thermomicrobiales	0	0	0	0	0	0	0	0	0	0	0	0	0	0	0	0	0	0	0	0	0	0	0	0	0	0	0	0	0	0	0	0	0	0	0	0	0
Bacteria;Chloroflexi;Thermomicrobia;Thermomicrobiales;Thermomicrobiaceae	0	0	0	0	0	0	0	0	0	0	0	0	0	0	0	0	0	0	0	0	0	0	0	0	0	0	0	0	0	0	0	0	0	0	0	0	0
Bacteria;Chloroflexi;Thermomicrobia;Thermomicrobiales;Thermomicrobiaceae;Thermomicrobium	4.39786e-05	0	0	0	1.0471e-05	1.90514e-05	3.73007e-05	3.00711e-05	0.000180137	2.55262e-05	0	0	1.52638e-05	0	3.05918e-05	9.34913e-06	1.07712e-05	5.79534e-06	0	4.04876e-05	2.29397e-05	2.52176e-05	5.61413e-05	6.39221e-06	3.43979e-05	1.28408e-05	2.71487e-05	0	1.46262e-05	4.37125e-05	0	5.17263e-06	0	0	1.27698e-05	4.83902e-06	1.62172e-05
Bacteria;Cyanobacteria	0.000273645	6.08548e-05	1.32082e-05	0	2.09421e-05	6.66799e-05	9.32518e-06	2.00474e-05	0.000117089	6.12628e-05	1.89615e-05	0.000125861	2.28957e-05	2.7317e-05	0.000520061	5.60948e-05	6.46271e-05	5.21581e-05	0.000213872	0	8.72452e-05	0.000226958	0.000640947	0.000121452	0.000137592	0.00464838	0.000176466	0	4.87539e-06	0.0018505	3.08326e-05	0.000113798	8.35202e-06	0.00101081	4.25659e-05	0.000101619	0.000607676
Bacteria;Cyanobacteria;Chroococcales	4.88652e-06	0	0	0	0	4.76285e-05	0	0	0	0	0	0	0	0	1.52959e-05	9.34913e-06	0	0	0	0	3.858e-06	8.40586e-06	4.67845e-06	0	0	0	1.35743e-05	0	0	5.82833e-05	0	0	8.35202e-06	0	0	0	6.2196e-06
Bacteria;Cyanobacteria;Chroococcales;Aphanothecaceae	0	0	0	0	0	0	0	0	0	0	0	0	0	0	0	0	0	0	0	0	0	0	0	0	0	0	0	0	0	0	0	0	0	0	0	0	0
Bacteria;Cyanobacteria;Chroococcales;Aphanothecaceae;Halothece	0	0	0	0	0	0	0	0	0	0	0	0	0	0	0	0	0	0	0	0	0	0	0	0	0	0	0	0	0	0	0	0	0	0	0	0	0
Bacteria;Cyanobacteria;Chroococcales;Aphanothecaceae;Halothece;Halothece sp. PCC 7418	5.86382e-05	0	2.64164e-05	0	0	0.000438182	0	0	3.60274e-05	0	0	0	1.52638e-05	0	0.000122367	0	0	0	1.52766e-05	0	3.56086e-05	2.52176e-05	6.54982e-05	0	0.00017199	1.28408e-05	0	0	0	5.82833e-05	3.08326e-05	3.62084e-05	2.50561e-05	0.000526761	3.40527e-05	4.83902e-05	6.90087e-05
Bacteria;Cyanobacteria;Chroococcales;Chroococcaceae	0	0	0	0	0	0	0	0	0	0	0	0	0	0	0	0	0	0	0	0	0	0	0	0	0	0	0	0	0	0	0	0	0	0	0	0	0
Bacteria;Cyanobacteria;Chroococcales;Chroococcaceae;Geminocystis	4.88652e-06	0	0	0	0	0	0	0	0	5.10523e-06	0	0	0	0	0	0	0	0	0	2.02438e-05	1.51178e-06	0	4.67845e-06	0	0	0	0	0	0	1.45708e-05	0	0	0	0	0	0	1.28329e-06
Bacteria;Cyanobacteria;Chroococcales;Chroococcaceae;Geminocystis;Geminocystis herdmanii	0.000102617	3.65129e-05	0	0	5.23552e-05	0	0	0	9.00684e-05	5.10523e-06	5.68844e-05	0	0	0	3.05918e-05	0	6.46271e-05	1.7386e-05	0	2.02438e-05	2.38196e-05	8.40586e-05	0.000495915	0.000249296	3.43979e-05	0.000231135	5.42973e-05	0	0	0.000233133	0	0.000263804	8.35202e-06	0.000341683	3.40527e-05	9.67804e-06	0.000135987
Bacteria;Cyanobacteria;Chroococcales;Chroococcaceae;Geminocystis;Geminocystis sp. NIES-3709	0.000175915	0	0	0	0	0	0	0	1.80137e-05	3.06314e-05	9.48074e-06	0	7.63192e-06	0	9.17755e-05	0	3.23135e-05	0	3.05532e-05	4.04876e-05	2.18401e-05	9.24644e-05	5.61413e-05	1.91766e-05	0	0.00220862	1.35743e-05	0	0	0.000116567	6.55193e-05	0	2.50561e-05	2.84736e-05	1.70264e-05	3.38731e-05	0.000178433
Bacteria;Cyanobacteria;Chroococcales;Chroococcaceae;Gloeocapsa	0	0	0	0	0	0	0	0	0	0	0	0	0	0	0	0	0	0	0	0	0	0	0	0	0	0	0	0	0	0	0	0	0	0	0	0	0
Bacteria;Cyanobacteria;Chroococcales;Chroococcaceae;Gloeocapsa;Gloeocapsa sp. PCC 7428	1.95461e-05	0	0	0	2.09421e-05	9.5257e-06	0	0	9.00684e-05	0	1.89615e-05	0	1.52638e-05	0	0.000122367	9.34913e-06	1.07712e-05	2.89767e-05	7.6383e-05	4.04876e-05	2.31321e-05	0.000336234	0.000112283	5.11377e-05	0.000240785	0.000128408	2.71487e-05	0	0	0.000553692	0	1.55179e-05	0	0.000455577	4.68225e-05	8.71024e-05	0.000136981
Bacteria;Cyanobacteria;Chroococcales;Cyanobacteriaceae	0	0	0	0	0	0	0	0	0	0	0	0	0	0	0	0	0	0	0	0	0	0	0	0	0	0	0	0	0	0	0	0	0	0	0	0	0
Bacteria;Cyanobacteria;Chroococcales;Cyanobacteriaceae;Cyanobacterium	0	0	0	0	0	0	0	0	0	0	0	0	0	0	0	0	0	0	0	0	0	0	0	0	0	0	0	0	0	0	0	0	0	0	0	0	0
Bacteria;Cyanobacteria;Chroococcales;Cyanobacteriaceae;Cyanobacterium;Cyanobacterium aponinum	7.32977e-05	0	0	0	0	0	0	0	0.000117089	2.04209e-05	0	0	0	1.82113e-05	3.05918e-05	3.73965e-05	2.15424e-05	0	1.52766e-05	0	1.66913e-05	4.20293e-05	0.000378954	7.67065e-05	1.7199e-05	6.42041e-05	0.000733014	2.77528e-05	0	0.000218563	4.23948e-05	1.55179e-05	0.000200448	0.000227789	8.51318e-05	0	0.00014198
Bacteria;Cyanobacteria;Chroococcales;Microcystaceae	0	0	0	0	0	0	0	0	0	0	0	0	0	0	0	0	0	0	0	0	0	0	0	0	0	0	0	0	0	0	0	0	0	0	0	0	0
Bacteria;Cyanobacteria;Chroococcales;Microcystaceae;Microcystis	5.37517e-05	1.2171e-05	0	0	0	0	0	0	2.70205e-05	5.10523e-06	0	0	1.52638e-05	0	1.52959e-05	0	0	0	3.05532e-05	6.07314e-05	1.09946e-05	6.72469e-05	1.40353e-05	0.000185374	6.87958e-05	0	4.0723e-05	2.77528e-05	0	0.000276846	3.85408e-06	0	0.000175392	9.96575e-05	4.25659e-05	3.87122e-05	6.9397e-05
Bacteria;Cyanobacteria;Chroococcales;Microcystaceae;Microcystis;Microcystis aeruginosa	1.95461e-05	0	0	0	0	0	0	0	0.00014411	0	5.68844e-05	0	0	9.10566e-06	0.00033651	0	2.15424e-05	5.21581e-05	1.52766e-05	0	3.27566e-05	5.8841e-05	0.000664339	0	0.000103194	8.98857e-05	8.1446e-05	0	9.75077e-06	0.00052455	0	5.17263e-06	0	9.96575e-05	2.97961e-05	7.74243e-05	0.00011627
Bacteria;Cyanobacteria;Gloeobacteria	0	0	0	0	0	0	0	0	0	0	0	0	0	0	0	0	0	0	0	0	0	0	0	0	0	0	0	0	0	0	0	0	0	0	0	0	0
Bacteria;Cyanobacteria;Gloeobacteria;Gloeobacterales	0	0	0	0	0	0	0	0	0	0	0	0	0	0	0	0	0	0	0	0	0	0	0	0	0	0	0	0	0	0	0	0	0	0	0	0	0
Bacteria;Cyanobacteria;Gloeobacteria;Gloeobacterales;Gloeobacteraceae	0	0	0	0	0	0	0	0	0	0	0	0	0	0	0	0	0	0	0	0	0	0	0	0	0	0	0	0	0	0	0	0	0	0	0	0	0
Bacteria;Cyanobacteria;Gloeobacteria;Gloeobacterales;Gloeobacteraceae;Gloeobacter	4.88652e-05	0	1.32082e-05	4.56973e-05	2.09421e-05	7.62056e-05	1.86504e-05	1.00237e-05	0.000405308	2.55262e-05	2.84422e-05	2.51723e-05	7.63192e-06	0	0.000305918	9.34913e-06	3.23135e-05	1.15907e-05	4.58298e-05	0.000202438	6.66556e-05	0.00034464	0.00100119	0.000147021	0.000120393	0.00015409	2.71487e-05	0	4.87539e-06	0.000116567	2.69785e-05	0.000103453	1.6704e-05	5.69471e-05	0.000246882	8.22634e-05	0.000163277
Bacteria;Cyanobacteria;Gloeoemargaritales	0	0	0	0	0	0	0	0	0	0	0	0	0	0	0	0	0	0	0	0	0	0	0	0	0	0	0	0	0	0	0	0	0	0	0	0	0
Bacteria;Cyanobacteria;Gloeoemargaritales;Gloeomargaritaceae	0	0	0	0	0	0	0	0	0	0	0	0	0	0	0	0	0	0	0	0	0	0	0	0	0	0	0	0	0	0	0	0	0	0	0	0	0
Bacteria;Cyanobacteria;Gloeoemargaritales;Gloeomargaritaceae;Gloeomargarita	0	0	0	0	0	0	0	0	0	0	0	0	0	0	0	0	0	0	0	0	0	0	0	0	0	0	0	0	0	0	0	0	0	0	0	0	0
Bacteria;Cyanobacteria;Gloeoemargaritales;Gloeomargaritaceae;Gloeomargarita;Gloeomargarita lithophora	0	2.43419e-05	0	0	0	9.5257e-06	9.32518e-06	0	4.50342e-05	5.10523e-06	9.48074e-06	0	7.63192e-06	9.10566e-06	1.52959e-05	0	0	0	0	2.02438e-05	7.75451e-06	0	0.000201173	6.39221e-06	0	3.85225e-05	1.35743e-05	0	0	0.000611975	3.85408e-06	0	0	1.42368e-05	1.70264e-05	0	6.04503e-05
Bacteria;Cyanobacteria;Nostocales	0.000249212	0	0	2.28486e-05	4.18842e-05	5.71542e-05	6.52763e-05	0	0.000108082	6.12628e-05	9.48074e-06	5.03446e-05	3.05277e-05	0	0.000902459	3.73965e-05	6.46271e-05	2.31814e-05	0.000534681	0.000101219	0.000117982	0.000613628	0.000547378	0.000134236	0.000601963	0.00078329	0.000230764	2.77528e-05	6.82554e-05	0.000422554	0.000127185	9.82799e-05	0.000576289	0.00162299	0.000229856	0.000270985	0.000423694
Bacteria;Cyanobacteria;Nostocales;Aphanizomenonaceae	0	0	0	0	0	0	0	0	0	0	0	0	0	0	0	0	0	0	0	0	0	0	0	0	0	0	1.35743e-05	0	0	0	0	0	0	0	0	0	9.04956e-07
Bacteria;Cyanobacteria;Nostocales;Aphanizomenonaceae;Anabaenopsis	0	0	0	0	0	0	0	0	0	0	0	0	0	0	0	0	0	0	0	0	0	0	0	0	0	0	0	0	0	0	0	0	0	0	0	0	0
Bacteria;Cyanobacteria;Nostocales;Aphanizomenonaceae;Anabaenopsis;Anabaenopsis circularis	7.32977e-05	0	0	0	2.09421e-05	2.85771e-05	0	0	1.80137e-05	1.02105e-05	0	0	1.52638e-05	0	3.05918e-05	1.86983e-05	9.69406e-05	0	0	0	1.56268e-05	6.72469e-05	4.67845e-06	0.000140629	0	0.000205453	1.35743e-05	2.77528e-05	0	0.000160279	0	0.00011897	1.6704e-05	2.84736e-05	1.27698e-05	9.67804e-06	5.37473e-05
Bacteria;Cyanobacteria;Nostocales;Aphanizomenonaceae;Sphaerospermopsis	0	0	0	0	0	0	0	0	0	0	0	0	0	0	0	0	0	0	0	0	0	0	0	0	0	0	0	0	0	0	0	0	0	0	0	0	0
Bacteria;Cyanobacteria;Nostocales;Aphanizomenonaceae;Sphaerospermopsis;Sphaerospermopsis kisseleviana	0.000127049	0	0	0	1.0471e-05	9.5257e-06	9.32518e-06	1.00237e-05	9.00684e-05	0	9.48074e-06	0	0	9.10566e-06	4.58878e-05	0.000205681	4.30847e-05	0	4.58298e-05	2.02438e-05	3.17888e-05	7.56527e-05	0.000285385	0.000127844	0	0.000449429	0.0015339	0.000388539	9.75077e-06	0.000160279	3.85408e-06	4.65536e-05	0	2.84736e-05	4.25659e-05	1.93561e-05	0.000211439
Bacteria;Cyanobacteria;Nostocales;Hapalosiphonaceae	0	0	0	0	0	0	0	0	0	0	0	0	0	0	0	0	0	0	0	0	0	0	0	0	0	0	0	0	0	0	0	0	0	0	0	0	0
Bacteria;Cyanobacteria;Nostocales;Hapalosiphonaceae;Fischerella	0	0	0	0	0	0	0	0	0	5.10523e-06	0	0	0	0	0	0	0	0	1.52766e-05	0	1.01909e-06	0	0	0	0	0	0	0	0	0	0	0	0	0	0	0	0
Bacteria;Cyanobacteria;Nostocales;Hapalosiphonaceae;Fischerella;Fischerella sp. NIES-3754	4.39786e-05	0	0	2.28486e-05	0	0	0	0	0.000117089	2.04209e-05	0	0	7.63192e-06	9.10566e-06	4.58878e-05	2.80474e-05	1.07712e-05	1.15907e-05	3.05532e-05	2.02438e-05	1.84084e-05	8.40586e-06	0.000341527	0.000268473	3.43979e-05	0.000128408	0.000176466	0	4.87539e-06	0.000466267	9.24978e-05	1.03453e-05	8.35202e-06	7.11839e-05	0.000102158	6.29073e-05	0.000118418
Bacteria;Cyanobacteria;Nostocales;Nostocaceae	0.000161255	0	0	1.14243e-05	1.0471e-05	0	1.86504e-05	0	3.60274e-05	0	1.89615e-05	2.51723e-05	0	0	7.64796e-05	0	2.15424e-05	0	1.52766e-05	8.09751e-05	2.38118e-05	8.40586e-06	7.95336e-05	8.30987e-05	3.43979e-05	0.000590678	0.000230764	5.55055e-05	5.36293e-05	0.000262275	0	0	4.17601e-05	4.27103e-05	3.83093e-05	1.45171e-05	0.000102372
Bacteria;Cyanobacteria;Nostocales;Nostocaceae;Anabaena	0	0	0	0	0	0	0	0	0	0	0	0	0	9.10566e-06	0	9.34913e-06	0	0	0	4.04876e-05	2.94712e-06	0	0	0	0	1.28408e-05	1.35743e-05	0	0	0	0	0	0	0	0	0	1.76101e-06
Bacteria;Cyanobacteria;Nostocales;Nostocaceae;Anabaena;Anabaena sp. 90	2.93191e-05	0	0	0	1.0471e-05	2.85771e-05	0	0	9.00684e-06	1.02105e-05	1.89615e-05	0.000276895	1.52638e-05	0	1.52959e-05	0	0.000118483	0	0	0	2.66242e-05	2.52176e-05	0	6.39221e-06	0	0.00238839	0	0	0	0.000160279	0	0.000113798	8.35202e-06	0	4.25659e-06	4.83902e-06	0.000180768
Bacteria;Cyanobacteria;Nostocales;Nostocaceae;Anabaena;Anabaena sp. WA102	1.95461e-05	0	0	0	0	4.76285e-05	0	0	0.000189144	0	9.48074e-06	0	7.63192e-06	0	0.000550653	0	0	0	1.52766e-05	4.04876e-05	4.39924e-05	8.40586e-06	5.14629e-05	0	3.43979e-05	2.56816e-05	1.35743e-05	0	0	4.37125e-05	7.70815e-06	0	1.6704e-05	0	4.25659e-06	4.83902e-06	1.40495e-05
Bacteria;Cyanobacteria;Nostocales;Nostocaceae;Cylindrospermum	0	0	0	0	0	0	0	0	0	0	0	0	0	0	0	0	0	0	0	0	0	0	0	0	0	0	0	0	0	0	0	0	0	0	0	0	0
Bacteria;Cyanobacteria;Nostocales;Nostocaceae;Cylindrospermum;Cylindrospermum stagnale	5.86382e-05	0	0	2.28486e-05	0	0	0	0	4.50342e-05	5.10523e-06	0	0	7.63192e-06	9.10566e-06	0.000214143	4.67456e-05	1.07712e-05	0	0	2.02438e-05	2.20134e-05	0.00634642	0.000201173	1.27844e-05	0.00032678	0.000166931	0.000108595	2.77528e-05	9.75077e-06	8.7425e-05	2.31245e-05	5.17263e-06	2.50561e-05	0.000170841	1.27698e-05	6.29073e-05	0.000505832
Bacteria;Cyanobacteria;Nostocales;Nostocaceae;Nostoc	0.000439786	0	1.32082e-05	0	0	4.76285e-05	0	1.00237e-05	2.70205e-05	1.02105e-05	9.48074e-06	2.51723e-05	7.63192e-06	4.55283e-05	0.000122367	2.80474e-05	5.38559e-05	0	0.000595787	4.04876e-05	7.38118e-05	0.000529569	2.80707e-05	5.11377e-05	0.000911544	0.00015409	0.000624419	8.32583e-05	0	0.000932533	3.85408e-06	5.17263e-06	3.34081e-05	0.000569471	8.08752e-05	9.67804e-05	0.000273612
Bacteria;Cyanobacteria;Nostocales;Nostocaceae;Nostoc;Nostoc piscinale	1.46595e-05	0	2.64164e-05	1.14243e-05	3.14131e-05	0	0	1.00237e-05	0.000198151	0	0	0	0	0	1.52959e-05	0	6.46271e-05	0	0	4.04876e-05	2.06249e-05	5.04352e-05	0.000187138	0	8.59948e-05	2.56816e-05	0	0	0	0.000116567	0	2.58631e-05	0	0.000142368	8.51318e-06	3.38731e-05	4.50956e-05
Bacteria;Cyanobacteria;Nostocales;Nostocaceae;Nostoc;Nostoc sp. 'Lobaria pulmonaria (5183) cyanobiont'	7.32977e-05	0	0	0	0	0	0	0	0.000135103	0	0	0	0	1.82113e-05	0.000596541	9.34913e-06	1.07712e-05	2.31814e-05	0	2.02438e-05	4.43349e-05	1.68117e-05	2.80707e-05	1.27844e-05	1.7199e-05	6.42041e-05	0	0	9.75077e-06	1.45708e-05	1.54163e-05	1.55179e-05	0	0	1.70264e-05	7.25853e-05	1.89292e-05
Bacteria;Cyanobacteria;Nostocales;Nostocaceae;Nostoc;Nostoc sp. NIES-2111	4.88652e-06	0	0	0	0	0	0	0	0.00017113	5.10523e-06	0	0	7.63192e-06	0	0.000581245	0	0	0	0	0	3.84999e-05	5.04352e-05	2.80707e-05	1.91766e-05	0	1.28408e-05	4.0723e-05	0	0	0.00113653	0	1.55179e-05	0	1.42368e-05	8.51318e-06	4.83902e-06	8.87252e-05
Bacteria;Cyanobacteria;Nostocales;Nostocaceae;Nostoc;Nostoc sp. NIES-3756	4.88652e-06	0	0	0	0	0	0	0	1.80137e-05	0	0	0	0	0	0	0	1.07712e-05	5.79534e-06	0	2.02438e-05	2.98553e-06	8.40586e-06	0.000392989	1.27844e-05	0	1.28408e-05	0	0	0	1.45708e-05	0	0	0	0	8.51318e-06	0	3.0007e-05
Bacteria;Cyanobacteria;Nostocales;Nostocaceae;Nostoc;Nostoc sp. NIES-4103	0.000107503	0	0	1.14243e-05	0	0	0	0	9.00684e-06	1.02105e-05	0	0	0	0	1.52959e-05	0	1.07712e-05	2.31814e-05	1.52766e-05	4.04876e-05	1.21579e-05	6.72469e-05	0.000425739	7.03143e-05	3.43979e-05	0.000333861	2.71487e-05	0	0	0.000233133	0	2.58631e-05	8.35202e-06	0.000270499	3.40527e-05	3.87122e-05	0.000104621
Bacteria;Cyanobacteria;Nostocales;Nostocaceae;Nostoc;Nostoc sp. PCC 7107	7.32977e-05	1.2171e-05	0	0	5.23552e-05	0	9.32518e-06	0	1.80137e-05	0	0	0	5.34234e-05	0	1.52959e-05	0	5.38559e-05	1.15907e-05	1.52766e-05	4.04876e-05	1.77546e-05	3.36234e-05	1.40353e-05	0	0	2.56816e-05	1.35743e-05	2.77528e-05	0	7.28542e-05	1.15622e-05	0.000253459	0	5.69471e-05	0	4.83902e-06	3.42886e-05
Bacteria;Cyanobacteria;Nostocales;Nostocaceae;Nostoc;Nostoc sphaeroides	2.44326e-05	1.2171e-05	0	0	1.0471e-05	9.5257e-06	0	1.00237e-05	3.60274e-05	5.10523e-06	2.84422e-05	0	0	0	1.52959e-05	9.34913e-06	1.07712e-05	0	0	0	8.58075e-06	8.40586e-06	3.74276e-05	0.000102275	3.43979e-05	5.13633e-05	4.0723e-05	0	0	0.000291417	7.70815e-06	0	0	1.42368e-05	1.70264e-05	1.93561e-05	4.16225e-05
Bacteria;Cyanobacteria;Nostocales;Nostocaceae;Trichormus	0	0	0	0	0	0	0	0	0	0	0	0	0	0	0	0	0	0	0	0	0	0	0	0	0	0	0	0	0	0	0	0	0	0	0	0	0
Bacteria;Cyanobacteria;Nostocales;Nostocaceae;Trichormus;Trichormus azollae	3.90921e-05	1.2171e-05	0	1.14243e-05	0	3.81028e-05	0	0	0.000126096	1.53157e-05	0	0	0	0	6.11837e-05	9.34913e-06	0	1.7386e-05	1.52766e-05	0	1.72699e-05	2.52176e-05	1.87138e-05	0.000370748	1.7199e-05	5.13633e-05	0	0	0	0.00017485	3.85408e-06	4.65536e-05	8.35202e-06	0	3.40527e-05	0.000537131	8.5869e-05
Bacteria;Cyanobacteria;Nostocales;Nostocaceae;Trichormus;Trichormus variabilis	3.42056e-05	0	0	0	1.0471e-05	0	0	0	9.00684e-06	5.10523e-06	0	0	0	0	6.11837e-05	0	0.000118483	0	4.58298e-05	2.02438e-05	1.52264e-05	0.000462322	1.40353e-05	1.27844e-05	1.7199e-05	6.42041e-05	0.000135743	0	4.87539e-06	0.000509979	2.31245e-05	0	0	4.27103e-05	1.27698e-05	9.67804e-06	8.7295e-05
Bacteria;Cyanobacteria;Nostocales;Nostocales cyanobacterium HT-58-2	9.77303e-06	0	0	0	1.0471e-05	3.81028e-05	9.32518e-06	3.00711e-05	9.00684e-06	0	0	0	7.63192e-06	9.10566e-06	0.000489469	0	5.38559e-05	5.79534e-06	1.52766e-05	0.000101219	3.94552e-05	4.20293e-05	3.74276e-05	6.39221e-06	0	5.13633e-05	0	0	4.87539e-06	0.000276846	1.54163e-05	0	3.34081e-05	4.27103e-05	4.25659e-06	4.83902e-06	3.46376e-05
Bacteria;Cyanobacteria;Nostocales;Rivulariaceae	0	0	0	0	0	0	0	0	0	5.10523e-06	0	0	7.63192e-06	0	0	0	0	0	0	0	6.36857e-07	9.24644e-05	0	6.39221e-06	0	0	0	0	0	0.000160279	3.46867e-05	0	0	1.42368e-05	8.51318e-06	0	2.11048e-05
Bacteria;Cyanobacteria;Nostocales;Rivulariaceae;Calothrix	8.79573e-05	1.2171e-05	0	0	1.0471e-05	0	0	1.00237e-05	9.00684e-05	0	1.89615e-05	0	0	1.82113e-05	9.17755e-05	5.60948e-05	0.000161568	0	3.05532e-05	6.07314e-05	3.24293e-05	4.20293e-05	5.14629e-05	0.000223727	0.000240785	0.00015409	0.000597271	0	9.75077e-06	0.000393413	0	8.2762e-05	8.35202e-06	4.27103e-05	5.95923e-05	1.45171e-05	0.000128031
Bacteria;Cyanobacteria;Nostocales;Rivulariaceae;Calothrix;Calothrix brevissima	0.000258985	0	2.64164e-05	0	2.09421e-05	0	0	0	8.10616e-05	5.61576e-05	0	2.51723e-05	7.63192e-06	0	0.000474173	1.86983e-05	0.000129254	0	0.000397191	0	7.47842e-05	0.000554787	0.000388311	9.58831e-05	3.43979e-05	7.70449e-05	0.00031221	0.000138764	4.87539e-06	0.000276846	8.09356e-05	1.55179e-05	0	0.000142368	2.97961e-05	4.83902e-05	0.000146675
Bacteria;Cyanobacteria;Nostocales;Rivulariaceae;Calothrix;Calothrix parasitica	0.000102617	0	0	0	1.0471e-05	2.85771e-05	9.32518e-06	0	1.80137e-05	1.53157e-05	0	0	0	2.7317e-05	0.000504765	1.86983e-05	0.000129254	1.7386e-05	0.000427745	0	6.54742e-05	5.04352e-05	6.08198e-05	1.91766e-05	0.000103194	0.00264521	1.35743e-05	0	4.87539e-06	0.000378842	4.62489e-05	5.68989e-05	0.000150336	0.000911154	3.83093e-05	0.000498419	0.000331833
Bacteria;Cyanobacteria;Nostocales;Rivulariaceae;Calothrix;Calothrix parietina	2.44326e-05	0	0	0	2.09421e-05	0	0	0	0.000243185	5.10523e-06	0	0	0	0.000182113	0.000397694	2.80474e-05	2.15424e-05	0	4.58298e-05	2.02438e-05	4.94568e-05	4.20293e-05	0.000407025	5.75299e-05	0.000240785	8.98857e-05	0.000108595	0	0	0.000145708	3.85408e-05	4.1381e-05	2.50561e-05	1.42368e-05	2.55395e-05	2.90341e-05	8.43564e-05
Bacteria;Cyanobacteria;Nostocales;Rivulariaceae;Calothrix;Calothrix sp. NIES-2098	6.35247e-05	0	0	0	0	0	0	0	0.000207157	5.10523e-06	9.48074e-06	2.51723e-05	0	0	3.05918e-05	9.34913e-06	4.30847e-05	0	0	0.000121463	2.57464e-05	2.52176e-05	3.27491e-05	0.000767065	0.000137592	6.42041e-05	4.0723e-05	0	0	0.000422554	1.15622e-05	5.17263e-06	0	0	0.000195803	4.83902e-06	0.000113832
Bacteria;Cyanobacteria;Nostocales;Rivulariaceae;Calothrix;Calothrix sp. NIES-2100	6.35247e-05	0	1.32082e-05	0	1.0471e-05	9.5257e-06	0	0	9.00684e-06	5.10523e-06	0	0	0	1.82113e-05	1.52959e-05	0	0	1.7386e-05	1.52766e-05	0	8.85058e-06	2.52176e-05	2.80707e-05	1.27844e-05	0	0.00209305	4.0723e-05	0	0.00146262	0.000101996	0	0	0	4.27103e-05	1.70264e-05	2.41951e-05	0.00025656
Bacteria;Cyanobacteria;Nostocales;Rivulariaceae;Calothrix;Calothrix sp. NIES-3974	0.000141709	0	2.64164e-05	0	1.0471e-05	3.81028e-05	9.32518e-06	0	1.80137e-05	5.10523e-06	9.48074e-06	0	0	0	1.52959e-05	0	0	0	6.11064e-05	0	1.67513e-05	4.20293e-05	6.08198e-05	5.11377e-05	1.7199e-05	0.00240123	1.35743e-05	0	9.75077e-06	0.000393413	0	1.55179e-05	0	2.84736e-05	1.70264e-05	4.83902e-06	0.000203668
Bacteria;Cyanobacteria;Nostocales;Rivulariaceae;Calothrix;Calothrix sp. NIES-4101	2.93191e-05	0.000438154	0	0.000491246	5.23552e-05	0	0.000158528	0.00179424	0.000675513	0.000316524	0.00161173	2.51723e-05	0	0.00118374	0	9.34913e-06	0	0.00197621	0.000427745	0	0.000459491	8.40586e-06	2.33922e-05	6.39221e-05	1.7199e-05	1.28408e-05	1.35743e-05	0	4.87539e-06	7.28542e-05	0	0	9.18722e-05	9.96575e-05	2.1283e-05	1.45171e-05	2.96262e-05
Bacteria;Cyanobacteria;Nostocales;Rivulariaceae;Calothrix;Calothrix sp. PCC 7507	3.90921e-05	0	0	0	0	0.000104783	0	1.00237e-05	6.30479e-05	0	9.48074e-06	0	2.28957e-05	0	0	9.34913e-06	3.23135e-05	1.15907e-05	7.6383e-05	0	1.8948e-05	1.68117e-05	0.000257315	0.000140629	1.7199e-05	6.42041e-05	2.71487e-05	0	0	0.000131138	3.85408e-06	5.17263e-06	2.50561e-05	2.84736e-05	3.40527e-05	9.67804e-06	5.07154e-05
Bacteria;Cyanobacteria;Nostocales;Rivulariaceae;Microchaete	0	0	0	0	0	0	0	0	0	0	0	0	0	0	0	0	0	0	0	0	0	0	0	0	0	0	0	0	0	0	0	0	0	0	0	0	0
Bacteria;Cyanobacteria;Nostocales;Rivulariaceae;Microchaete;Microchaete diplosiphon	0.00108969	0	0	0	0	9.5257e-06	0	0	9.00684e-06	5.10523e-06	0	0	7.63192e-06	0	3.05918e-05	1.86983e-05	0	0	0	6.07314e-05	6.15492e-05	4.20293e-05	0.000612876	7.67065e-05	0	2.56816e-05	0	0	0	0	0	0	0	5.69471e-05	1.27698e-05	1.93561e-05	5.64245e-05
Bacteria;Cyanobacteria;Nostocales;Rivulariaceae;Rivularia	0	0	0	0	0	0	0	0	0	0	0	0	0	0	0	0	0	0	0	0	0	0	0	0	0	0	0	0	0	0	0	0	0	0	0	0	0
Bacteria;Cyanobacteria;Nostocales;Rivulariaceae;Rivularia;Rivularia sp. PCC 7116	2.44326e-05	1.2171e-05	0	2.28486e-05	4.18842e-05	0	1.86504e-05	1.00237e-05	3.60274e-05	5.10523e-06	1.89615e-05	0	1.52638e-05	0	9.17755e-05	1.86983e-05	3.23135e-05	1.7386e-05	0.000213872	4.04876e-05	3.09951e-05	8.40586e-06	0.000430417	9.58831e-05	0.000945942	0.00312032	1.35743e-05	0	0	7.28542e-05	0	0	8.35202e-06	5.69471e-05	0.000110671	9.67804e-05	0.000330676
Bacteria;Cyanobacteria;Nostocales;Scytonemataceae	0	0	0	0	0	0	0	0	0	0	0	0	0	0	0	0	0	0	0	0	0	0	0	0	0	0	0	0	0	0	0	0	0	0	0	0	0
Bacteria;Cyanobacteria;Nostocales;Scytonemataceae;Scytonema	0	0	0	0	0	9.5257e-06	0	0	0	0	0	0	0	0	3.05918e-05	9.34913e-06	3.23135e-05	0	0	2.02438e-05	5.1012e-06	8.40586e-06	1.40353e-05	6.39221e-06	0	3.85225e-05	0	0	0	5.82833e-05	0	0	0	0.000384393	0	7.25853e-05	3.88412e-05
Bacteria;Cyanobacteria;Nostocales;Scytonemataceae;Scytonema;Scytonema sp. HK-05	1.46595e-05	0	0	1.14243e-05	1.0471e-05	0	0	0	1.80137e-05	0	2.84422e-05	0	0	1.82113e-05	1.52959e-05	0	2.15424e-05	5.79534e-06	0	4.04876e-05	9.21717e-06	3.36234e-05	0.000304099	3.1961e-05	1.7199e-05	7.70449e-05	1.35743e-05	0	0	0.000116567	0	3.62084e-05	0	0.000298972	8.51318e-06	3.87122e-05	6.50983e-05
Bacteria;Cyanobacteria;Oscillatoriales	0	0	0	0	0	0	0	0	0	0	9.48074e-06	0	0	0	0	0	0	0	0	0	4.74037e-07	0	0	0	0	0	0	0	0	0	0	0	0	0	0	0	0
Bacteria;Cyanobacteria;Oscillatoriales;Coleofasciculaceae	0	0	0	0	0	0	0	0	0	0	0	0	0	0	0	0	0	0	0	0	0	0	0	0	0	0	0	0	0	0	0	0	0	0	0	0	0
Bacteria;Cyanobacteria;Oscillatoriales;Coleofasciculaceae;Geitlerinema	0	0	0	0	0	0	0	0	0	0	0	0	0	0	0	0	0	0	0	0	0	0	0	0	0	0	0	0	0	0	0	0	0	0	0	0	0
Bacteria;Cyanobacteria;Oscillatoriales;Coleofasciculaceae;Geitlerinema;Geitlerinema sp. PCC 7407	3.42056e-05	0	1.32082e-05	2.28486e-05	4.18842e-05	1.90514e-05	9.32518e-06	0	7.20548e-05	5.10523e-06	0	2.51723e-05	0	0	4.58878e-05	9.34913e-06	8.61695e-05	5.79534e-06	1.52766e-05	0.000121463	2.63398e-05	9.24644e-05	0.000509951	0	6.87958e-05	2.56816e-05	1.35743e-05	0	0	1.45708e-05	0	1.55179e-05	3.34081e-05	2.84736e-05	0	4.83902e-06	5.38184e-05
Bacteria;Cyanobacteria;Oscillatoriales;Cyanothecaceae	0	0	0	0	0	0	0	0	0	0	0	0	0	0	0	0	0	0	0	0	0	0	0	0	0	0	0	0	0	0	0	0	0	0	0	0	0
Bacteria;Cyanobacteria;Oscillatoriales;Cyanothecaceae;Cyanothece	4.88652e-06	0	1.32082e-05	0	0	0	9.32518e-06	0	9.00684e-06	5.10523e-06	0	0	7.63192e-06	0	0.000703612	0	0	0	0	0	3.76388e-05	8.40586e-06	1.87138e-05	0.000108668	0.000343979	8.98857e-05	0.00040723	0	0	2.91417e-05	0	1.55179e-05	0	0.000384393	1.70264e-05	0.000135493	0.000103897
Bacteria;Cyanobacteria;Oscillatoriales;Cyanothecaceae;Cyanothece;Cyanothece sp. ATCC 51142	1.46595e-05	0	0	0	1.0471e-05	9.5257e-06	0	0	6.30479e-05	0	0	0	0	2.7317e-05	7.64796e-05	9.34913e-06	4.30847e-05	0	1.52766e-05	0.000101219	1.85215e-05	8.40586e-06	3.27491e-05	0.000274865	0	0.00015409	5.42973e-05	0	0	0.000495408	2.31245e-05	5.17263e-05	2.50561e-05	5.69471e-05	2.97961e-05	2.41951e-05	8.2044e-05
Bacteria;Cyanobacteria;Oscillatoriales;Cyanothecaceae;Cyanothece;Cyanothece sp. PCC 7424	0.000190574	0	0	0	4.18842e-05	0	0	0	0.000396301	1.02105e-05	2.84422e-05	0	7.63192e-06	0	0.000581245	0.000121539	0.000140025	1.15907e-05	1.52766e-05	2.02438e-05	7.82482e-05	5.8841e-05	5.14629e-05	0.000147021	6.87958e-05	0.000102727	0.00050225	2.77528e-05	4.87539e-06	0.0011511	3.46867e-05	8.79347e-05	0	0.000142368	6.81055e-05	2.41951e-05	0.000164807
Bacteria;Cyanobacteria;Oscillatoriales;Cyanothecaceae;Cyanothece;Cyanothece sp. PCC 7425	4.88652e-06	0	0	0	0	0	0	1.00237e-05	0.000216164	0	0	0	7.63192e-06	0	3.05918e-05	2.80474e-05	0	0	3.05532e-05	0	1.63949e-05	3.36234e-05	7.48551e-05	1.27844e-05	0	1.28408e-05	0	0	0	4.37125e-05	1.54163e-05	5.17263e-06	0	0.000170841	2.55395e-05	0	2.63191e-05
Bacteria;Cyanobacteria;Oscillatoriales;Cyanothecaceae;Cyanothece;Cyanothece sp. PCC 7822	8.79573e-05	1.2171e-05	0	0	1.0471e-05	1.90514e-05	0	0	2.70205e-05	0	9.48074e-06	0	3.05277e-05	9.10566e-06	1.52959e-05	0.000383314	4.30847e-05	1.15907e-05	1.52766e-05	2.02438e-05	3.47296e-05	4.20293e-05	0.000800014	0.000140629	0.000120393	8.98857e-05	8.1446e-05	0	0	7.28542e-05	0	1.03453e-05	0	2.84736e-05	2.97961e-05	1.93561e-05	9.56814e-05
Bacteria;Cyanobacteria;Oscillatoriales;Cyanothecaceae;Cyanothece;Cyanothece sp. PCC 8801	9.77303e-06	0	0	0	0	0	0	0	0.000180137	0	0	0	7.63192e-06	0	7.64796e-05	0	0	0	0	8.09751e-05	1.77498e-05	0.00010087	4.67845e-06	0.000178982	0	1.28408e-05	0	0	0	0	0	1.55179e-05	0.000309025	0	8.51318e-06	0	4.20285e-05
Bacteria;Cyanobacteria;Oscillatoriales;Cyanothecaceae;Cyanothece;Cyanothece sp. PCC 8802	8.30708e-05	0	0	0	0	0	0	0	4.50342e-05	0	0	0	0	0	0	0	3.23135e-05	0	0	2.02438e-05	9.03312e-06	1.68117e-05	0	7.67065e-05	0.000361178	0	0	0	4.87539e-06	0	0	0	0	1.42368e-05	4.25659e-06	4.83902e-06	3.21936e-05
Bacteria;Cyanobacteria;Oscillatoriales;Gomontiellaceae	0	0	0	0	0	0	0	0	0	0	0	0	0	0	0	0	0	0	0	0	0	0	0	0	0	0	0	0	0	0	0	0	0	0	0	0	0
Bacteria;Cyanobacteria;Oscillatoriales;Gomontiellaceae;Crinalium	0	0	0	0	0	0	0	0	0	0	0	0	0	0	0	0	0	0	0	0	0	0	0	0	0	0	0	0	0	0	0	0	0	0	0	0	0
Bacteria;Cyanobacteria;Oscillatoriales;Gomontiellaceae;Crinalium;Crinalium epipsammum	0	0	2.64164e-05	1.14243e-05	0	0	0	0	1.80137e-05	5.10523e-06	0	0	3.05277e-05	0	4.58878e-05	4.67456e-05	1.07712e-05	0	1.52766e-05	6.07314e-05	1.3545e-05	1.68117e-05	2.33922e-05	1.27844e-05	3.43979e-05	2.56816e-05	4.0723e-05	0	4.87539e-06	0.000320558	3.46867e-05	6.20715e-05	1.6704e-05	2.84736e-05	4.25659e-05	9.67804e-06	4.48936e-05
Bacteria;Cyanobacteria;Oscillatoriales;Microcoleaceae	0	0	0	0	0	0	0	0	0	0	0	0	0	0	0	0	0	0	1.52766e-05	0	7.6383e-07	0	0	6.39221e-06	0	0	0	0	0	0	0	0	0	0	0	0	4.26147e-07
Bacteria;Cyanobacteria;Oscillatoriales;Microcoleaceae;Arthrospira	0.000171028	0	1.32082e-05	1.14243e-05	4.18842e-05	8.57313e-05	9.32518e-06	0	1.80137e-05	5.10523e-05	1.89615e-05	0	7.63192e-06	0	3.05918e-05	0	0.00026928	5.21581e-05	3.05532e-05	6.07314e-05	4.35787e-05	3.36234e-05	4.2106e-05	6.39221e-06	1.7199e-05	3.85225e-05	2.71487e-05	0	9.75077e-06	0.000422554	0	5.68989e-05	7.51682e-05	1.42368e-05	2.1283e-05	2.41951e-05	5.26052e-05
Bacteria;Cyanobacteria;Oscillatoriales;Microcoleaceae;Arthrospira;Arthrospira platensis	4.88652e-05	1.2171e-05	0	0	0	0	0	0	9.00684e-06	2.04209e-05	3.79229e-05	0	0	9.10566e-06	3.05918e-05	3.73965e-05	1.07712e-05	2.89767e-05	9.16596e-05	0	1.68444e-05	8.40586e-06	9.35689e-06	1.91766e-05	3.43979e-05	7.70449e-05	0.000244338	0	0	2.91417e-05	7.70815e-06	2.06905e-05	0	0.000170841	1.27698e-05	9.67804e-06	4.29033e-05
Bacteria;Cyanobacteria;Oscillatoriales;Microcoleaceae;Arthrospira;Arthrospira sp. PCC 8005	0	0	0	0	0	0	0	0	9.00684e-06	0	0	0	7.63192e-06	0	0	0	0	0	0	0	8.31938e-07	0	4.67845e-06	6.39221e-06	0	0	0	0	0	1.45708e-05	0	0	0	0	0	0	1.70943e-06
Bacteria;Cyanobacteria;Oscillatoriales;Microcoleaceae;Microcoleus	0	0	0	0	0	0	0	0	0	0	0	0	0	0	0	0	0	0	0	0	0	0	0	0	0	0	0	0	0	0	0	0	0	0	0	0	0
Bacteria;Cyanobacteria;Oscillatoriales;Microcoleaceae;Microcoleus;Microcoleus sp. PCC 7113	0.00011239	0	0	1.14243e-05	0	0	0	2.00474e-05	5.40411e-05	5.10523e-06	1.89615e-05	0	0	0	4.58878e-05	0	0.000118483	0	4.58298e-05	2.02438e-05	2.26207e-05	2.52176e-05	0.000870191	6.39221e-06	0	1.28408e-05	4.0723e-05	0	0	0.000218563	0	3.62084e-05	8.35202e-06	4.27103e-05	2.55395e-05	9.67804e-06	8.64277e-05
Bacteria;Cyanobacteria;Oscillatoriales;Microcoleaceae;Planktothrix	0	0	0	0	0	0	0	0	0	0	0	0	0	0	0	0	0	0	0	0	0	0	0	0	0	0	0	0	0	0	0	0	0	0	0	0	0
Bacteria;Cyanobacteria;Oscillatoriales;Microcoleaceae;Planktothrix;Planktothrix agardhii	4.88652e-06	2.43419e-05	0	0	0	0	0	0	2.70205e-05	1.02105e-05	1.89615e-05	0	3.81596e-05	0	0.000137663	9.34913e-06	1.07712e-05	1.7386e-05	0	6.07314e-05	1.79741e-05	2.52176e-05	4.67845e-06	0.00102275	0.000154791	8.98857e-05	0.000149318	0	4.87539e-06	0.000160279	4.23948e-05	0	0	0.000227789	0.000102158	4.83902e-06	0.000132599
Bacteria;Cyanobacteria;Oscillatoriales;Microcoleaceae;Trichodesmium	0	0	0	0	0	0	0	0	0	0	0	0	0	0	0	0	0	0	0	0	0	0	0	0	0	0	0	0	0	0	0	0	0	0	0	0	0
Bacteria;Cyanobacteria;Oscillatoriales;Microcoleaceae;Trichodesmium;Trichodesmium erythraeum	4.88652e-05	0	0	0	0	0	0	0	9.00684e-06	0	0	0	7.63192e-06	0.000309592	0.000244735	2.80474e-05	0	2.89767e-05	0.000213872	4.04876e-05	4.65608e-05	0.000109276	2.80707e-05	1.91766e-05	0.000240785	6.42041e-05	5.42973e-05	0	0	0.0003497	1.92704e-05	3.62084e-05	1.6704e-05	0.000597945	6.38489e-05	0.000174205	0.000118246
Bacteria;Cyanobacteria;Oscillatoriales;Oscillatoriaceae	0	0	0	0	0	0	0	0	0	0	0	0	0	0	0	0	0	0	0	0	0	0	0	0	0	0	0	0	0	0	0	0	0	0	0	0	0
Bacteria;Cyanobacteria;Oscillatoriales;Oscillatoriaceae;Moorea	0	0	0	0	0	0	0	0	0	0	0	0	0	0	0	0	0	0	0	0	0	0	0	0	0	0	0	0	0	0	0	0	0	0	0	0	0
Bacteria;Cyanobacteria;Oscillatoriales;Oscillatoriaceae;Moorea;Moorea producens	6.84112e-05	0	0	1.14243e-05	4.18842e-05	9.5257e-06	9.32518e-06	0	0.000135103	2.04209e-05	9.48074e-06	0	2.28957e-05	9.10566e-06	7.64796e-05	1.86983e-05	0.000129254	1.15907e-05	3.05532e-05	6.07314e-05	3.32442e-05	0.000420293	0.000140353	0.000326003	3.43979e-05	0.000102727	0.000597271	5.55055e-05	0	0.000233133	0	0.000212078	0.000217153	7.11839e-05	3.83093e-05	6.77463e-05	0.000167744
Bacteria;Cyanobacteria;Oscillatoriales;Oscillatoriaceae;Oscillatoria	0	0	0	0	0	0	0	0	0	0	0	0	0	0	0	0	0	0	0	0	0	0	0	0	0	0	0	0	0	0	0	0	0	0	0	0	0
Bacteria;Cyanobacteria;Oscillatoriales;Oscillatoriaceae;Oscillatoria;Oscillatoria acuminata	1.95461e-05	0	0	0	0	1.90514e-05	0	0	4.50342e-05	4.08419e-05	0	0	0	0	0	5.60948e-05	0	0	0.000213872	0.000121463	2.57952e-05	2.52176e-05	6.54982e-05	1.27844e-05	0.000189188	0.000115567	0.000461527	0	9.75077e-06	2.91417e-05	0	1.55179e-05	8.35202e-06	0.000498287	0	3.87122e-05	9.79697e-05
Bacteria;Cyanobacteria;Oscillatoriales;Oscillatoriaceae;Oscillatoria;Oscillatoria nigro-viridis	9.77303e-06	1.2171e-05	0	3.42729e-05	1.0471e-05	0.000123834	0	1.00237e-05	2.70205e-05	2.04209e-05	9.48074e-06	0	0.000106847	0	4.58878e-05	9.34913e-06	0	1.7386e-05	9.16596e-05	4.04876e-05	2.84542e-05	5.04352e-05	2.33922e-05	1.27844e-05	5.15969e-05	1.28408e-05	5.42973e-05	0	4.87539e-06	4.37125e-05	7.70815e-06	1.55179e-05	0	9.96575e-05	8.51318e-06	4.83902e-06	2.60114e-05
Bacteria;Cyanobacteria;Oscillatoriales;Oscillatoriales cyanobacterium JSC-12	4.39786e-05	0	0	0	2.09421e-05	0	9.32518e-06	0	3.60274e-05	0	0	0	0	3.64226e-05	1.52959e-05	2.80474e-05	0.000290822	0	9.16596e-05	0	2.8626e-05	0	0.000664339	0	0	0.000128408	0.000447953	0	4.87539e-06	2.91417e-05	0	0.000248286	0	9.96575e-05	1.27698e-05	2.90341e-05	0.000110964
Bacteria;Cyanobacteria;Pleurocapsales	0	0	0	0	0	0	0	0	9.00684e-06	0	0	0	0	0	0	0	0	0	0	2.02438e-05	1.46253e-06	0	0	0	0	0	0	0	0	0	0	0	0	0	0	0	0
Bacteria;Cyanobacteria;Pleurocapsales;Dermocarpellaceae	0	0	0	0	0	0	0	0	0	0	0	0	0	0	0	0	0	0	0	0	0	0	0	0	0	0	0	0	0	0	0	0	0	0	0	0	0
Bacteria;Cyanobacteria;Pleurocapsales;Dermocarpellaceae;Stanieria	4.88652e-06	0	0	0	0	0.000438182	0	0	0	0	0	0	0	0	0	0	0	0	0	0	2.21534e-05	1.68117e-05	0	0	0	1.28408e-05	1.35743e-05	5.55055e-05	0	2.91417e-05	1.92704e-05	0	0	2.84736e-05	0	0	1.17079e-05
Bacteria;Cyanobacteria;Pleurocapsales;Dermocarpellaceae;Stanieria;Stanieria cyanosphaera	4.39786e-05	0	0	0	1.0471e-05	9.5257e-06	1.86504e-05	0	0.000135103	0	0	0	0	0.000300487	0.000168255	0	6.46271e-05	0	6.11064e-05	2.02438e-05	4.16224e-05	1.68117e-05	0.000388311	1.27844e-05	0.000120393	0.00333861	1.35743e-05	0	0	8.7425e-05	7.70815e-06	2.58631e-05	0	5.69471e-05	2.55395e-05	9.67804e-06	0.000273577
Bacteria;Cyanobacteria;Pleurocapsales;Dermocarpellaceae;Stanieria;Stanieria sp. NIES-3757	6.35247e-05	0	0	0	1.0471e-05	0	0	0	6.30479e-05	5.10523e-06	0	2.51723e-05	0	0.000145691	0.000367102	1.86983e-05	0.000118483	5.79534e-06	7.6383e-05	0	4.49737e-05	0	5.61413e-05	6.39221e-06	5.15969e-05	5.13633e-05	1.35743e-05	0	0	7.28542e-05	8.86438e-05	2.58631e-05	0	1.42368e-05	3.40527e-05	1.45171e-05	2.86157e-05
Bacteria;Cyanobacteria;Pleurocapsales;Hyellaceae	0	0	0	0	0	0	0	0	0	0	0	0	0	0	0	0	0	0	0	0	0	0	0	0	0	0	0	0	0	0	0	0	0	0	0	0	0
Bacteria;Cyanobacteria;Pleurocapsales;Hyellaceae;Pleurocapsa	0	0	0	0	0	0	0	0	0	0	0	0	0	0	0	0	0	0	0	0	0	0	0	0	0	0	0	0	0	0	0	0	0	0	0	0	0
Bacteria;Cyanobacteria;Pleurocapsales;Hyellaceae;Pleurocapsa;Pleurocapsa minor	3.90921e-05	0	0	1.14243e-05	1.0471e-05	1.90514e-05	0	0	5.40411e-05	1.02105e-05	0	0	0	0	0.00033651	0	0	0	0	2.02438e-05	2.50522e-05	3.36234e-05	7.01767e-05	0.000108668	0	0.000115567	1.35743e-05	0	4.87539e-06	0.000116567	7.70815e-06	0	0	2.84736e-05	5.53357e-05	4.83902e-06	3.72939e-05
Bacteria;Cyanobacteria;Synechococcales	4.88652e-06	1.2171e-05	0	0	2.09421e-05	0	0	0	2.70205e-05	0	0	0	0	0	1.52959e-05	9.34913e-06	1.07712e-05	0	0	2.02438e-05	6.03401e-06	8.40586e-06	4.67845e-06	0	0	0	1.35743e-05	0	0	2.91417e-05	0	0	0	1.42368e-05	4.25659e-06	0	4.95291e-06
Bacteria;Cyanobacteria;Synechococcales;Acaryochloridaceae	0	0	0	0	0	0	0	0	0	0	0	0	0	0	0	0	0	0	0	0	0	0	0	0	0	0	0	0	0	0	0	0	0	0	0	0	0
Bacteria;Cyanobacteria;Synechococcales;Acaryochloridaceae;Acaryochloris	0	0	0	0	0	0	0	0	0	0	0	0	0	0	0	0	0	0	0	0	0	0	0	0	0	0	0	0	0	0	0	0	0	0	0	0	0
Bacteria;Cyanobacteria;Synechococcales;Acaryochloridaceae;Acaryochloris;Acaryochloris marina	6.35247e-05	0	3.96246e-05	5.71216e-05	0	0	0	0	3.60274e-05	1.02105e-05	1.89615e-05	0	7.63192e-06	0	0.000122367	9.34913e-06	0	0	0.000305532	2.02438e-05	3.45297e-05	5.04352e-05	6.54982e-05	4.47455e-05	0.000429974	0.000128408	2.71487e-05	0	9.75077e-06	0.000713971	3.85408e-06	0	3.34081e-05	0.000896917	3.40527e-05	0.000851668	0.000219322
Bacteria;Cyanobacteria;Synechococcales;Chamaesiphonaceae	0	0	0	0	0	0	0	0	0	0	0	0	0	0	0	0	0	0	0	0	0	0	0	0	0	0	0	0	0	0	0	0	0	0	0	0	0
Bacteria;Cyanobacteria;Synechococcales;Chamaesiphonaceae;Chamaesiphon	0	0	0	0	0	0	0	0	0	0	0	0	0	0	0	0	0	0	0	0	0	0	0	0	0	0	0	0	0	0	0	0	0	0	0	0	0
Bacteria;Cyanobacteria;Synechococcales;Chamaesiphonaceae;Chamaesiphon;Chamaesiphon minutus	4.88652e-06	1.2171e-05	0	0	0	0	0	0	4.50342e-05	5.10523e-06	0	0	0	9.10566e-06	3.05918e-05	0	5.38559e-05	0	0.000244425	0	2.02588e-05	0.000159711	3.74276e-05	0.000262081	3.43979e-05	0.000141249	5.42973e-05	0	0	0.000145708	6.93734e-05	1.03453e-05	0.000459361	5.69471e-05	7.66186e-05	1.45171e-05	0.000101469
Bacteria;Cyanobacteria;Synechococcales;Leptolyngbyaceae	0	0	0	0	0	0	0	0	0	0	0	0	0	0	0	0	0	0	0	0	0	0	0	0	0	0	0	0	0	0	0	0	0	0	0	0	0
Bacteria;Cyanobacteria;Synechococcales;Leptolyngbyaceae;Leptolyngbya	0	0	0	0	0	0	0	0	0	0	0	0	0	0	0	0	0	0	1.52766e-05	0	7.6383e-07	0	0	0	0	0	0	0	0	0	0	1.03453e-05	0	0	0	0	6.89684e-07
Bacteria;Cyanobacteria;Synechococcales;Leptolyngbyaceae;Leptolyngbya;Leptolyngbya boryana	6.84112e-05	1.2171e-05	0	0	1.0471e-05	2.85771e-05	0	1.00237e-05	3.60274e-05	1.02105e-05	9.48074e-06	2.51723e-05	1.52638e-05	0	9.17755e-05	0	1.07712e-05	3.4772e-05	3.05532e-05	4.04876e-05	2.17084e-05	4.20293e-05	1.87138e-05	6.39221e-06	0.000206387	0.00202885	0.00123526	0.000138764	0	2.91417e-05	0	0	0	0.000640655	2.1283e-05	5.32292e-05	0.000294714
Bacteria;Cyanobacteria;Synechococcales;Leptolyngbyaceae;Leptolyngbya;Leptolyngbya sp. NIES-3755	7.32977e-05	0	1.32082e-05	0	1.0471e-05	2.85771e-05	0	0	6.30479e-05	5.10523e-06	0	0	1.52638e-05	9.10566e-06	4.58878e-05	0	2.15424e-05	1.15907e-05	0	0	1.48549e-05	4.20293e-05	4.2106e-05	1.91766e-05	1.7199e-05	0.00183624	0.000149318	2.77528e-05	4.87539e-06	2.91417e-05	1.15622e-05	5.17263e-06	0	2.84736e-05	8.51318e-06	1.45171e-05	0.000149072
Bacteria;Cyanobacteria;Synechococcales;Leptolyngbyaceae;Leptolyngbya;Leptolyngbya sp. O-77	9.77303e-06	0	0	3.42729e-05	2.09421e-05	1.90514e-05	9.32518e-06	0	0.000198151	5.10523e-06	9.48074e-06	0	1.52638e-05	9.10566e-06	0.000107071	2.80474e-05	6.46271e-05	5.79534e-06	3.05532e-05	2.02438e-05	2.93404e-05	5.04352e-05	8.88905e-05	0.000230119	1.7199e-05	0.00124556	1.35743e-05	0	0	0.0003497	0	8.2762e-05	8.35202e-05	7.11839e-05	0	0	0.000148863
Bacteria;Cyanobacteria;Synechococcales;Leptolyngbyaceae;Leptolyngbya;Leptolyngbya sp. PCC 7376	4.88652e-05	1.2171e-05	2.64164e-05	1.14243e-05	0	0	9.32518e-06	0	4.50342e-05	0	0	0	0	0	6.11837e-05	0	1.07712e-05	0	0	0.000101219	1.63205e-05	1.68117e-05	3.27491e-05	6.39221e-06	0.000361178	1.28408e-05	1.35743e-05	0	1.46262e-05	8.7425e-05	0	2.58631e-05	8.35202e-06	4.27103e-05	4.25659e-06	4.83902e-06	4.21079e-05
Bacteria;Cyanobacteria;Synechococcales;Merismopediaceae	0	0	0	0	0	0	0	0	0	0	0	0	0	0	0	0	0	0	0	0	0	0	0	0	0	0	0	0	0	0	0	0	0	0	0	0	0
Bacteria;Cyanobacteria;Synechococcales;Merismopediaceae;Synechocystis	9.77303e-06	0	0	0	0	9.5257e-06	0	0	2.70205e-05	0	0	0	0	3.64226e-05	0.000198847	0	0	1.15907e-05	9.16596e-05	0	1.9242e-05	0.00010087	0.000276028	6.39221e-06	0.000103194	0	1.35743e-05	0	0	0.000466267	7.70815e-06	3.62084e-05	0	0.000256262	3.83093e-05	4.83902e-05	9.02136e-05
Bacteria;Cyanobacteria;Synechococcales;Merismopediaceae;Synechocystis;Synechocystis sp. PCC 6714	1.46595e-05	0	0	0	0	0	0	0	1.80137e-05	0	1.89615e-05	0	7.63192e-06	0	0.000122367	0	0	0	0.000137489	0	1.59562e-05	1.68117e-05	0.000678375	2.55688e-05	6.87958e-05	2.56816e-05	1.35743e-05	2.77528e-05	0	2.91417e-05	0	0	0	7.11839e-05	1.27698e-05	1.93561e-05	6.59341e-05
Bacteria;Cyanobacteria;Synechococcales;Prochloraceae	0	0	0	0	0	0	0	0	0	0	0	0	0	0	0	0	0	0	0	0	0	0	0	0	0	0	0	0	0	0	0	0	0	0	0	0	0
Bacteria;Cyanobacteria;Synechococcales;Prochloraceae;Prochlorococcus	5.37517e-05	0	0	1.14243e-05	0	7.62056e-05	0	0	0	1.02105e-05	0	0	0	0	6.11837e-05	0	1.07712e-05	0	1.52766e-05	2.02438e-05	1.29534e-05	5.04352e-05	9.35689e-06	2.55688e-05	0	0.000372384	1.35743e-05	0	4.87539e-06	0.000509979	1.54163e-05	5.17263e-06	0	4.27103e-05	8.51318e-06	0	7.05324e-05
Bacteria;Cyanobacteria;Synechococcales;Prochloraceae;Prochlorococcus;Prochlorococcus marinus	0.000185688	0	0	0	7.32973e-05	2.85771e-05	0	0	9.90753e-05	5.10523e-05	0	2.51723e-05	2.28957e-05	2.7317e-05	0.000305918	1.86983e-05	5.38559e-05	3.4772e-05	7.6383e-05	0.000101219	5.51961e-05	0.000302611	0.00060352	7.67065e-05	0.000120393	0.00263237	5.42973e-05	0	0	0.00128223	0.000100206	0.000201732	1.6704e-05	0.000526761	5.95923e-05	0.000101619	0.00040525
Bacteria;Cyanobacteria;Synechococcales;Prochlorotrichaceae	0	0	0	0	0	0	0	0	0	0	0	0	0	0	0	0	0	0	0	0	0	0	0	0	0	0	0	0	0	0	0	0	0	0	0	0	0
Bacteria;Cyanobacteria;Synechococcales;Prochlorotrichaceae;Halomicronema	0	0	0	0	0	0	0	0	0	0	0	0	0	0	0	0	0	0	0	0	0	0	0	0	0	0	0	0	0	0	0	0	0	0	0	0	0
Bacteria;Cyanobacteria;Synechococcales;Prochlorotrichaceae;Halomicronema;Halomicronema hongdechloris	3.42056e-05	0	2.64164e-05	0	0	0	0	0	2.70205e-05	0	0	0	0	9.10566e-06	1.52959e-05	1.86983e-05	0	5.79534e-06	3.05532e-05	0.000101219	1.34155e-05	8.40586e-06	0.000392989	0	1.7199e-05	0.000218294	2.71487e-05	0	0	1.45708e-05	1.54163e-05	0	8.35202e-06	4.27103e-05	4.25659e-06	1.45171e-05	5.0924e-05
Bacteria;Cyanobacteria;Synechococcales;Pseudanabaenaceae	0	0	0	0	0	0	0	0	0	0	0	0	0	0	0	0	0	0	0	0	0	0	0	0	0	0	0	0	0	0	0	0	0	0	0	0	0
Bacteria;Cyanobacteria;Synechococcales;Pseudanabaenaceae;Pseudanabaena	0	0	0	0	0	0	0	0	0	0	0	0	0	0	0	0	0	0	0	0	0	0	0	0	0	0	0	0	0	0	0	0	0	0	0	0	0
Bacteria;Cyanobacteria;Synechococcales;Pseudanabaenaceae;Pseudanabaena;Pseudanabaena sp. PCC 7367	3.90921e-05	0	1.32082e-05	0	0	9.5257e-06	0	0	4.50342e-05	1.02105e-05	0	0	0	0	0	0	1.07712e-05	0	0	0.000202438	1.6514e-05	2.52176e-05	9.82474e-05	0.000147021	0.000103194	7.70449e-05	4.0723e-05	0	4.87539e-06	1.45708e-05	0	0	8.35202e-05	1.42368e-05	8.51318e-06	3.38731e-05	4.34025e-05
Bacteria;Cyanobacteria;Synechococcales;Synechococcaceae	4.88652e-06	0	0	0	0	0	0	0	0.000216164	0	1.89615e-05	0	0	0	4.58878e-05	0	0	0	0	2.02438e-05	1.53072e-05	1.68117e-05	9.35689e-05	0	0	7.70449e-05	0	0	0	0	0	0	0	0	0	0	1.2495e-05
Bacteria;Cyanobacteria;Synechococcales;Synechococcaceae;Cyanobium	0	0	2.64164e-05	0	0	0	0	0	0	0	0	0	0	0	0	0	0	0	0	0	1.32082e-06	1.68117e-05	9.35689e-06	0	0	0	0	0	0	0	0	0	0	0	0	0	1.74457e-06
Bacteria;Cyanobacteria;Synechococcales;Synechococcaceae;Cyanobium;Cyanobium gracile	1.46595e-05	0	2.64164e-05	0	1.0471e-05	4.76285e-05	0	1.00237e-05	4.50342e-05	0.000296104	0	0	7.63192e-06	0	4.58878e-05	0	0	0	3.05532e-05	2.02438e-05	2.77327e-05	0.000168117	0.000102926	6.39221e-06	1.7199e-05	0	2.71487e-05	0	4.87539e-06	1.45708e-05	1.15622e-05	1.03453e-05	6.68162e-05	8.54207e-05	8.51318e-06	4.83902e-06	3.52484e-05
Bacteria;Cyanobacteria;Synechococcales;Synechococcaceae;Dactylococcopsis	0	0	0	0	0	0	0	0	0	0	0	0	0	0	0	0	0	0	0	0	0	0	0	0	0	0	0	0	0	0	0	0	0	0	0	0	0
Bacteria;Cyanobacteria;Synechococcales;Synechococcaceae;Dactylococcopsis;Dactylococcopsis salina	4.88652e-06	0	0	0	0	0	0	0	9.00684e-05	0	0	0	0	9.10566e-06	1.52959e-05	1.86983e-05	0	0	0	0	6.90274e-06	0	9.35689e-06	0	3.43979e-05	0.000115567	8.1446e-05	2.77528e-05	0	7.28542e-05	0	5.17263e-06	0	0	4.25659e-06	2.41951e-05	2.5e-05
Bacteria;Cyanobacteria;Synechococcales;Synechococcaceae;Synechococcus	0.000102617	0	0	1.14243e-05	3.14131e-05	2.85771e-05	0	1.00237e-05	0.00017113	4.08419e-05	9.48074e-06	0	2.28957e-05	9.10566e-06	0.000107071	1.86983e-05	8.61695e-05	2.31814e-05	9.16596e-05	4.04876e-05	4.02388e-05	0.000268987	0.000636269	0.000102275	0.000137592	0.000449429	2.71487e-05	0	4.87539e-06	0.000437125	0	4.1381e-05	8.35202e-06	0.000113894	1.70264e-05	3.38731e-05	0.000151882
Bacteria;Cyanobacteria;Synechococcales;Synechococcaceae;Synechococcus;Synechococcus lividus	1.46595e-05	1.2171e-05	0	0	7.32973e-05	0	0	0	0.000108082	0	0	0	0	0	9.17755e-05	0	0	0	0.000137489	0	2.18737e-05	4.20293e-05	3.27491e-05	0	0.000137592	2.56816e-05	1.35743e-05	0	0	2.91417e-05	0	2.06905e-05	0	0.00044134	4.68225e-05	9.19414e-05	5.87708e-05
Bacteria;Cyanobacteria;Synechococcales;Synechococcaceae;Synechococcus;Synechococcus sp. CC9605	9.77303e-06	0	0	0	0	0	0	0	9.00684e-06	1.02105e-05	0	2.51723e-05	0	0	0	0	0	0	0	0	2.70813e-06	8.40586e-06	4.67845e-06	0	0	2.56816e-05	0.000135743	0	4.87539e-06	2.91417e-05	0	0	0	1.42368e-05	0	4.83902e-06	1.51735e-05
Bacteria;Cyanobacteria;Synechococcales;Synechococcaceae;Synechococcus;Synechococcus sp. CC9902	3.90921e-05	0	0	1.14243e-05	0	2.85771e-05	0	1.00237e-05	0.000135103	0	0	0	7.63192e-06	0	1.52959e-05	0	0	5.79534e-06	3.05532e-05	2.02438e-05	1.5187e-05	1.68117e-05	0.00012164	6.39221e-06	0	6.42041e-05	0	0	0	1.45708e-05	0	0	1.6704e-05	4.27103e-05	0	9.67804e-06	1.95141e-05
Bacteria;Cyanobacteria;Synechococcales;Synechococcaceae;Synechococcus;Synechococcus sp. JA-2-3B'a(2-13)	6.35247e-05	0	0	0	1.0471e-05	9.5257e-06	0	0	0.00014411	5.10523e-06	0	0	0	0	1.52959e-05	3.73965e-05	1.07712e-05	5.79534e-06	3.05532e-05	2.02438e-05	1.76396e-05	0.00010087	0.00014971	6.39221e-06	8.59948e-05	3.85225e-05	0.000122169	0	4.87539e-06	1.45708e-05	3.85408e-06	0	8.35202e-06	0.000227789	4.25659e-06	8.71024e-05	5.69639e-05
Bacteria;Cyanobacteria;Synechococcales;Synechococcaceae;Synechococcus;Synechococcus sp. JA-3-3Ab	5.37517e-05	0	0	2.28486e-05	0	0	0	1.00237e-05	8.10616e-05	0	9.48074e-06	0	7.63192e-06	0	0	0	1.07712e-05	2.89767e-05	1.52766e-05	6.07314e-05	1.50277e-05	0.000210146	0.000566092	6.39221e-06	0	0.00330009	0	0	4.87539e-06	2.91417e-05	1.92704e-05	1.03453e-05	0	8.54207e-05	4.25659e-06	0	0.000282402
Bacteria;Cyanobacteria;Synechococcales;Synechococcaceae;Synechococcus;Synechococcus sp. KORDI-100	0	0	0	0	0	0	0	0	1.80137e-05	1.02105e-05	0	0	0	0	1.52959e-05	0	0	0	0	0	2.176e-06	0.000790151	0.000374276	6.39221e-06	5.15969e-05	1.28408e-05	1.35743e-05	0	0	5.82833e-05	3.85408e-06	0	0	2.84736e-05	0	0	8.92961e-05
Bacteria;Cyanobacteria;Synechococcales;Synechococcaceae;Synechococcus;Synechococcus sp. KORDI-49	0	0	0	0	3.14131e-05	9.5257e-06	9.32518e-06	0	9.90753e-05	0	0	0	2.28957e-05	0	0	1.86983e-05	0	3.4772e-05	3.05532e-05	0	1.28129e-05	1.68117e-05	9.35689e-06	0.000140629	0	6.42041e-05	0	0	0	2.91417e-05	0	0	0	0.000156605	3.40527e-05	0	3.00534e-05
Bacteria;Cyanobacteria;Synechococcales;Synechococcaceae;Synechococcus;Synechococcus sp. NIES-970	9.77303e-06	0	0	0	2.09421e-05	0	0	0	1.80137e-05	3.06314e-05	1.89615e-05	0	0	9.10566e-06	1.52959e-05	0	1.07712e-05	3.4772e-05	0	0	8.41332e-06	9.24644e-05	8.88905e-05	1.27844e-05	0	3.85225e-05	0	0	0	1.45708e-05	0	5.17263e-06	0	9.96575e-05	4.25659e-06	4.83902e-06	2.40772e-05
Bacteria;Cyanobacteria;Synechococcales;Synechococcaceae;Synechococcus;Synechococcus sp. PCC 7003	5.86382e-05	0	0	0	0	0	0	1.00237e-05	1.80137e-05	0	0	0	0	0	6.11837e-05	0	1.07712e-05	0	0.000122213	2.02438e-05	1.50543e-05	1.68117e-05	1.87138e-05	1.27844e-05	8.59948e-05	2.56816e-05	0	0	4.87539e-06	1.45708e-05	7.70815e-06	5.17263e-06	1.6704e-05	0.000298972	1.27698e-05	3.87122e-05	3.72981e-05
Bacteria;Cyanobacteria;Synechococcales;Synechococcaceae;Synechococcus;Synechococcus sp. PCC 7336	9.77303e-06	0	1.32082e-05	0	0	0	0	0	7.20548e-05	0	0	0	7.63192e-06	0	9.17755e-05	0.00011219	1.07712e-05	0	4.58298e-05	0	1.81617e-05	2.52176e-05	5.61413e-05	6.39221e-06	0	6.42041e-05	0.000325784	0	0	4.37125e-05	3.85408e-06	2.06905e-05	4.17601e-05	1.42368e-05	1.27698e-05	0	4.09842e-05
Bacteria;Cyanobacteria;Synechococcales;Synechococcaceae;Synechococcus;Synechococcus sp. PCC 7502	2.44326e-05	0	0	0	1.0471e-05	0	0	0	9.00684e-06	0	2.84422e-05	0	7.63192e-06	0	0.000428286	0	7.53983e-05	0	0	4.04876e-05	3.12078e-05	5.8841e-05	0.000266671	4.47455e-05	5.15969e-05	1.28408e-05	1.35743e-05	2.77528e-05	1.46262e-05	0.000305988	1.54163e-05	4.1381e-05	2.50561e-05	0.000142368	1.70264e-05	4.83902e-06	6.95149e-05
Bacteria;Cyanobacteria;Synechococcales;Synechococcaceae;Synechococcus;Synechococcus sp. RCC307	9.77303e-06	0	0	0	0	9.5257e-06	0	0	9.90753e-05	0	9.48074e-06	0	7.63192e-06	9.10566e-06	0.000152959	0	0	1.15907e-05	0.000152766	0	2.30954e-05	0.000563193	7.01767e-05	4.47455e-05	8.59948e-05	0.000166931	1.35743e-05	0	4.87539e-06	0	3.85408e-06	0	0	2.84736e-05	1.70264e-05	6.29073e-05	7.07834e-05
Bacteria;Cyanobacteria;Synechococcales;Synechococcaceae;Synechococcus;Synechococcus sp. SynAce01	6.35247e-05	1.2171e-05	1.32082e-05	4.56973e-05	1.0471e-05	0	0	3.00711e-05	2.70205e-05	5.10523e-05	7.58459e-05	2.51723e-05	0	0	0.00041299	0	0	0.000214428	0	0	4.90826e-05	9.24644e-05	5.14629e-05	0	0	1.28408e-05	0	0	0	0.000189421	7.70815e-06	0	5.01121e-05	2.84736e-05	1.70264e-05	0	2.99673e-05
Bacteria;Cyanobacteria;Synechococcales;Synechococcaceae;Synechococcus;Synechococcus sp. WH 7803	6.84112e-05	0	0	0	0	9.5257e-06	0	0	1.80137e-05	5.10523e-06	0	0	0	9.10566e-06	0	0	0	0	0	0	5.50808e-06	3.36234e-05	4.2106e-05	0	0	1.28408e-05	1.35743e-05	0	4.87539e-06	2.91417e-05	0	0	8.35202e-06	9.96575e-05	8.51318e-06	4.83902e-06	1.71682e-05
Bacteria;Cyanobacteria;Synechococcales;Synechococcaceae;Synechococcus;Synechococcus sp. WH 8020	0.000127049	0	0	0	1.0471e-05	0	0	0	9.00684e-06	0	0	0	0	0	0	0	1.07712e-05	0	3.05532e-05	0	9.39258e-06	3.36234e-05	4.67845e-05	1.91766e-05	0	0.00247828	0	0	0	0	0	1.55179e-05	5.01121e-05	1.42368e-05	8.51318e-06	9.67804e-06	0.000178395
Bacteria;Cyanobacteria;Synechococcales;Synechococcaceae;Synechococcus;Synechococcus sp. WH 8103	0	0	0	0	0	0	0	0	9.00684e-06	0	0	0	0	0	0	0	0	0	0	0	4.50342e-07	8.40586e-06	0	0	0	0	0	0	0	0	0	0	1.6704e-05	0	0	0	1.67399e-06
Bacteria;Cyanobacteria;Synechococcales;Synechococcaceae;Synechococcus;Synechococcus sp. WH 8109	0	1.2171e-05	0	0	0	2.85771e-05	0	0	5.40411e-05	0	0	0	7.63192e-06	0	0	0	1.07712e-05	5.79534e-06	1.52766e-05	4.04876e-05	8.73759e-06	1.68117e-05	0	6.39221e-06	0	1.28408e-05	4.0723e-05	0	0	0	1.92704e-05	0	0	4.27103e-05	0	0	9.2499e-06
Bacteria;Cyanobacteria;Synechococcales;Synechococcaceae;Thermosynechococcus	0	0	0	1.14243e-05	0	0	0	0	0	0	0	0	0	0	0	0	0	0	0	0	5.71216e-07	8.40586e-06	9.35689e-06	6.39221e-06	0	0	0	0	0	1.45708e-05	0	0	1.6704e-05	0	0	0	3.69532e-06
Bacteria;Cyanobacteria;Synechococcales;Synechococcaceae;Thermosynechococcus;Thermosynechococcus elongatus	0.000141709	0	0	0	2.09421e-05	9.5257e-06	1.86504e-05	0	9.00684e-06	0	0	0	0	0	4.58878e-05	0	0	0	0	0	1.22861e-05	1.68117e-05	2.33922e-05	3.1961e-05	0	0.00277362	0	0	0	1.45708e-05	0	0	0	0.000341683	0	0	0.000213469
Bacteria;Cyanobacteria;Synechococcales;Synechococcaceae;Thermosynechococcus;Thermosynechococcus sp. NK55a	3.42056e-05	0	0	0	0	0	0	0	9.90753e-05	0	0	0	0	0	0	0	0	0	0	2.02438e-05	7.67623e-06	8.40586e-06	0.00101054	6.39221e-06	3.43979e-05	0	0	0	0	1.45708e-05	0	0.000150006	2.50561e-05	1.42368e-05	4.25659e-06	4.83902e-06	8.4847e-05
Bacteria;Cyanobacteria;cyanobacterium endosymbiont of Epithemia turgida	9.77303e-06	0	0	0	0	0	0	0	9.00684e-06	5.10523e-06	0	0	9.92149e-05	0	0	9.34913e-06	0	0	1.52766e-05	2.02438e-05	8.39848e-06	8.40586e-06	0.000154389	0	5.15969e-05	0	0	0	0	2.91417e-05	0	5.17263e-06	1.6704e-05	0	0	9.67804e-06	1.83392e-05
Bacteria;Deferribacteres	0	0	0	0	0	0	0	0	0	0	0	0	0	0	0	0	0	0	0	0	0	0	0	0	0	0	0	0	0	0	0	0	0	0	0	0	0
Bacteria;Deferribacteres;Deferribacteres	0	0	0	0	0	0	0	0	0	0	0	0	0	0	0	0	0	0	0	0	0	0	0	0	0	0	0	0	0	0	0	0	0	0	0	0	0
Bacteria;Deferribacteres;Deferribacteres;Deferribacterales	0	0	0	0	0	0	0	0	0	0	0	0	0	0	0	0	0	0	0	0	0	0	0	0	0	0	0	0	0	0	0	0	0	0	0	0	0
Bacteria;Deferribacteres;Deferribacteres;Deferribacterales;Deferribacteraceae	4.88652e-06	0	0	0	0	0	0	0	0	0	0	0	0	0	0	0	0	0	0	0	2.44326e-07	0	1.87138e-05	0	0	2.56816e-05	0	0	0	0	0	0	0	0	0	0	2.9597e-06
Bacteria;Deferribacteres;Deferribacteres;Deferribacterales;Deferribacteraceae;Calditerrivibrio	0.000229666	1.2171e-05	0	1.14243e-05	4.18842e-05	9.5257e-06	0	0	3.60274e-05	5.10523e-06	9.48074e-06	0	7.63192e-06	0	0.000520061	0	7.53983e-05	0	0.000122213	0.000121463	6.01026e-05	9.24644e-05	9.82474e-05	3.83532e-05	0.000275183	0.00437872	2.71487e-05	0	0	0.000830538	0	0.00011897	1.6704e-05	0.000327446	0.000110671	0.00015001	0.000430964
Bacteria;Deferribacteres;Deferribacteres;Deferribacterales;Deferribacteraceae;Deferribacter	9.28438e-05	3.65129e-05	2.64164e-05	0	1.0471e-05	9.5257e-06	0	2.00474e-05	2.70205e-05	1.02105e-05	0	0	0	0	0.000734204	0	1.07712e-05	0	3.05532e-05	0	5.04288e-05	4.20293e-05	9.35689e-06	1.27844e-05	1.7199e-05	1.28408e-05	0	0	0	0.000203992	2.69785e-05	1.03453e-05	8.35202e-06	2.84736e-05	8.51318e-06	0	2.5391e-05
Bacteria;Deferribacteres;Deferribacteres;Deferribacterales;Deferribacteraceae;Flexistipes	9.77303e-06	0	0	1.14243e-05	2.09421e-05	0	0	0	4.50342e-05	0	1.89615e-05	0	0	0	9.17755e-05	1.86983e-05	6.46271e-05	1.15907e-05	7.6383e-05	0	1.84605e-05	0.000403481	9.35689e-05	6.39221e-06	0	0.00030818	1.35743e-05	0	4.87539e-06	1.45708e-05	0	2.06905e-05	0	8.54207e-05	1.27698e-05	9.67804e-06	6.48801e-05
Bacteria;Deinococcus-Thermus	0	0	0	0	0	0	0	0	0	0	0	0	0	0	0	0	0	0	0	0	0	0	0	0	0	0	0	0	0	0	0	0	0	0	0	0	0
Bacteria;Deinococcus-Thermus;Deinococci	0	0	0	0	0	0	0	0	7.20548e-05	1.53157e-05	0	0	0	0	3.05918e-05	0	0	2.31814e-05	0	0	7.05718e-06	3.36234e-05	0.000154389	6.39221e-06	0	0	0	0	4.87539e-06	0	0	3.62084e-05	0	1.42368e-05	0	0	1.66483e-05
Bacteria;Deinococcus-Thermus;Deinococci;Deinococcales	0	0	0	0	0	0	0	0	0	0	0	0	0	0	0	0	0	0	0	0	0	8.40586e-06	4.67845e-06	0	0	0	0	0	0	0	0	0	0	0	0	0	8.72287e-07
Bacteria;Deinococcus-Thermus;Deinococci;Deinococcales;Deinococcaceae	0	0	0	0	0	0	0	0	0	0	0	0	0	0	0	0	0	0	0	0	0	0	0	0	0	0	0	0	0	0	0	0	0	0	0	0	0
Bacteria;Deinococcus-Thermus;Deinococci;Deinococcales;Deinococcaceae;Deinococcus	0.000273645	9.73676e-05	0.000198123	0.000102819	0.000146595	0.000304822	4.66259e-05	0.00065154	0.0015762	0.00076068	0.00012325	2.51723e-05	4.57915e-05	9.10566e-06	0.00122367	0.00504853	0.000193881	0.000307153	0.000336085	0.000708532	0.000608979	0.00211828	0.00389715	0.000747888	0.000223586	0.000680564	0.000461527	0	0.000112134	0.000626546	3.08326e-05	0.000331048	0.000417601	0.00125284	0.000451199	4.35512e-05	0.000759649
Bacteria;Deinococcus-Thermus;Deinococci;Deinococcales;Trueperaceae	0	0	0	0	0	0	0	0	0	0	0	0	0	0	0	0	0	0	0	0	0	0	0	0	0	0	0	0	0	0	0	0	0	0	0	0	0
Bacteria;Deinococcus-Thermus;Deinococci;Deinococcales;Trueperaceae;Truepera	9.77303e-06	3.65129e-05	1.32082e-05	0	3.14131e-05	0	3.73007e-05	0	0.000180137	2.55262e-05	2.84422e-05	7.55169e-05	0	9.10566e-06	0.000458878	9.34913e-06	5.38559e-05	0	0	6.07314e-05	5.14875e-05	0.000159711	0.000187138	6.39221e-06	0	5.13633e-05	4.0723e-05	2.77528e-05	0	5.82833e-05	2.69785e-05	0.000124143	1.6704e-05	0	2.1283e-05	9.67804e-06	4.86767e-05
Bacteria;Deinococcus-Thermus;Deinococci;Thermales	0	0	0	0	0	0	0	0	0	0	0	0	0	0	0	0	0	0	0	0	0	0	0	0	0	0	0	0	0	0	0	0	0	0	0	0	0
Bacteria;Deinococcus-Thermus;Deinococci;Thermales;Thermaceae	4.88652e-06	0	0	0	0	0	9.32518e-06	0	0	0	0	0	0	0	0	0	0	0	0	0	7.10585e-07	0	4.67845e-06	6.39221e-06	0	0	1.35743e-05	0	0	1.45708e-05	0	0	0	0	4.25659e-06	0	2.89816e-06
Bacteria;Deinococcus-Thermus;Deinococci;Thermales;Thermaceae;Marinithermus	4.88652e-06	0	0	1.14243e-05	0	9.5257e-06	9.32518e-06	0.000621469	0.000108082	0.00066368	0	0	7.63192e-06	2.7317e-05	0	2.80474e-05	0	5.79534e-06	0	0	7.48592e-05	3.36234e-05	7.01767e-05	0	0	0	0.000746588	0	4.87539e-06	2.91417e-05	0	2.58631e-05	0	8.54207e-05	4.25659e-06	4.83902e-06	6.69857e-05
Bacteria;Deinococcus-Thermus;Deinococci;Thermales;Thermaceae;Meiothermus	3.90921e-05	1.2171e-05	0	2.28486e-05	5.23552e-05	1.90514e-05	0	1.00237e-05	0.000135103	5.10523e-06	0	0	0	9.10566e-06	0.000107071	9.34913e-06	2.15424e-05	2.31814e-05	4.58298e-05	2.02438e-05	2.66037e-05	0.000193335	0.000757908	6.39221e-05	0.000137592	0.000333861	2.71487e-05	0	9.75077e-06	0.000101996	0	2.06905e-05	0	0.000427103	4.68225e-05	0.000111297	0.000148762
Bacteria;Deinococcus-Thermus;Deinococci;Thermales;Thermaceae;Oceanithermus	4.88652e-06	0	0	0	3.14131e-05	6.66799e-05	1.86504e-05	1.00237e-05	6.30479e-05	3.57366e-05	2.84422e-05	5.03446e-05	1.52638e-05	9.10566e-06	4.58878e-05	0	1.07712e-05	8.11348e-05	0	4.04876e-05	2.55938e-05	0.00010087	0.000191816	0.000671182	1.7199e-05	7.70449e-05	0	0	4.87539e-06	0.000160279	0	0	3.34081e-05	0.000284736	0	0	0.000102761
Bacteria;Deinococcus-Thermus;Deinococci;Thermales;Thermaceae;Thermus	0.000205234	0	3.96246e-05	2.28486e-05	2.09421e-05	4.76285e-05	0	3.00711e-05	0.00112586	9.18942e-05	0	2.51723e-05	2.28957e-05	0.000300487	0.000152959	1.86983e-05	3.23135e-05	3.4772e-05	0.000152766	0.000101219	0.000121269	0.000546381	0.00189009	7.67065e-05	8.59948e-05	0.00246544	4.0723e-05	0.000111011	4.87539e-06	0.000131138	0	1.55179e-05	0.000384193	0.000626418	8.51318e-06	9.67804e-06	0.000426445
Bacteria;Dictyoglomi	0	0	0	0	0	0	0	0	0	0	0	0	0	0	0	0	0	0	0	0	0	0	0	0	0	0	0	0	0	0	0	0	0	0	0	0	0
Bacteria;Dictyoglomi;Dictyoglomia	0	0	0	0	0	0	0	0	0	0	0	0	0	0	0	0	0	0	0	0	0	0	0	0	0	0	0	0	0	0	0	0	0	0	0	0	0
Bacteria;Dictyoglomi;Dictyoglomia;Dictyoglomales	0	0	0	0	0	0	0	0	0	0	0	0	0	0	0	0	0	0	0	0	0	0	0	0	0	0	0	0	0	0	0	0	0	0	0	0	0
Bacteria;Dictyoglomi;Dictyoglomia;Dictyoglomales;Dictyoglomaceae	0	0	0	0	0	0	0	0	0	0	0	0	0	0	0	0	0	0	0	0	0	0	0	0	0	0	0	0	0	0	0	0	0	0	0	0	0
Bacteria;Dictyoglomi;Dictyoglomia;Dictyoglomales;Dictyoglomaceae;Dictyoglomus	9.77303e-05	0	5.28328e-05	1.14243e-05	1.0471e-05	2.85771e-05	9.32518e-06	1.00237e-05	1.80137e-05	0	0	0	1.52638e-05	9.10566e-06	0.000520061	9.34913e-06	2.15424e-05	0	7.6383e-05	0.00016195	5.26027e-05	9.24644e-05	0.000173102	2.55688e-05	0.000567565	5.13633e-05	5.42973e-05	0	0	0.000990817	0	1.03453e-05	1.6704e-05	0.000968101	0.000114928	0.000169366	0.000215642
Bacteria;Elusimicrobia	4.88652e-06	2.43419e-05	0	0	2.09421e-05	1.90514e-05	0	0	2.70205e-05	0	0	0	0	0	1.52959e-05	0	6.46271e-05	5.79534e-06	0	0	9.09804e-06	0	4.2106e-05	6.39221e-06	0	0	0	0	0	0.000218563	3.46867e-05	0.000155179	0	4.27103e-05	7.66186e-05	5.32292e-05	4.19656e-05
Bacteria;Elusimicrobia;Elusimicrobia	0	0	0	0	0	0	0	0	0	0	0	0	0	0	0	0	0	0	0	0	0	0	0	0	0	0	0	0	0	0	0	0	0	0	0	0	0
Bacteria;Elusimicrobia;Elusimicrobia;Elusimicrobiales	0	0	0	0	0	0	0	0	0	0	0	0	0	0	0	0	0	0	0	0	0	0	0	0	0	0	0	0	0	0	0	0	0	0	0	0	0
Bacteria;Elusimicrobia;Elusimicrobia;Elusimicrobiales;Elusimicrobiaceae	0	0	0	0	0	0	0	0	0	0	0	0	0	0	0	0	0	0	0	0	0	0	0	0	0	0	0	0	0	0	0	0	0	0	0	0	0
Bacteria;Elusimicrobia;Elusimicrobia;Elusimicrobiales;Elusimicrobiaceae;Elusimicrobium	1.46595e-05	0	3.96246e-05	0	1.0471e-05	0	9.32518e-06	1.00237e-05	8.10616e-05	1.53157e-05	3.79229e-05	7.55169e-05	2.28957e-05	9.10566e-06	4.58878e-05	0	3.23135e-05	0	0	0	2.02062e-05	2.52176e-05	3.27491e-05	3.1961e-05	3.43979e-05	2.56816e-05	4.0723e-05	2.77528e-05	9.75077e-06	2.91417e-05	7.32275e-05	8.2762e-05	2.50561e-05	2.84736e-05	3.83093e-05	4.83902e-06	3.40029e-05
Bacteria;Elusimicrobia;Endomicrobia	0	0	0	0	0	0	0	0	0	0	0	0	0	0	0	0	0	0	0	0	0	0	0	0	0	0	0	0	0	0	0	0	0	0	0	0	0
Bacteria;Elusimicrobia;Endomicrobia;Endomicrobiales	0	0	0	0	0	0	0	0	0	0	0	0	0	0	0	0	0	0	0	0	0	0	0	0	0	0	0	0	0	0	0	0	0	0	0	0	0
Bacteria;Elusimicrobia;Endomicrobia;Endomicrobiales;Endomicrobiaceae	0	0	0	0	0	0	0	0	0	0	0	0	0	0	0	0	0	0	0	0	0	0	0	0	0	0	0	0	0	0	0	0	0	0	0	0	0
Bacteria;Elusimicrobia;Endomicrobia;Endomicrobiales;Endomicrobiaceae;Endomicrobium	0.000107503	0	2.64164e-05	0	6.28263e-05	0	0	0	9.00684e-06	0	9.48074e-06	0	0	0	0.000183551	0	8.61695e-05	0	0.000259702	2.02438e-05	3.8245e-05	2.52176e-05	4.67845e-05	3.83532e-05	0.000343979	0	2.71487e-05	0	0	0.000568263	0	0	0	0.000455577	2.55395e-05	0.000179044	0.000113994
Bacteria;Fibrobacteres	0	0	0	0	0	0	0	0	0	0	0	0	0	0	0	0	0	0	0	0	0	0	0	0	0	0	0	0	0	0	0	0	0	0	0	0	0
Bacteria;Fibrobacteres;Fibrobacteria	0	0	0	0	0	0	0	0	0	0	0	0	0	0	0	0	0	0	0	0	0	0	0	0	0	0	0	0	0	0	0	0	0	0	0	0	0
Bacteria;Fibrobacteres;Fibrobacteria;Fibrobacterales	0	0	0	0	0	0	0	0	0	0	0	0	0	0	0	0	0	0	0	0	0	0	0	0	0	0	0	0	0	0	0	0	0	0	0	0	0
Bacteria;Fibrobacteres;Fibrobacteria;Fibrobacterales;Fibrobacteraceae	0	0	0	0	0	0	0	0	0	0	0	0	0	0	0	0	0	0	0	0	0	0	0	0	0	0	0	0	0	0	0	0	0	0	0	0	0
Bacteria;Fibrobacteres;Fibrobacteria;Fibrobacterales;Fibrobacteraceae;Fibrobacter	0.000190574	0	0	2.28486e-05	0	1.90514e-05	9.32518e-06	0	0.000252192	3.57366e-05	0.000436114	2.51723e-05	0	0	0.000152959	3.73965e-05	0	5.79534e-06	0.000152766	0	6.69965e-05	0.000268987	0.000776622	0.000108668	3.43979e-05	0.00199033	0.000488676	2.77528e-05	9.75077e-06	0.000407983	0	4.1381e-05	4.17601e-05	2.84736e-05	1.27698e-05	6.77463e-05	0.00028702
Bacteria;Firmicutes	0.0462118	0.000937164	0.0320299	0.0145317	0.00913075	0.00765866	0.00223804	0.00111263	0.0280473	0.00532986	0.00406724	0.0260281	0.00601395	0.00136585	0.195405	0.00606758	0.102014	0.00376118	0.0262299	0.00726752	0.0262724	0.0389696	0.106481	0.0138263	0.0132604	0.0093096	0.0076152	0.00283078	0.00365166	0.175695	0.0166419	0.032122	0.0269102	0.239107	0.00555059	0.0362491	0.048548
Bacteria;Firmicutes;Bacilli	0.215891	0.0131568	0.0873458	0.0394939	0.015204	0.229369	0.0112089	0.0581474	0.0410622	0.169325	0.0503427	0.165885	0.0591016	0.00983411	0.0382092	0.0133225	0.0554285	0.140166	0.0422856	0.0238674	0.0739324	0.093843	0.0722446	0.0136026	0.0120737	0.125763	0.00639351	0.019982	0.00316413	0.024785	0.00348794	0.0826741	0.149234	0.0247008	0.0165539	0.00640202	0.0436603
Bacteria;Firmicutes;Bacilli;Bacillales	0.00410956	0.000158222	0.000884949	0.000262759	0.00103663	0.00081921	0.000158528	0.000390924	0.00104479	0.00111805	0.000483518	0.00176206	0.000793719	0.000118374	0.00740322	0.000205681	0.00208961	0.00101998	0.0016957	0.00131585	0.00134357	0.00110957	0.00420592	0.000690358	0.00180589	0.00332577	0.000787311	0.000138764	0.000511916	0.00893192	0.000971227	0.0038743	0.000927074	0.0054954	0.000476738	0.00123395	0.00229907
Bacteria;Firmicutes;Bacilli;Bacillales;Alicyclobacillaceae	0	0.000170393	1.32082e-05	0	5.23552e-05	4.76285e-05	1.86504e-05	0	8.10616e-05	7.14733e-05	2.84422e-05	0	7.63192e-06	7.28453e-05	9.17755e-05	9.34913e-06	1.07712e-05	0	9.16596e-05	0	3.83623e-05	0	1.87138e-05	0	0	0	0	2.77528e-05	9.75077e-06	0	3.85408e-05	0.000103453	7.51682e-05	1.42368e-05	8.51318e-05	1.45171e-05	2.58176e-05
Bacteria;Firmicutes;Bacilli;Bacillales;Alicyclobacillaceae;Alicyclobacillus	4.39786e-05	1.2171e-05	0	2.28486e-05	1.0471e-05	1.90514e-05	0	0.000320758	0.000108082	0.000484997	1.89615e-05	0	0	0	7.64796e-05	0	5.38559e-05	5.79534e-06	3.05532e-05	4.04876e-05	6.24246e-05	0.000226958	0.000566092	1.27844e-05	5.15969e-05	0.000834653	0.000447953	0	0	0.000539121	3.46867e-05	5.17263e-06	4.17601e-05	4.27103e-05	8.51318e-06	9.67804e-06	0.000188112
Bacteria;Firmicutes;Bacilli;Bacillales;Alicyclobacillaceae;Kyrpidia	0	0	3.96246e-05	3.42729e-05	2.09421e-05	0	9.32518e-06	2.00474e-05	7.20548e-05	1.53157e-05	1.89615e-05	0	3.05277e-05	0	0.00100953	9.34913e-06	2.15424e-05	5.79534e-06	1.52766e-05	8.09751e-05	7.0177e-05	5.8841e-05	0.0005427	0.000178982	5.15969e-05	0.000166931	0.000122169	0	0	0.000276846	0	1.03453e-05	0	0.000227789	1.70264e-05	2.41951e-05	0.000111828
Bacteria;Firmicutes;Bacilli;Bacillales;Alicyclobacillaceae;Tumebacillus	0.000122163	0	1.32082e-05	3.42729e-05	7.32973e-05	1.90514e-05	0	4.00948e-05	9.90753e-05	4.08419e-05	4.74037e-05	2.51723e-05	1.52638e-05	1.82113e-05	0.00110131	2.80474e-05	0.000140025	7.53394e-05	6.11064e-05	0.000121463	0.000103767	0.000361452	0.000837442	0.000140629	0.000309581	0.00146385	0.000936629	0	4.87539e-06	0.00087425	2.69785e-05	8.2762e-05	2.50561e-05	0.00128131	6.81055e-05	0.000125815	0.000435916
Bacteria;Firmicutes;Bacilli;Bacillales;Bacillaceae	0.0008698	7.30257e-05	0.000198123	3.42729e-05	0.000293189	8.57313e-05	1.86504e-05	0.000200474	0.000162123	0.000311419	0.00012325	0.000302067	0.000175534	5.4634e-05	0.00434404	0	0.000872466	0.000133293	0.000351362	0.000141706	0.000437258	0.000537975	0.00102458	0.000134236	0.000515969	0.00294055	0.000203615	0.000249775	9.75077e-06	0.0053475	0.000250515	0.000646578	0.000133632	0.00103929	0.000148981	0.000241951	0.000894992
Bacteria;Firmicutes;Bacilli;Bacillales;Bacillaceae;Aeribacillus	0.000200347	0	2.64164e-05	1.14243e-05	0	2.85771e-05	9.32518e-06	0	6.30479e-05	2.04209e-05	0	0	0	0	0.00119308	1.86983e-05	8.61695e-05	0	0.000259702	2.02438e-05	9.68727e-05	5.04352e-05	7.01767e-05	2.55688e-05	0.000103194	0	0.000135743	5.55055e-05	4.87539e-06	0.000247704	7.32275e-05	2.58631e-05	0.000108576	0.000726076	5.10791e-05	0.00115169	0.000188647
Bacteria;Firmicutes;Bacilli;Bacillales;Bacillaceae;Amphibacillus	0.000219893	0	2.64164e-05	0	9.42394e-05	9.5257e-06	9.32518e-06	0	7.20548e-05	1.53157e-05	3.79229e-05	2.51723e-05	7.63192e-05	2.7317e-05	0.000152959	0	0.000226195	2.89767e-05	3.05532e-05	0.000141706	5.96946e-05	2.52176e-05	9.35689e-05	0.000108668	1.7199e-05	0.000372384	1.35743e-05	0	0	0.00128223	0.000111768	0.000144834	8.35202e-06	0.000156605	6.38489e-05	9.67804e-05	0.000166335
Bacteria;Firmicutes;Bacilli;Bacillales;Bacillaceae;Anoxybacillus	0.000601042	1.2171e-05	0.000184915	4.56973e-05	0.000219892	0.000495336	2.79755e-05	0	0.000432329	4.08419e-05	6.63652e-05	0.00055379	0.000106847	3.64226e-05	0.00345688	2.80474e-05	0.000527788	8.69301e-05	0.000213872	0.000404876	0.000377101	0.000176523	0.001455	0.000140629	0.000412775	0.000205453	0.000285061	0.000111011	1.95015e-05	0.00237505	4.23948e-05	0.000667269	5.01121e-05	0.00257686	0.00016175	0.00129686	0.000665082
Bacteria;Firmicutes;Bacilli;Bacillales;Bacillaceae;Bacillus	0.0483619	0.0010467	0.0037115	0.00183931	0.00510987	0.00432467	0.000848592	0.00191453	0.00586346	0.00345114	0.00169705	0.00611687	0.00793719	0.00139317	0.0560137	0.00738581	0.0106635	0.00325119	0.0120227	0.0169643	0.00999585	0.0112891	0.0334462	0.00744053	0.0151523	0.0420023	0.00899978	0.00321932	0.00484613	0.0812907	0.00440906	0.0100349	0.00339927	0.0443476	0.00601456	0.0146768	0.0193712
Bacteria;Firmicutes;Bacilli;Bacillales;Bacillaceae;Fictibacillus	0.000561949	1.2171e-05	9.24573e-05	1.14243e-05	9.42394e-05	9.5257e-06	9.32518e-06	0	0.000243185	4.08419e-05	1.89615e-05	5.03446e-05	3.05277e-05	9.10566e-06	0.000887163	2.80474e-05	0.000409305	9.27255e-05	0.000213872	0.000202438	0.00015088	0.000151305	0.00201173	7.03143e-05	0.000447173	6.42041e-05	0.000325784	2.77528e-05	1.46262e-05	0.000757683	0.00012333	0.00176904	8.35202e-06	0.000911154	0.000136211	0.000280663	0.000473288
Bacteria;Firmicutes;Bacilli;Bacillales;Bacillaceae;Geobacillus	0.000376262	6.08548e-05	6.6041e-05	0.000114243	0.000115181	9.5257e-05	3.73007e-05	0.00019045	0.000981746	0.00043905	0.00013273	0.000151034	8.39511e-05	3.64226e-05	0.00420638	0.00011219	0.000301593	9.85208e-05	0.000611064	0.00016195	0.000418611	0.00073131	0.00250765	0.000735104	0.000705157	0.003146	0.000475102	5.55055e-05	3.41277e-05	0.00101996	0.000111768	0.000522435	9.18722e-05	0.00306091	0.000370323	0.000261307	0.000921902
Bacteria;Firmicutes;Bacilli;Bacillales;Bacillaceae;Halobacillus	0.000415354	0	2.64164e-05	0	0.000115181	5.71542e-05	0	0	0.000261198	1.02105e-05	5.68844e-05	2.51723e-05	7.63192e-06	9.10566e-06	0.000550653	5.60948e-05	0.000204652	4.05674e-05	0.000244425	4.04876e-05	0.000106059	0.000302611	0.000809371	0.000683966	0.00017199	0.00179771	0.000352933	8.32583e-05	0	0.00192335	4.62489e-05	0.000139661	8.35202e-05	0.000726076	0.000131954	0.000212917	0.000497705
Bacteria;Firmicutes;Bacilli;Bacillales;Bacillaceae;Lentibacillus	2.44326e-05	0	0	0	2.09421e-05	9.5257e-06	0	0	7.20548e-05	2.04209e-05	2.84422e-05	2.51723e-05	0	0	0.000642429	2.80474e-05	5.38559e-05	1.15907e-05	6.11064e-05	8.09751e-05	5.39497e-05	3.36234e-05	0.000725159	1.27844e-05	0.000240785	6.42041e-05	0.000122169	0	2.43769e-05	7.28542e-05	1.54163e-05	6.20715e-05	8.35202e-06	0.000868444	0.000102158	0.000125815	0.000165214
Bacteria;Firmicutes;Bacilli;Bacillales;Bacillaceae;Lysinibacillus	0.00129004	0.000219077	0.00155857	7.99702e-05	0.000471197	4.76285e-05	8.39266e-05	8.01896e-05	0.000225171	5.10523e-05	9.48074e-05	0.00055379	0.000267117	2.7317e-05	0.00353336	0.000243077	0.00159413	0.000278176	0.000656894	0.000465607	0.000591055	0.000638845	0.00182927	0.000441062	0.00098034	0.00165647	0.000515825	0.000194269	5.36293e-05	0.00483752	0.000508738	0.000481054	0.000141984	0.00256262	0.000446942	0.000764565	0.00107021
Bacteria;Firmicutes;Bacilli;Bacillales;Bacillaceae;Oceanobacillus	0.000991963	0	3.96246e-05	5.71216e-05	6.28263e-05	2.85771e-05	0	5.01185e-05	0.000459349	1.02105e-05	1.89615e-05	5.03446e-05	7.63192e-05	5.4634e-05	0.00163666	8.41422e-05	0.000333907	0.000115907	0.000580511	0.000141706	0.000239644	0.000848992	0.00166085	0.000543338	0.00104914	0.000243976	0.000230764	2.77528e-05	0	0.00530378	0.000281348	0.000377602	8.35202e-05	0.00203586	0.000246882	0.000522614	0.000897094
Bacteria;Firmicutes;Bacilli;Bacillales;Bacillaceae;Parageobacillus	7.32977e-05	3.65129e-05	0	1.14243e-05	4.18842e-05	1.90514e-05	0	2.00474e-05	3.60274e-05	1.53157e-05	1.89615e-05	2.51723e-05	1.52638e-05	0	0.000367102	2.80474e-05	0.000129254	2.31814e-05	0.000259702	2.02438e-05	5.70245e-05	9.24644e-05	0.000299421	3.83532e-05	0.000275183	5.13633e-05	0.000122169	2.77528e-05	0	0.000947104	5.78111e-05	0.000160351	1.6704e-05	0.000341683	0.00021283	0.0001984	0.000189439
Bacteria;Firmicutes;Bacilli;Bacillales;Bacillaceae;Virgibacillus	0.00149527	0.000158222	0.00014529	7.99702e-05	0.000240834	8.57313e-05	8.39266e-05	0.00358848	0.000360274	0.00318056	3.79229e-05	0.000151034	0.00067924	8.19509e-05	0.00463466	0.00021503	0.000764754	0.00034772	0.000977702	0.000283413	0.0008796	0.0184509	0.00224565	0.00060726	0.00223586	0.00254248	0.000760163	8.32583e-05	5.36293e-05	0.00923791	0.000439365	0.000527608	0.000217153	0.00633537	0.000821522	0.00118072	0.00304925
Bacteria;Firmicutes;Bacilli;Bacillales;Exiguobacterium	7.32977e-05	0	0	0	2.09421e-05	9.5257e-06	0	1.00237e-05	2.70205e-05	2.55262e-05	0	5.03446e-05	1.52638e-05	0	0.00082598	0	0	5.79534e-06	1.52766e-05	0.000101219	5.90107e-05	8.40586e-06	0.00048188	6.39221e-06	0	1.28408e-05	1.35743e-05	0	4.87539e-06	0.000568263	7.70815e-06	5.17263e-06	0	0.000113894	4.25659e-06	1.93561e-05	8.31079e-05
Bacteria;Firmicutes;Bacilli;Bacillales;Exiguobacterium;Exiguobacterium antarcticum	0.000229666	0	0	5.71216e-05	1.0471e-05	1.90514e-05	0	1.00237e-05	9.90753e-05	1.53157e-05	0	2.51723e-05	3.81596e-05	0	0.000107071	1.86983e-05	4.30847e-05	0	9.16596e-05	0	3.82285e-05	2.52176e-05	0.000285385	0.00011506	0.000189188	2.56816e-05	2.71487e-05	0	0	1.45708e-05	0	1.03453e-05	8.35202e-06	0.000612182	5.95923e-05	9.67804e-05	9.79669e-05
Bacteria;Firmicutes;Bacilli;Bacillales;Exiguobacterium;Exiguobacterium sibiricum	4.39786e-05	0	0	0	5.23552e-05	9.5257e-06	9.32518e-06	1.00237e-05	2.70205e-05	0	1.89615e-05	2.51723e-05	0	9.10566e-06	0.000657724	9.34913e-06	0.000204652	1.15907e-05	9.16596e-05	4.04876e-05	6.10466e-05	4.20293e-05	6.08198e-05	6.39221e-06	3.43979e-05	2.56816e-05	0.000122169	0	0	0.000451696	3.08326e-05	0.000258631	1.6704e-05	0.000128131	1.27698e-05	4.83902e-06	7.96729e-05
Bacteria;Firmicutes;Bacilli;Bacillales;Exiguobacterium;Exiguobacterium sp. AT1b	0.000122163	0	0	2.28486e-05	6.28263e-05	0	0.000158528	0	0.000288219	1.02105e-05	4.74037e-05	2.51723e-05	9.1583e-05	0	0.000627133	2.80474e-05	0.000323135	9.27255e-05	0.000122213	2.02438e-05	0.000102123	4.20293e-05	0.000126318	6.39221e-06	6.87958e-05	2.56816e-05	0.000203615	0	0	0.000466267	7.70815e-06	0.000331048	0.000342433	2.84736e-05	9.3645e-05	9.67804e-06	0.000116806
Bacteria;Firmicutes;Bacilli;Bacillales;Exiguobacterium;Exiguobacterium sp. N4-1P	0.000161255	1.2171e-05	3.96246e-05	0	1.0471e-05	0	1.86504e-05	0	8.10616e-05	0	0	0	7.63192e-06	0	0.000351806	1.86983e-05	1.07712e-05	1.15907e-05	6.11064e-05	6.07314e-05	4.22785e-05	8.40586e-05	5.61413e-05	2.55688e-05	0.00017199	0	5.42973e-05	0	4.87539e-06	8.7425e-05	1.92704e-05	0	8.35202e-06	0.000526761	5.53357e-05	6.29073e-05	7.71322e-05
Bacteria;Firmicutes;Bacilli;Bacillales;Gemella	0.000381148	1.2171e-05	3.96246e-05	2.28486e-05	0.000219892	9.5257e-06	3.73007e-05	4.00948e-05	0.000126096	7.14733e-05	1.89615e-05	0.000125861	4.57915e-05	2.7317e-05	0.00107071	6.54439e-05	0.000118483	0.000127498	0.000229149	0.000121463	0.000145543	6.72469e-05	0.000182459	0.000287649	0.000447173	7.70449e-05	0.000244338	0	0	0.0006994	2.31245e-05	4.1381e-05	4.17601e-05	0.0013952	0.000242626	0.000256468	0.000267058
Bacteria;Firmicutes;Bacilli;Bacillales;Gemella;Gemella morbillorum	0.00102617	2.43419e-05	0.000105666	6.85459e-05	0.0015916	0	2.79755e-05	0.000280663	1.80137e-05	0.000418629	1.89615e-05	0.000151034	3.05277e-05	0.000109268	0.00237087	7.4793e-05	0.000323135	0.00104896	4.58298e-05	0.000485851	0.000411041	0.000302611	0.000514629	0.000166197	0.000189188	0.000102727	2.71487e-05	0.000138764	0	0.000845108	7.70815e-06	0.000186215	5.01121e-05	0.000370156	0.000136211	8.22634e-05	0.000207936
Bacteria;Firmicutes;Bacilli;Bacillales;Gemella;Gemella sp. ND 6198	1.95461e-05	0	1.32082e-05	0	1.0471e-05	0	0	0	9.00684e-06	1.02105e-05	0	0	0	0	1.52959e-05	9.34913e-06	0	5.79534e-06	1.52766e-05	0	5.40798e-06	0	0.000687732	0	0	0	0	0	0	0.000160279	6.55193e-05	0	0.000275617	0.000498287	2.55395e-05	9.67804e-06	0.000114843
Bacteria;Firmicutes;Bacilli;Bacillales;Gemella;Gemella sp. oral taxon 928	4.88652e-06	0	0	0	0	0	0	0	9.00684e-06	0	9.48074e-06	0	5.34234e-05	0	0	0	0	1.15907e-05	0	0	4.41941e-06	3.36234e-05	0	6.39221e-05	0	0	1.35743e-05	0	9.75077e-06	0	0	0	0	0.000939628	0	0	7.06999e-05
Bacteria;Firmicutes;Bacilli;Bacillales;Listeriaceae	1.46595e-05	0	0	0	0	0	0	0	0	0	0	0	0	0	9.17755e-05	0	0	0	0	0	5.32175e-06	0	0	6.39221e-06	0	0	0	0	0	1.45708e-05	0	0	0	0	0	9.67804e-06	2.04274e-06
Bacteria;Firmicutes;Bacilli;Bacillales;Listeriaceae;Brochothrix	0.000317624	3.65129e-05	7.92491e-05	4.56973e-05	8.37684e-05	0	0	0.000100237	9.00684e-06	0	9.48074e-06	0.00120827	6.10553e-05	5.4634e-05	0.000795388	9.34913e-06	0.000258508	0.00017386	0.000122213	6.07314e-05	0.000171279	4.20293e-05	0.000748551	0	3.43979e-05	8.98857e-05	9.50203e-05	8.32583e-05	0	0.00297245	0.000142601	3.10358e-05	0.000233857	0.000540998	8.08752e-05	0.000256468	0.000356762
Bacteria;Firmicutes;Bacilli;Bacillales;Listeriaceae;Listeria	0.0214176	6.08548e-05	0.000475495	0.00606631	0.000659676	0.000790633	3.73007e-05	0.00176417	0.000297226	4.59471e-05	0.000170653	0.00130896	0.000694504	0.000200325	0.00593482	0.00183243	0.00100172	0.000504195	0.000687447	0.000789508	0.00223699	0.000622034	0.0014971	0.00301073	0.00065356	0.000269657	0.000475102	0.000138764	7.80062e-05	0.0202972	0.000913416	0.00124143	0.000851906	0.00374427	0.000532074	0.000909736	0.002349
Bacteria;Firmicutes;Bacilli;Bacillales;Paenibacillaceae	2.93191e-05	0	0	1.14243e-05	0	1.90514e-05	0	1.00237e-05	7.20548e-05	5.10523e-06	9.48074e-06	7.55169e-05	0	0	0.00041299	0	1.07712e-05	0	0.000122213	0	3.88975e-05	0.000117682	0.000219887	8.94909e-05	0.000292382	1.28408e-05	6.78717e-05	0	0	0.000830538	2.69785e-05	2.06905e-05	0	0.000612182	2.97961e-05	0.000120976	0.000162754
Bacteria;Firmicutes;Bacilli;Bacillales;Paenibacillaceae;Aneurinibacillus	0.000254099	0	1.32082e-05	4.56973e-05	0.000136124	3.81028e-05	0	0	9.90753e-05	1.02105e-05	2.84422e-05	2.51723e-05	6.10553e-05	0	0.00082598	4.67456e-05	0.000613957	2.89767e-05	0.000229149	0.000344144	0.000140007	0.000268987	0.000715802	9.58831e-05	0.000842749	0.000256816	5.42973e-05	2.77528e-05	1.46262e-05	0.00319101	1.92704e-05	0.000553471	0.000100224	0.00176536	0.000140468	0.000285502	0.000555482
Bacteria;Firmicutes;Bacilli;Bacillales;Paenibacillaceae;Brevibacillus	0.000816048	1.2171e-05	9.24573e-05	5.71216e-05	0.00019895	6.66799e-05	4.66259e-05	4.00948e-05	0.000324246	4.59471e-05	0.000113769	5.03446e-05	8.39511e-05	4.55283e-05	0.00295211	0.000588995	0.000409305	2.89767e-05	0.000534681	0.000323901	0.000341595	0.0011516	0.00130996	0.000255688	0.000722356	0.00500792	0.000692291	0.000194269	4.87539e-05	0.00271018	0.000215828	0.000444846	7.51682e-05	0.0019362	0.00020006	0.000488741	0.00103026
Bacteria;Firmicutes;Bacilli;Bacillales;Paenibacillaceae;Cohnella	8.30708e-05	0	1.32082e-05	4.56973e-05	3.14131e-05	2.85771e-05	1.86504e-05	0	0.00014411	1.02105e-05	0	7.55169e-05	1.52638e-05	0	0.000152959	2.80474e-05	0	5.79534e-05	0.000259702	2.02438e-05	4.92312e-05	0.000159711	0.00096376	3.1961e-05	0.000395576	0.000231135	0.000217189	5.55055e-05	4.87539e-06	0.00112195	8.09356e-05	1.03453e-05	0.000275617	0.000156605	4.68225e-05	1.93561e-05	0.000251423
Bacteria;Firmicutes;Bacilli;Bacillales;Paenibacillaceae;Paenibacillaceae bacterium GAS479	0.000117276	3.65129e-05	2.64164e-05	1.14243e-05	8.37684e-05	0	9.32518e-06	0	0.000108082	1.53157e-05	1.89615e-05	0	1.52638e-05	0	0.000474173	0	9.69406e-05	2.31814e-05	3.05532e-05	2.02438e-05	5.4372e-05	0.000554787	0.000355562	6.39221e-05	1.7199e-05	0.00205453	0.000298635	2.77528e-05	0	0.000131138	2.69785e-05	0.00011897	4.17601e-05	0.000341683	1.27698e-05	0	0.000269713
Bacteria;Firmicutes;Bacilli;Bacillales;Paenibacillaceae;Paenibacillus	0.00674828	0.000170393	0.000911365	0.000936794	0.00225127	0.00134312	0.000195829	0.000330782	0.0130599	0.000781101	0.00139367	0.00123344	0.000541866	0.000327804	0.0398459	0.000934913	0.00475009	0.000782371	0.014528	0.00479778	0.00479324	0.0105409	0.0254414	0.00451929	0.0113513	0.0398707	0.0101129	0.00174842	0.00025352	0.0347369	0.000994352	0.00591749	0.00389204	0.0487183	0.00672541	0.00673592	0.0141039
Bacteria;Firmicutes;Bacilli;Bacillales;Paenibacillaceae;Thermobacillus	1.46595e-05	0	2.64164e-05	1.14243e-05	2.09421e-05	1.90514e-05	0	0	0.00014411	1.53157e-05	9.48074e-06	2.51723e-05	0	0	0.00067302	0.000177633	2.15424e-05	1.7386e-05	0.000106936	6.07314e-05	6.71911e-05	0.000369858	0.000804693	9.58831e-05	1.7199e-05	6.42041e-05	0.000475102	5.55055e-05	4.87539e-06	5.82833e-05	3.85408e-06	1.03453e-05	5.01121e-05	0.00044134	4.25659e-06	4.83902e-06	0.000164023
Bacteria;Firmicutes;Bacilli;Bacillales;Planococcaceae	2.93191e-05	0	0	1.14243e-05	1.0471e-05	0	0	0	0	0	0	0	1.52638e-05	9.10566e-06	7.64796e-05	9.34913e-06	0.000129254	5.79534e-06	0	0	1.48231e-05	1.68117e-05	4.67845e-06	6.39221e-06	0	0	1.35743e-05	0	4.87539e-06	4.37125e-05	0	0	0	0	4.25659e-06	9.67804e-06	6.93195e-06
Bacteria;Firmicutes;Bacilli;Bacillales;Planococcaceae;Jeotgalibacillus	2.93191e-05	3.65129e-05	0	6.85459e-05	1.0471e-05	1.90514e-05	0	8.01896e-05	3.60274e-05	4.59471e-05	2.84422e-05	2.51723e-05	2.28957e-05	0	0.00160607	5.60948e-05	3.23135e-05	5.79534e-05	0.000259702	0.00016195	0.000128833	1.68117e-05	0.000116961	6.39221e-06	8.59948e-05	5.13633e-05	0.000447953	0	0	0.000626546	1.15622e-05	0.000144834	2.50561e-05	0.000754549	2.1283e-05	4.35512e-05	0.000156857
Bacteria;Firmicutes;Bacilli;Bacillales;Planococcaceae;Kurthia	0.00033717	0	5.28328e-05	1.14243e-05	5.23552e-05	2.85771e-05	2.79755e-05	4.00948e-05	3.60274e-05	1.02105e-05	0	2.51723e-05	5.34234e-05	2.7317e-05	0.000856571	4.67456e-05	6.46271e-05	0.000110111	0	2.02438e-05	9.0044e-05	8.40586e-06	2.33922e-05	5.11377e-05	6.87958e-05	5.13633e-05	0.000339358	2.77528e-05	4.87539e-06	0.00190878	7.32275e-05	2.58631e-05	2.50561e-05	0.000128131	1.27698e-05	4.83902e-05	0.000186487
Bacteria;Firmicutes;Bacilli;Bacillales;Planococcaceae;Paenisporosarcina	0.00171517	1.2171e-05	0	0	2.09421e-05	9.5257e-06	0	1.00237e-05	1.80137e-05	0	0	2.51723e-05	2.28957e-05	9.10566e-06	0.000305918	0	4.30847e-05	6.37488e-05	7.6383e-05	2.02438e-05	0.00011762	5.8841e-05	0.000116961	2.55688e-05	0	3.85225e-05	4.0723e-05	0	0	0.00052455	4.62489e-05	5.17263e-06	1.6704e-05	5.69471e-05	1.70264e-05	3.38731e-05	6.54092e-05
Bacteria;Firmicutes;Bacilli;Bacillales;Planococcaceae;Planococcus	0.00355738	0.000304274	0.000316997	0.000114243	0.000544494	0.00168605	7.46015e-05	0.000410971	0.00154017	0.000852574	0.000616248	0.000654479	0.000343436	0.00102894	0.00478762	0.000336569	0.0013464	0.000869301	0.00111519	0.000607314	0.00105536	0.00131972	0.00348076	0.00113142	0.00147911	0.00439156	0.00280989	0.000333033	0.000204766	0.00426925	0.000331451	0.00339842	0.00214647	0.00570895	0.000668285	0.00101619	0.00217929
Bacteria;Firmicutes;Bacilli;Bacillales;Planococcaceae;Rummeliibacillus	5.86382e-05	0	0	3.42729e-05	3.14131e-05	9.5257e-06	0	0	4.50342e-05	5.10523e-06	9.48074e-06	0.000125861	0	9.10566e-06	0.000152959	3.73965e-05	4.30847e-05	1.15907e-05	0	8.09751e-05	3.27222e-05	3.36234e-05	2.33922e-05	0.000249296	5.15969e-05	0.000102727	8.1446e-05	0.000416291	9.75077e-06	0.000830538	1.92704e-05	4.65536e-05	9.18722e-05	0.00039863	4.25659e-05	3.87122e-05	0.000162418
Bacteria;Firmicutes;Bacilli;Bacillales;Planococcaceae;Solibacillus	0.000576609	3.65129e-05	9.24573e-05	6.85459e-05	0.000125653	5.71542e-05	1.86504e-05	3.00711e-05	0.000234178	4.08419e-05	6.63652e-05	0.000654479	0.00019843	1.82113e-05	0.00142252	7.4793e-05	0.000290822	8.69301e-05	0.000152766	0.00016195	0.000220397	0.000151305	0.00152985	0.000108668	0.000257984	0.00209305	0.000257912	5.55055e-05	2.43769e-05	0.0017485	6.55193e-05	0.000341393	1.6704e-05	0.00132402	8.51318e-05	0.00125815	0.000621205
Bacteria;Firmicutes;Bacilli;Bacillales;Planococcaceae;Sporosarcina	0.00116788	1.2171e-05	2.64164e-05	5.71216e-05	0.000282718	9.5257e-05	9.32518e-06	3.00711e-05	0.000243185	7.14733e-05	7.58459e-05	0.000302067	8.39511e-05	5.4634e-05	0.00354865	0.00010284	0.000937093	0.000226018	0.000748553	0.000445363	0.000426032	0.00048754	0.00304567	0.000396317	0.00189188	0.000282498	0.000447953	5.55055e-05	3.90031e-05	0.00386127	0.000200412	0.000931073	8.35202e-05	0.00589403	0.000395863	0.00104039	0.0012702
Bacteria;Firmicutes;Bacilli;Bacillales;Sporolactobacillaceae	0	0	0	0	0	0	0	0	0	0	0	0	0	0	0	0	0	0	0	0	0	0	0	0	0	0	0	0	0	0	0	0	0	0	0	0	0
Bacteria;Firmicutes;Bacilli;Bacillales;Sporolactobacillaceae;[Bacillus] selenitireducens	6.84112e-05	0	1.32082e-05	0	2.09421e-05	0	1.86504e-05	1.00237e-05	1.80137e-05	5.10523e-06	0	0	1.52638e-05	0	0.000581245	1.86983e-05	0.000107712	1.15907e-05	6.11064e-05	0.000121463	5.35717e-05	0.000176523	0.000261993	8.30987e-05	0	0.00168215	0.000135743	5.55055e-05	0	0.000116567	0	9.82799e-05	0	7.11839e-05	0	2.90341e-05	0.000180672
Bacteria;Firmicutes;Bacilli;Bacillales;Staphylococcaceae	0.000102617	1.2171e-05	0	0	2.09421e-05	6.66799e-05	9.32518e-06	1.00237e-05	0.00017113	3.06314e-05	1.89615e-05	5.03446e-05	5.34234e-05	9.10566e-06	6.11837e-05	9.34913e-06	6.46271e-05	7.53394e-05	0	2.02438e-05	3.93049e-05	0	0.000280707	1.91766e-05	1.7199e-05	2.56816e-05	0	0	0	0.000611975	0.000211974	4.65536e-05	3.34081e-05	4.27103e-05	1.70264e-05	3.38731e-05	8.93523e-05
Bacteria;Firmicutes;Bacilli;Bacillales;Staphylococcaceae;Auricoccus	0.000127049	0	3.96246e-05	2.28486e-05	4.18842e-05	2.85771e-05	4.66259e-05	5.01185e-05	6.30479e-05	3.57366e-05	4.74037e-05	2.51723e-05	5.34234e-05	0	7.64796e-05	9.34913e-06	0.000204652	9.27255e-05	3.05532e-05	2.02438e-05	5.07758e-05	8.40586e-06	4.67845e-05	2.55688e-05	0	1.28408e-05	1.35743e-05	0	0	0.000262275	7.70815e-05	0.000191387	0	0.000170841	1.27698e-05	4.83902e-06	5.50912e-05
Bacteria;Firmicutes;Bacilli;Bacillales;Staphylococcaceae;Jeotgalicoccus	8.79573e-05	0	1.32082e-05	0	1.0471e-05	1.90514e-05	0	1.00237e-05	4.50342e-05	1.53157e-05	1.89615e-05	0	7.63192e-06	0	0.00120838	0	0.000140025	5.79534e-06	0.000137489	2.02438e-05	8.69793e-05	0.00010087	0.000687732	1.91766e-05	0.000103194	0.00139965	0.000135743	0	0	0.000437125	3.85408e-06	9.31073e-05	0	0.000469814	5.53357e-05	6.29073e-05	0.000237901
Bacteria;Firmicutes;Bacilli;Bacillales;Staphylococcaceae;Macrococcus	0.000557063	0	0.000105666	2.28486e-05	7.32973e-05	0.000171463	9.32518e-06	2.00474e-05	0.000117089	0.000183788	8.53266e-05	0.00385136	0.000122111	4.55283e-05	0.00194258	0.00011219	0.00018311	0.00033613	0.000305532	0.000182194	0.000421332	0.000260582	0.000219887	5.75299e-05	0.000206387	0.000654882	0.000217189	5.55055e-05	0	0.00295788	0.00031218	9.82799e-05	0.00016704	0.00146639	0.000140468	0.000203239	0.000467829
Bacteria;Firmicutes;Bacilli;Bacillales;Staphylococcaceae;Salinicoccus	7.32977e-05	0	2.64164e-05	0	1.0471e-05	9.5257e-06	9.32518e-06	2.00474e-05	1.80137e-05	0.00011742	2.84422e-05	0	2.28957e-05	9.10566e-06	0.000565949	9.34913e-06	0.000172339	5.79534e-06	3.05532e-05	2.02438e-05	5.74595e-05	6.72469e-05	0.000182459	3.1961e-05	0.000206387	0.00015409	8.1446e-05	5.55055e-05	0	0.000801396	2.69785e-05	0.000134488	8.35202e-06	0.000384393	0.000119185	0.000188722	0.000162841
Bacteria;Firmicutes;Bacilli;Bacillales;Staphylococcaceae;Staphylococcus	20.2549	4.33812	3.9372	4.58451	1.28939	23.6058	0.759713	2.57555	8.42346	7.21383	3.79245	6.09273	2.92652	0.967158	5.99306	3.21479	4.82646	6.26699	4.00647	1.97075	5.85199	8.87277	41.5297	6.00693	0.741344	11.8932	1.0088	2.07949	1.47569	1.43719	9.45506	26.1469	13.2846	2.06647	2.05116	9.11024	9.14397
Bacteria;Firmicutes;Bacilli;Bacillales;Thermoactinomycetaceae	0	0	0	0	0	0	0	0	0	0	0	0	0	0	0	0	0	0	0	0	0	0	0	0	0	0	0	0	0	0	0	0	0	0	0	0	0
Bacteria;Firmicutes;Bacilli;Bacillales;Thermoactinomycetaceae;Novibacillus	1.95461e-05	0	1.32082e-05	0	2.09421e-05	0	9.32518e-06	0.000701659	0.000162123	0.00111294	0	0.00088103	8.39511e-05	0	0.000734204	5.60948e-05	1.07712e-05	5.79534e-06	0	2.02438e-05	0.000191592	1.68117e-05	0.000112283	0	0.000309581	7.70449e-05	0.000298635	0	0	8.7425e-05	3.85408e-06	1.03453e-05	3.34081e-05	2.84736e-05	1.70264e-05	1.45171e-05	6.72937e-05
Bacteria;Firmicutes;Bacilli;Lactobacillales	0.0433532	0.00701047	0.13512	0.0143375	0.00543447	0.029844	0.0010724	0.00586386	0.0148523	0.00479381	0.0162026	0.281476	0.14928	0.00215804	0.00520061	0.00358072	0.0414044	0.0145115	0.0228996	0.0047168	0.0401556	0.00197538	0.00103394	0.00122091	0.000687958	0.00213158	0.00267414	0.000666066	0.000224268	0.0137986	0.00114466	0.000982799	0.00150336	0.0390942	0.00138765	0.000391961	0.0045945
Bacteria;Firmicutes;Bacilli;Lactobacillales;Aerococcaceae	0	0	0	0	1.0471e-05	0	0	0	0	0	0	2.51723e-05	0	9.10566e-06	0	0	0	4.63627e-05	0	0	4.55559e-06	0	0	0	0	0	0	0	4.87539e-06	0	0	0	0	0	0	0	3.25026e-07
Bacteria;Firmicutes;Bacilli;Lactobacillales;Aerococcaceae;Aerococcaceae bacterium ZY16052	0.000263872	0	1.32082e-05	2.28486e-05	7.32973e-05	3.81028e-05	0	0	4.50342e-05	5.10523e-06	1.89615e-05	2.51723e-05	1.52638e-05	1.82113e-05	0.000382398	9.34913e-06	9.69406e-05	7.53394e-05	0.000213872	2.02438e-05	6.6861e-05	6.72469e-05	0.000168424	6.39221e-06	0.000223586	0.000102727	1.35743e-05	0	4.87539e-06	0.00148623	6.16652e-05	0.000165524	2.50561e-05	0.00079726	0.000102158	9.19414e-05	0.00022111
Bacteria;Firmicutes;Bacilli;Lactobacillales;Aerococcaceae;Aerococcus	0.00359159	2.43419e-05	0.00029058	0.000297032	0.000617792	0.00013336	0.000130553	0.000912156	0.000909691	0.000137841	0.000189615	0.020742	0.000190798	4.55283e-05	0.00126956	0.000252426	0.00138948	0.000985208	0.000794383	0.000668045	0.0016786	0.00120204	0.000659661	6.39221e-05	0.000842749	0.000860335	0.000583696	0.000194269	1.95015e-05	0.00402155	0.00010406	0.00161903	9.18722e-05	0.00298972	0.00317542	0.000483902	0.00112745
Bacteria;Firmicutes;Bacilli;Lactobacillales;Carnobacteriaceae	0.000122163	0	6.6041e-05	0	0	4.76285e-05	0	1.00237e-05	1.80137e-05	2.04209e-05	0	2.51723e-05	0	9.10566e-06	0	0	0	6.95441e-05	0	0	1.94056e-05	0	1.40353e-05	0	0	0	0	0	0	0	0	2.06905e-05	1.6704e-05	0	0	1.45171e-05	4.39646e-06
Bacteria;Firmicutes;Bacilli;Lactobacillales;Carnobacteriaceae;Carnobacterium	0.00829242	8.51967e-05	0.00103024	0.000182789	0.000586379	0.000171463	0.000111902	0.00162384	0.000522397	0.00010721	0.00012325	0.00269343	0.000625817	0.000218536	0.00191199	0.000196332	0.00117406	0.00116486	0.00209289	0.000890726	0.00119029	0.00163074	0.00154857	0.00017259	0.00111793	0.000333861	0.000393656	0.000194269	9.75077e-06	0.00556606	0.000570403	0.000801757	2.50561e-05	0.00373004	0.000242626	0.00103071	0.00115787
Bacteria;Firmicutes;Bacilli;Lactobacillales;Carnobacteriaceae;Jeotgalibaca	0.00100174	0	0.000303788	5.71216e-05	0.000136124	0.000247668	1.86504e-05	0.000120284	8.10616e-05	5.10523e-05	5.68844e-05	0.000679652	9.92149e-05	9.10566e-06	0.00125427	6.54439e-05	0.000247737	0.000631692	0.000427745	6.07314e-05	0.000277498	0.000168117	0.0011509	5.75299e-05	0.000137592	2.56816e-05	0.000122169	0.000111011	4.87539e-06	0.00217105	2.31245e-05	0.000150006	0.000267265	0.000711839	4.25659e-05	0.000183883	0.000355174
Bacteria;Firmicutes;Bacilli;Lactobacillales;Carnobacteriaceae;Marinilactibacillus	0.00053263	0	0.000132082	0.000125667	6.28263e-05	9.5257e-05	9.32518e-06	6.01422e-05	0.000243185	2.04209e-05	1.89615e-05	0.00168654	0.000152638	0	0.00122367	2.80474e-05	0.000226195	0.000110111	0.000168043	8.09751e-05	0.000248836	6.72469e-05	5.14629e-05	3.83532e-05	0.000292382	0	1.35743e-05	5.55055e-05	0	0.00132595	0.000308326	0.000150006	1.6704e-05	0.000170841	7.66186e-05	0.000174205	0.000182745
Bacteria;Firmicutes;Bacilli;Lactobacillales;Enterococcaceae	0.00244326	1.2171e-05	0.0174348	0.00292462	6.28263e-05	0.0010383	0	0.0003809	0.00325147	3.57366e-05	0.00012325	0.0789655	0.0168971	7.28453e-05	0.000443582	0.000261776	0.000107712	0.000967822	1.52766e-05	6.07314e-05	0.00627498	3.36234e-05	1.40353e-05	5.75299e-05	0	0	2.71487e-05	0	9.75077e-06	0.00017485	1.92704e-05	0	5.84641e-05	0.000626418	9.79016e-05	1.45171e-05	7.55673e-05
Bacteria;Firmicutes;Bacilli;Lactobacillales;Enterococcaceae;Enterococcus	0.727544	0.00843447	16.0661	4.54415	0.0214761	0.504386	0.0209071	0.275822	2.37212	0.0434966	0.12196	21.1793	18.7323	0.0460837	0.105572	0.331184	0.0739226	0.861002	0.00436911	0.0582819	3.30492	0.0107427	0.00701299	0.0612182	0.00464372	0.00476394	0.00639351	0.00324707	0.00985803	0.14224	0.0138978	0.00510538	0.0522001	0.3077	0.0660197	0.0191093	0.0476102
Bacteria;Firmicutes;Bacilli;Lactobacillales;Enterococcaceae;Melissococcus	0.00148061	2.43419e-05	0.000237747	0.000102819	3.14131e-05	1.90514e-05	2.79755e-05	1.00237e-05	3.60274e-05	5.10523e-06	1.89615e-05	0.000377584	0.000244221	1.82113e-05	0.000703612	0	5.38559e-05	9.27255e-05	0.000122213	0	0.000180325	6.72469e-05	0.000102926	2.55688e-05	0.000447173	0.00192612	8.1446e-05	2.77528e-05	0	0.00087425	0.000158017	3.10358e-05	8.35202e-06	0.000612182	6.81055e-05	0.000106458	0.000302442
Bacteria;Firmicutes;Bacilli;Lactobacillales;Enterococcaceae;Tetragenococcus	0.00219405	0	0.000343413	9.13945e-05	8.37684e-05	1.90514e-05	1.86504e-05	5.01185e-05	0.000153116	3.06314e-05	1.89615e-05	0.00488342	0.000244221	0	0.000627133	9.34913e-06	0.000226195	0.000185451	0	0.000242925	0.000471092	4.20293e-05	0.0007813	0.000204551	5.15969e-05	0.000179771	1.35743e-05	2.77528e-05	4.87539e-06	0.00154451	0.000211974	2.58631e-05	8.35202e-06	0.000313209	8.51318e-05	9.19414e-05	0.000239095
Bacteria;Firmicutes;Bacilli;Lactobacillales;Enterococcaceae;Vagococcus	0.00330817	0	0.000449078	6.85459e-05	0.000115181	4.76285e-05	1.86504e-05	0.00019045	6.30479e-05	4.08419e-05	2.84422e-05	0.000855858	0.000534234	1.82113e-05	0.00139193	9.34913e-05	0.000129254	0.000712827	0.000397191	0.000506095	0.000448456	0.000210146	0.000556735	9.58831e-05	0.000601963	6.42041e-05	0.000149318	5.55055e-05	4.87539e-06	0.00212734	0.000169579	7.75894e-05	8.35202e-05	0.00148063	0.000234113	0.000169366	0.000405384
Bacteria;Firmicutes;Bacilli;Lactobacillales;Lactobacillaceae	0.032036	0.00752165	0.000211331	0.000171365	0.000219892	0.0328446	1.86504e-05	0.00237562	0.00174733	0.000280788	0.0109882	0.0262043	0.000114479	0.00334178	9.17755e-05	0.000149586	0.0566241	0.000133293	0.0266882	0.00190292	0.0101833	0.000983486	2.80707e-05	0.00072232	0.00082555	8.98857e-05	0.0025384	2.77528e-05	9.75077e-05	5.82833e-05	0.00048176	0.000713823	0.000342433	0.012087	9.3645e-05	4.35512e-05	0.00127557
Bacteria;Firmicutes;Bacilli;Lactobacillales;Lactobacillaceae;Lactobacillus	8.76573	1.52822	0.00488703	0.0732299	0.0783025	2.44201	0.00661155	0.156059	0.168986	0.0394992	1.20332	3.37978	0.00615896	1.10552	0.0191964	0.0128924	2.82225	0.350375	5.59151	0.42846	1.40915	0.253622	0.0173009	0.635072	0.0752626	0.232766	0.374204	0.020426	0.0765338	0.0533875	0.0341433	0.0125333	0.0509807	2.56232	0.0258843	0.00459223	0.295269
Bacteria;Firmicutes;Bacilli;Lactobacillales;Lactobacillaceae;Pediococcus	0.00361602	0.000535522	0.000250956	0.000114243	0.000219892	0.000704901	2.79755e-05	0.00019045	0.00014411	0.000153157	0.000398191	0.00261792	0.00019843	0.00151154	0.000474173	0.000168284	0.00634423	0.000388288	0.000870766	0.000485851	0.000970745	0.000369858	0.000252636	0.000230119	0.000275183	0.00234987	0.000162892	0.000360786	9.75077e-06	0.00169022	0.000319888	0.000429328	0.000300673	0.000882681	0.000127698	0.000232273	0.000532924
Bacteria;Firmicutes;Bacilli;Lactobacillales;Leuconostocaceae	1.95461e-05	3.65129e-05	0.000184915	0	0	2.85771e-05	0	0.0027064	1.80137e-05	0.00379829	0	0.00234102	0.000618185	3.64226e-05	1.52959e-05	3.73965e-05	0.000517017	5.79534e-06	0	0	0.00051817	8.40586e-06	4.2106e-05	6.39221e-06	0	0	0	0	0	5.82833e-05	2.31245e-05	0	0	0	2.55395e-05	4.83902e-06	1.1246e-05
Bacteria;Firmicutes;Bacilli;Lactobacillales;Leuconostocaceae;Leuconostoc	0.00174449	7.30257e-05	0.000369829	0.000102819	0.0003979	0.000304822	9.32518e-06	0.000641516	0.000243185	0.000750469	0.000331826	0.0095403	0.000824247	4.55283e-05	0.00247794	0.000719883	0.00122791	0.000515785	0.000427745	0.000728776	0.00107387	0.000521163	0.000678375	0.000294042	0.000567565	0.000385225	0.000257912	5.55055e-05	2.43769e-05	0.00300159	0.000443219	8.79347e-05	0.000108576	0.00186502	0.000110671	0.000522614	0.000594919
Bacteria;Firmicutes;Bacilli;Lactobacillales;Leuconostocaceae;Oenococcus	0.000430013	2.43419e-05	6.6041e-05	5.71216e-05	1.0471e-05	1.90514e-05	9.32518e-06	3.00711e-05	8.10616e-05	7.14733e-05	0.000265461	5.03446e-05	2.28957e-05	0	0.000581245	3.73965e-05	0.000150797	4.63627e-05	6.11064e-05	0.000182194	0.000109839	0.000210146	4.2106e-05	2.55688e-05	1.7199e-05	3.85225e-05	0.000176466	0	4.87539e-06	0.00142794	2.31245e-05	2.58631e-05	5.84641e-05	7.11839e-05	2.1283e-05	4.35512e-05	0.000145753
Bacteria;Firmicutes;Bacilli;Lactobacillales;Leuconostocaceae;Weissella	0.00144152	4.86838e-05	0.000211331	3.42729e-05	0.000240834	0.000171463	9.32518e-05	0.000150355	2.70205e-05	0.000102105	6.63652e-05	0.00616721	0.000251853	0.00027317	0.000764796	0.000186983	0.00135717	0.000272381	0.000381915	0.000263169	0.000625292	0.00724585	0.00161874	0.000217335	0.000429974	0.000141249	0.000244338	8.32583e-05	0	0.00281217	0.00039697	0.000124143	4.17601e-05	0.000811497	7.2362e-05	0.00024679	0.000965763
Bacteria;Firmicutes;Bacilli;Lactobacillales;Streptococcaceae	0.00418286	0.000133881	0.00143969	0.00119955	0.0042303	0.000257194	0.000801966	0.000180426	0.000396301	0.0017562	0.000246499	0.00191309	0.00177824	0.000182113	0.00211084	0.00074793	0.000517017	0.00419583	0.000443021	0.00388681	0.00152999	6.72469e-05	0.000215209	0.000357964	0.000189188	2.56816e-05	0.000162892	0.000333033	0	0.000291417	1.54163e-05	0.000139661	0.000158688	9.96575e-05	0.000515048	0.000130654	0.000180117
Bacteria;Firmicutes;Bacilli;Lactobacillales;Streptococcaceae;Lactococcus	0.0274915	0.0020934	0.00733055	0.00456973	0.00663864	0.00516293	0.00138945	0.000972298	0.00051339	0.00650917	0.000559363	0.00621755	0.0234147	0.000946989	0.0109213	0.00834877	0.00267125	0.00209791	0.00125268	0.0235638	0.00713327	0.00205103	0.00246086	0.000792634	0.00185749	0.00115567	0.000855183	0.00113786	6.82554e-05	0.00941276	0.00072842	0.000796585	0.0012361	0.00410019	0.00460137	0.00100168	0.00215041
Bacteria;Firmicutes;Bacilli;Lactobacillales;Streptococcaceae;Streptococcus	1.1924	0.141658	0.284412	0.792265	1.68939	0.425456	0.30001	0.222977	0.0777651	0.469692	0.150744	0.38569	0.33788	0.113156	0.475596	0.342029	0.183142	1.73109	0.23251	0.862628	0.520524	0.170799	0.172438	0.250677	0.0741619	0.17398	0.0471572	0.165684	0.00712782	0.140201	0.0102287	0.192629	0.263456	0.213509	0.48154	0.0703739	0.162264
Bacteria;Firmicutes;Clostridia	0.000327397	0	1.32082e-05	3.42729e-05	8.37684e-05	9.5257e-05	0	1.00237e-05	0.000117089	3.57366e-05	4.74037e-05	7.55169e-05	7.63192e-06	0	0.0018814	2.80474e-05	0.000236966	1.15907e-05	0.000687447	8.09751e-05	0.000188686	0.000218552	0.00117897	8.30987e-05	0.000687958	0.00227283	9.50203e-05	2.77528e-05	0	0.00665887	5.39571e-05	0.000139661	6.68162e-05	0.00261957	0.000225599	0.000546809	0.000991697
Bacteria;Firmicutes;Clostridia;Clostridiales	0.0142979	0.000401642	0.00987973	0.00823693	0.00949724	0.0120214	0.00285351	0.00171405	0.0465113	0.0021442	0.00269253	0.00521066	0.00122874	0.000391543	0.6355	0.00154261	0.0143472	0.000625897	0.0532542	0.0198794	0.0421115	0.195646	0.394739	0.0239069	0.0256092	0.00801267	0.0147282	0.00249775	0.000999454	0.226751	0.00286743	0.00610887	0.018174	0.513934	0.00895161	0.185281	0.108547
Bacteria;Firmicutes;Clostridia;Clostridiales;Christensenellaceae	0	0	0	0	0	0	0	0	0	0	0	0	0	0	0	0	0	0	0	0	0	0	0	0	0	0	0	0	0	0	0	0	0	0	0	0	0
Bacteria;Firmicutes;Clostridia;Clostridiales;Christensenellaceae;Christensenella	0.000845367	0.000267761	0.00072645	0.0113558	0.000774857	0.000657273	5.59511e-05	0.0022854	0.00199952	0.000479892	0.000303384	0.000578963	0.00055713	0	0.038148	0.00119669	0.00611803	4.63627e-05	0.00271923	0.00481802	0.0036967	0.00456438	0.0249829	0.000441062	0.00373217	0.00030818	0.00090948	0.000138764	9.26323e-05	0.0155034	8.47897e-05	0.000506918	0.000484417	0.0274485	0.000813009	0.00626653	0.00575181
Bacteria;Firmicutes;Clostridia;Clostridiales;Clostridiaceae	0.000185688	1.2171e-05	1.32082e-05	6.85459e-05	3.14131e-05	1.90514e-05	9.32518e-06	0	4.50342e-05	0	9.48074e-06	2.51723e-05	9.92149e-05	0	0.000856571	9.34913e-06	2.15424e-05	0	0.000229149	2.02438e-05	8.2758e-05	6.72469e-05	0.000276028	4.47455e-05	0.000292382	1.28408e-05	0	0	0	0.00705228	0.000373845	3.62084e-05	0	0.000512524	0.000106415	0.000203239	0.000598517
Bacteria;Firmicutes;Clostridia;Clostridiales;Clostridiaceae;Alkaliphilus	0.000386035	0	0	0	8.37684e-05	0.000104783	0	1.00237e-05	8.10616e-05	5.10523e-06	8.53266e-05	7.55169e-05	4.57915e-05	9.10566e-06	0.00125427	1.86983e-05	0.000398534	1.15907e-05	0.000198596	2.02438e-05	0.000139422	0.00038667	0.000818728	0.000102275	0.000464372	0.000102727	0.000325784	8.32583e-05	0	0.00332215	0.000100206	0.000418983	8.35202e-06	0.0023206	0.000178777	0.000416156	0.000603269
Bacteria;Firmicutes;Clostridia;Clostridiales;Clostridiaceae;Candidatus Arthromitus	0.000278531	0	0	1.14243e-05	0.000146595	0	0	0	0.000126096	5.61576e-05	1.89615e-05	0	8.39511e-05	9.10566e-06	0.000978939	1.86983e-05	0.000290822	1.7386e-05	1.52766e-05	0	0.000102597	4.20293e-05	0.000771944	0.00122091	6.87958e-05	0.00165647	1.35743e-05	0	9.75077e-06	0.00552235	0.00018885	0.000253459	1.6704e-05	0.00039863	4.25659e-06	5.80682e-05	0.000681719
Bacteria;Firmicutes;Clostridia;Clostridiales;Clostridiaceae;Clostridiaceae bacterium 14S0207	0.00110435	0	3.96246e-05	1.14243e-05	0.00010471	2.85771e-05	9.32518e-06	2.00474e-05	8.10616e-05	0	1.89615e-05	0	7.63192e-05	9.10566e-06	0.00163666	2.80474e-05	0.00054933	1.7386e-05	1.52766e-05	4.04876e-05	0.000189535	7.56527e-05	0.000458488	9.58831e-05	5.15969e-05	2.56816e-05	0.000190041	5.55055e-05	4.87539e-06	0.00620718	0.000231245	0.000377602	8.35202e-06	0.000185078	5.53357e-05	6.77463e-05	0.000539351
Bacteria;Firmicutes;Clostridia;Clostridiales;Clostridiaceae;Clostridium	0.106414	0.000547693	0.0107515	0.00143946	0.00403135	0.014822	0.0490038	0.000741753	0.00714243	0.00131204	0.00161173	0.00236619	0.0155691	0.00183024	0.158129	0.00906865	0.110598	0.000788166	0.0182403	0.0366412	0.0275524	0.0150717	0.0402767	0.014472	0.0277935	0.0225485	0.00775095	0.00230348	0.00217442	1.93027	0.0144913	0.00597956	0.00423447	0.130822	0.27286	0.021974	0.167535
Bacteria;Firmicutes;Clostridia;Clostridiales;Clostridiaceae;Geosporobacter	8.79573e-05	0	0	4.56973e-05	5.23552e-05	1.90514e-05	2.79755e-05	0	0.000135103	5.10523e-06	2.84422e-05	0	1.52638e-05	9.10566e-06	0.00159078	5.60948e-05	0.00018311	0	0.000488851	0.000202438	0.000147366	0.000714498	0.000369597	7.67065e-05	0.000309581	0.000115567	9.50203e-05	2.77528e-05	9.75077e-06	0.00273932	5.0103e-05	0.000165524	3.34081e-05	0.00183654	0.000153237	0.000266146	0.000464184
Bacteria;Firmicutes;Clostridia;Clostridiales;Clostridiaceae;Mordavella	0.0018471	4.86838e-05	0.000686826	0.000559791	0.000670147	0.00251478	0.000149203	0.000170403	0.0029002	0.000158262	0.00038871	0.00055379	7.63192e-05	3.64226e-05	0.365832	9.34913e-05	0.00235889	4.63627e-05	0.0125879	0.00200413	0.0196842	0.00622874	0.0241455	0.000971616	0.0149803	0.0033643	0.000963778	0.000471797	2.43769e-05	0.0714554	0.000809356	0.0015311	0.000258913	0.0629693	0.00411612	0.0124169	0.0136472
Bacteria;Firmicutes;Clostridia;Clostridiales;Clostridiales Family XIII. Incertae Sedis	2.44326e-05	0	0	1.14243e-05	0	0	0	0	0	0	0	0	0	0	6.11837e-05	0	0	0	4.58298e-05	0	7.14352e-06	0	0	6.39221e-06	0.000154791	0	0	0	9.75077e-06	0	0	2.58631e-05	0	0.000327446	1.70264e-05	5.80682e-05	3.99558e-05
Bacteria;Firmicutes;Clostridia;Clostridiales;Clostridiales Family XIII. Incertae Sedis;Mogibacterium	0.000156369	1.2171e-05	1.32082e-05	2.28486e-05	0.000670147	1.90514e-05	0	2.00474e-05	2.70205e-05	3.57366e-05	0.000246499	2.51723e-05	8.39511e-05	0.000100162	0.00403812	1.86983e-05	0.00120637	0.000110111	0.000381915	0.000283413	0.000373551	0.000411887	0.00314859	0.00110585	0.000292382	0.00196465	0.000176466	0.00030528	0.000209642	0.00163193	0.000111768	0.00260183	2.50561e-05	0.00162299	0.000153237	0.000479063	0.000949375
Bacteria;Firmicutes;Clostridia;Clostridiales;Clostridiales Family XIII. Incertae Sedis;[Eubacterium] minutum	3.90921e-05	0	2.64164e-05	2.28486e-05	0.000513081	4.76285e-05	0	0	0.000360274	1.53157e-05	9.48074e-05	5.03446e-05	2.28957e-05	1.82113e-05	0.000642429	0	0.000990949	0	0.000351362	8.09751e-05	0.000163831	0.000134494	0.00664807	3.1961e-05	0.00049877	2.56816e-05	2.71487e-05	0.000138764	0	0.00301616	0	0.00161903	0	0.00155181	4.25659e-05	0.000130654	0.000924341
Bacteria;Firmicutes;Clostridia;Clostridiales;Clostridiales Family XIII. Incertae Sedis;[Eubacterium] sulci	0.000141709	0	0	4.56973e-05	0.000136124	8.57313e-05	4.66259e-05	0	1.80137e-05	1.02105e-05	4.74037e-05	0	1.52638e-05	4.55283e-05	0.00122367	9.34913e-06	0.00026928	1.7386e-05	0.000244425	0.00016195	0.000125919	0.000613628	0.00115558	3.1961e-05	0.00134152	2.56816e-05	0.000271487	2.77528e-05	6.338e-05	0.00120938	3.85408e-05	8.79347e-05	0	0.00244873	0.000280935	0.000556487	0.000543533
Bacteria;Firmicutes;Clostridia;Clostridiales;Clostridiales Family XVI. Incertae Sedis	0	0	0	0	0	0	0	0	0	0	0	0	0	0	0	0	0	0	0	0	0	0	0	0	0	0	0	0	0	0	0	0	0	0	0	0	0
Bacteria;Firmicutes;Clostridia;Clostridiales;Clostridiales Family XVI. Incertae Sedis;Carboxydocella	5.37517e-05	0	0	1.14243e-05	0.00010471	0	0	3.00711e-05	0.000396301	5.10523e-06	6.63652e-05	0	1.52638e-05	0	0.000520061	9.34913e-06	0.000312364	1.7386e-05	0.000198596	6.07314e-05	9.0074e-05	0.000176523	0.000392989	1.27844e-05	0.000309581	0.000102727	0.000176466	0	4.87539e-06	0.000815967	1.92704e-05	0.0004914	2.50561e-05	0.000640655	0.000178777	4.83902e-05	0.000226364
Bacteria;Firmicutes;Clostridia;Clostridiales;Clostridiales Family XVII. Incertae Sedis	0	0	0	0	0	0	0	0	0	0	0	0	0	0	0	0	0	0	0	0	0	0	0	0	0	0	0	0	0	0	0	0	0	0	0	0	0
Bacteria;Firmicutes;Clostridia;Clostridiales;Clostridiales Family XVII. Incertae Sedis;Thermaerobacter	2.44326e-05	2.43419e-05	0	1.14243e-05	7.32973e-05	5.71542e-05	0	1.00237e-05	1.80137e-05	4.59471e-05	9.48074e-06	2.51723e-05	1.52638e-05	0	1.52959e-05	2.80474e-05	3.23135e-05	0	1.52766e-05	0	2.02743e-05	0.000168117	0.000439774	6.39221e-06	0	0	0.000122169	0	3.41277e-05	0.0006994	1.15622e-05	1.55179e-05	4.17601e-05	8.54207e-05	1.27698e-05	0	0.000109134
Bacteria;Firmicutes;Clostridia;Clostridiales;Clostridiales bacterium CCNA10	0.0031909	2.43419e-05	0.00072645	0.00225059	0.00353921	0.00108593	0.000167853	0.000591398	0.0151045	0.000474787	0.000654171	0.000981719	0.00039686	8.19509e-05	0.0570538	0.000495504	0.000538559	5.79534e-05	0.00766885	0.00168023	0.00483828	0.177397	0.11633	0.00514573	0.00340539	0.000552155	0.0340852	0.00080483	0.000107259	1.06648	8.09356e-05	0.000936246	0.000626402	0.0946461	0.000246882	0.00463578	0.100366
Bacteria;Firmicutes;Clostridia;Clostridiales;Eubacteriaceae	4.88652e-06	0	0	0	4.18842e-05	0	0	0	3.60274e-05	2.04209e-05	1.89615e-05	0	0	0	1.52959e-05	0	0.000118483	0	9.16596e-05	0	1.73809e-05	8.40586e-06	4.67845e-06	0	0.00017199	0	0	0	0	2.91417e-05	0	1.55179e-05	8.35202e-06	0.000242025	0	4.35512e-05	3.49108e-05
Bacteria;Firmicutes;Clostridia;Clostridiales;Eubacteriaceae;Acetobacterium	0.00610326	0.000182564	0.000316997	0.000319881	0.000356016	0.00265767	0.00025178	0.000180426	0.0015852	0.00260877	0.00090067	0.000755169	0.000290013	0.000291381	0.00631721	0.000663788	0.00137871	0.00220802	0.00178736	0.00135633	0.00152556	0.00290002	0.00389247	0.000894909	0.00130712	0.00701109	0.000393656	0.000527302	0.000195015	0.00488123	0.000369991	0.00181042	0.00334916	0.00354496	0.000889628	0.00134525	0.00222081
Bacteria;Firmicutes;Clostridia;Clostridiales;Eubacteriaceae;Eubacterium	0.0129639	0.00103453	0.0195349	0.0193414	0.0137066	0.00909704	0.000671413	0.00378896	0.00671911	0.00297125	0.0115949	0.00395205	0.0017706	0.00150243	0.27138	0.00179503	0.0135501	0.00228336	0.0232968	0.0287057	0.022483	0.0285799	0.110126	0.0201163	0.0290146	0.0201858	0.00358362	0.00163741	0.000960451	0.285749	0.00173048	0.00871588	0.00491934	0.263252	0.0154216	0.0593216	0.0568876
Bacteria;Firmicutes;Clostridia;Clostridiales;Heliobacteriaceae	0	0	0	0	0	0	0	0	0	0	0	0	0	0	0	0	0	0	0	0	0	0	0	0	0	0	0	0	0	0	0	0	0	0	0	0	0
Bacteria;Firmicutes;Clostridia;Clostridiales;Heliobacteriaceae;Heliobacterium	5.37517e-05	0	2.64164e-05	2.28486e-05	5.23552e-05	4.76285e-05	0	0	0.000261198	2.04209e-05	5.68844e-05	0	6.10553e-05	1.82113e-05	0.000382398	9.34913e-06	6.46271e-05	5.79534e-06	0.000198596	4.04876e-05	6.61012e-05	0.000268987	0.00166553	6.39221e-06	5.15969e-05	0.00015409	4.0723e-05	0	0	0.000917963	3.85408e-06	0.000160351	3.34081e-05	0.000298972	1.70264e-05	4.83902e-05	0.000244485
Bacteria;Firmicutes;Clostridia;Clostridiales;Hungateiclostridiaceae	0	0	0	0	0	9.5257e-06	0	1.00237e-05	1.80137e-05	0	0	0	0	0	1.52959e-05	9.34913e-06	0	5.79534e-06	3.05532e-05	2.02438e-05	5.94002e-06	5.04352e-05	3.74276e-05	0	0	3.85225e-05	5.42973e-05	2.77528e-05	0	0.00147165	0	1.55179e-05	0	2.84736e-05	8.51318e-06	9.67804e-06	0.000116151
Bacteria;Firmicutes;Clostridia;Clostridiales;Hungateiclostridiaceae;Fastidiosipila	3.42056e-05	0	0	2.28486e-05	0.000335073	5.71542e-05	2.79755e-05	0	6.30479e-05	0	0.000113769	2.51723e-05	1.52638e-05	1.82113e-05	0.000305918	2.80474e-05	0.000624729	2.31814e-05	0.000229149	8.09751e-05	0.000100236	9.24644e-05	0.000182459	3.83532e-05	0.000206387	1.28408e-05	0.000678717	0	0	0.00221477	7.32275e-05	0.0011535	0	0.000953864	0.000153237	0.000140332	0.000393343
Bacteria;Firmicutes;Clostridia;Clostridiales;Hungateiclostridiaceae;Hungateiclostridium	0.000361602	0	5.28328e-05	4.56973e-05	0.000125653	8.57313e-05	0	2.00474e-05	0.000450342	2.55262e-05	3.79229e-05	5.03446e-05	4.57915e-05	1.82113e-05	0.00403812	9.34913e-05	0.000301593	0.000231814	0.0011763	0.000445363	0.000380319	0.00146262	0.00165149	0.000313218	0.00135872	0.00390361	0.000244338	0.000138764	9.75077e-06	0.00616346	0.000246661	0.00021725	8.35202e-06	0.00300396	0.000395863	0.00105975	0.00134519
Bacteria;Firmicutes;Clostridia;Clostridiales;Hungateiclostridiaceae;Mageeibacillus	0.000258985	0	1.32082e-05	7.99702e-05	7.32973e-05	3.81028e-05	1.86504e-05	0	1.80137e-05	1.02105e-05	6.63652e-05	0	1.52638e-05	0	0.00102483	0	4.30847e-05	0	0.000274979	2.02438e-05	9.77601e-05	0.000403481	0.000285385	3.1961e-05	0.000275183	1.28408e-05	0.00031221	0	4.38785e-05	0.00120938	7.70815e-05	2.58631e-05	8.35202e-06	0.00140944	5.95923e-05	7.25853e-05	0.000281816
Bacteria;Firmicutes;Clostridia;Clostridiales;Hungateiclostridiaceae;Pseudoclostridium	0.000141709	1.2171e-05	0	3.42729e-05	4.18842e-05	7.62056e-05	9.32518e-06	0	0.00082863	0	0	2.51723e-05	2.28957e-05	0	0.00209554	0	5.38559e-05	1.7386e-05	0.000351362	0.000222682	0.000196655	0.000605222	0.00090294	0.000121452	0.000756754	0.00288918	0.000461527	0	0	0.00402155	0.000158017	0.000165524	0.00012528	0.0034453	0.000268165	0.000440351	0.000957418
Bacteria;Firmicutes;Clostridia;Clostridiales;Hungateiclostridiaceae;Ruminiclostridium	0.000156369	2.43419e-05	0	6.85459e-05	5.23552e-05	1.90514e-05	0	0	0.000108082	0	2.84422e-05	7.55169e-05	3.05277e-05	0	0.000948347	4.67456e-05	8.61695e-05	0	7.6383e-05	0.000445363	0.000108312	5.8841e-05	0.00321877	1.27844e-05	0.000240785	2.56816e-05	0.000203615	0	0	0.00326387	4.62489e-05	3.10358e-05	0	0.00165147	0.000106415	0.000183883	0.000602893
Bacteria;Firmicutes;Clostridia;Clostridiales;Hungateiclostridiaceae;Thermoclostridium	0.000190574	1.2171e-05	0	4.56973e-05	4.18842e-05	9.5257e-06	9.32518e-06	1.00237e-05	0.000405308	1.02105e-05	4.74037e-05	0	0	9.10566e-06	0.00246264	0	7.53983e-05	0	0.000855489	0.000141706	0.000216323	0.000168117	0.000201173	0.000357964	0.000584764	0.000282498	4.0723e-05	5.55055e-05	4.87539e-06	0.000728542	7.70815e-06	0.000263804	1.6704e-05	0.00237754	0.000178777	0.0001984	0.000364473
Bacteria;Firmicutes;Clostridia;Clostridiales;Intestinimonas	0	0	0	0	0	0	0	0	0	0	0	0	0	0	0	0	0	0	0	0	0	0	0	0	0	0	0	0	0	0	0	0	0	0	0	0	0
Bacteria;Firmicutes;Clostridia;Clostridiales;Intestinimonas;Intestinimonas butyriciproducens	0.002971	9.73676e-05	0.000647201	0.000799702	0.00136124	0.000304822	1.86504e-05	0.000160379	0.0284706	0.000199104	0.000360268	0.000729996	0.000335804	3.64226e-05	0.00845864	0.000149586	0.000517017	5.21581e-05	0.00255119	0.000890726	0.0024556	0.0287985	0.0525436	0.00107389	0.00132432	0.00222146	0.00484604	0.000166517	1.95015e-05	0.0772254	8.86438e-05	0.000444846	9.18722e-05	0.0211559	9.79016e-05	0.0227434	0.0141895
Bacteria;Firmicutes;Clostridia;Clostridiales;Lachnospiraceae	0.00509664	0.00012171	0.000937781	0.00139377	0.0024607	0.00534392	0.000139878	0.000280663	0.00913294	0.000469681	0.000967035	0.00148516	0.000228957	3.64226e-05	0.360173	0.000514202	0.0037376	9.85208e-05	0.0204554	0.00856312	0.0210819	0.0257808	0.0562115	0.00281257	0.0239925	0.0013226	0.000990927	0.00113786	0.000131635	0.0468015	0.000666755	0.00241044	0.00215482	0.150739	0.00661049	0.0184512	0.022681
Bacteria;Firmicutes;Clostridia;Clostridiales;Lachnospiraceae;Anaerostipes	0.00968996	0.000851967	0.015546	0.0652785	0.0143767	0.0158412	0.00181841	0.0102041	0.0266603	0.00101084	0.0130929	0.00991788	0.00283144	0.000464389	0.302324	0.000701185	0.00595646	0.000521581	0.016514	0.014778	0.026419	0.370833	0.025273	1.51122	0.0153071	0.00240123	0.00222619	0.000277528	0.000219392	0.0256301	0.00206964	0.00678649	0.0016704	0.0676105	0.00458861	0.0176963	0.136921
Bacteria;Firmicutes;Clostridia;Clostridiales;Lachnospiraceae;Anaerotignum	0.000723204	0	1.32082e-05	0.000114243	0.000219892	0.00013336	9.32518e-06	2.00474e-05	0.000423322	1.53157e-05	7.58459e-05	5.03446e-05	4.57915e-05	9.10566e-06	0.00278386	1.86983e-05	0.000527788	2.31814e-05	0.000794383	0.000283413	0.000314216	0.00147103	0.0019322	8.94909e-05	0.00104914	0.000128408	0.000122169	2.77528e-05	4.87539e-06	0.00393413	2.69785e-05	8.2762e-05	0	0.00427103	0.000225599	0.00049358	0.000923942
Bacteria;Firmicutes;Clostridia;Clostridiales;Lachnospiraceae;Blautia	0.0115664	0.000146051	0.00173027	0.00210207	0.00432454	0.00491526	0.000345032	0.000781848	0.014519	0.00101084	0.00161173	0.00465687	0.000480811	0.000200325	0.488903	0.00315066	0.00866003	0.00016227	0.209305	0.0376332	0.0398103	0.0458035	0.137022	0.00651366	0.0906729	0.0101442	0.00255198	0.00158191	0.000160888	0.223808	0.00418553	0.0165834	0.00527012	0.315943	0.0260631	0.0762968	0.0641734
Bacteria;Firmicutes;Clostridia;Clostridiales;Lachnospiraceae;Butyrivibrio	0.00144152	2.43419e-05	0.000211331	0.00015994	0.000492139	0.00121929	4.66259e-05	7.01659e-05	0.00455746	0.000137841	0.000180134	0.000578963	8.39511e-05	3.64226e-05	0.053811	0.000205681	0.00219732	2.31814e-05	0.00679808	0.00613387	0.00392047	0.00369017	0.00797675	0.00120174	0.00866827	0.00906562	0.0011131	0.000249775	2.43769e-05	0.0165233	0.000107914	0.00105004	0.000576289	0.0319331	0.00251565	0.00686173	0.00610386
Bacteria;Firmicutes;Clostridia;Clostridiales;Lachnospiraceae;Cellulosilyticum	0.000752524	1.2171e-05	5.28328e-05	0.0004227	0.000115181	0.000180988	9.32518e-06	2.00474e-05	0.00031524	2.55262e-05	4.74037e-05	0.000100689	6.10553e-05	9.10566e-06	0.00446641	3.73965e-05	0.00036622	5.79534e-06	0.00151238	0.00091097	0.000471198	0.000260582	0.00161874	7.03143e-05	0.00120393	0.00259385	5.42973e-05	2.77528e-05	4.87539e-06	0.00877164	0.000211974	0.000320703	5.84641e-05	0.00394359	0.000544844	0.00103555	0.00138141
Bacteria;Firmicutes;Clostridia;Clostridiales;Lachnospiraceae;Herbinix	0.000161255	0	1.32082e-05	5.71216e-05	9.42394e-05	0.000257194	0	3.00711e-05	0.000765582	5.61576e-05	5.68844e-05	7.55169e-05	2.28957e-05	0	0.00832098	4.67456e-05	0.000376991	0	0.00139017	0.00105268	0.000638884	0.000512757	0.00162342	5.11377e-05	0.00189188	0.000410906	4.0723e-05	5.55055e-05	0	0.00686286	1.92704e-05	0.000253459	3.34081e-05	0.00933933	0.000510791	0.00114685	0.00151682
Bacteria;Firmicutes;Clostridia;Clostridiales;Lachnospiraceae;Lachnoanaerobaculum	0.00064502	1.2171e-05	3.96246e-05	7.99702e-05	0.00050261	0.000533439	6.52763e-05	6.01422e-05	0.000639486	0.000188894	0.000151692	0.000176206	0.000145006	3.64226e-05	0.0117626	0.00011219	0.000624729	5.79534e-06	0.00198596	0.00155877	0.000966298	0.00124407	0.00364919	0.000402709	0.00263144	0.00204169	9.50203e-05	0.000138764	0.000102383	0.00942733	0.000204266	0.000563816	6.68162e-05	0.0134538	0.000685311	0.00180979	0.00243442
Bacteria;Firmicutes;Clostridia;Clostridiales;Lachnospiraceae;Lachnoclostridium	0.00882016	0.000730257	0.00285297	0.00740296	0.0162406	0.00586783	0.00152	0.00153363	0.0502762	0.00160304	0.00229434	0.00485825	0.000885302	0.000300487	0.305765	0.00195397	0.011062	0.00050999	0.170197	0.0163165	0.0305495	0.0971129	0.332352	0.00680131	0.055071	0.0103625	0.00703151	0.0144592	0.000511916	0.258385	0.00287514	0.005783	0.0022801	1.26236	0.0178351	0.0445383	0.141184
Bacteria;Firmicutes;Clostridia;Clostridiales;Lachnospiraceae;Lachnospiraceae bacterium Choco86	0.00748126	0.000109539	0.00426625	0.000982491	0.00298425	0.00436277	0.000223804	0.000310735	0.00522397	0.000587102	0.00128938	0.00213964	0.000343436	6.37396e-05	0.233599	0.00304782	0.00839075	0.000139088	0.0515127	0.0134824	0.017027	0.0236877	0.078523	0.0101956	0.0939063	0.00191328	0.00119454	0.000333033	0.000448536	0.181145	0.00449385	0.0111729	0.00120269	0.382514	0.0258162	0.0658929	0.0588293
Bacteria;Firmicutes;Clostridia;Clostridiales;Lachnospiraceae;Lachnospiraceae bacterium GAM79	0.0285763	0.000839796	0.00191519	0.00947076	0.0146699	0.0120691	0.00164123	0.00540277	0.0198241	0.00551876	0.00352683	0.00226551	0.0014577	0.000282275	0.569666	0.00465587	0.00392071	0.000631692	0.0199665	0.0157092	0.0361005	0.0355148	0.0597578	0.00152774	0.0133464	0.00558576	0.00361077	0.00174842	0.000243769	0.0389916	0.00091727	0.00341911	0.0074333	0.134082	0.00538884	0.00966836	0.0214157
Bacteria;Firmicutes;Clostridia;Clostridiales;Lachnospiraceae;Lachnospiraceae bacterium oral taxon 500	0.000307851	3.65129e-05	0.000118874	0.000148516	0.000230363	0.000104783	9.32518e-06	3.00711e-05	0.000252192	4.08419e-05	4.74037e-05	0.000125861	3.81596e-05	2.7317e-05	0.00481821	9.34913e-06	0.00045239	4.05674e-05	0.00119157	0.000485851	0.000425801	0.000790151	0.00388311	0.000134236	0.000928743	0.000128408	6.78717e-05	0	0	0.0469618	0.000181142	0.000641406	8.35202e-06	0.00652045	0.00038735	0.00135493	0.00413253
Bacteria;Firmicutes;Clostridia;Clostridiales;Lachnospiraceae;Roseburia	0.00707568	0.000462496	0.00143969	0.00428412	0.00593708	0.0108879	0.000186504	0.00150355	0.0133031	0.00235351	0.00273045	0.00211447	0.000900566	0.000145691	1.08815	0.000710534	0.00509477	0.00017386	0.0179194	0.00686264	0.0586119	0.0396504	0.0784669	0.00310022	0.0161326	0.00553439	0.00521254	0.00030528	0.00019014	0.0387001	0.000543425	0.00210526	0.00215482	0.202888	0.00420126	0.0123734	0.0274373
Bacteria;Firmicutes;Clostridia;Clostridiales;Lachnospiraceae;[Eubacterium] rectale	0.037162	0.000803283	0.00231143	0.00698026	0.0245965	0.0229283	0.0011097	0.000972298	0.00322445	0.00293551	0.0104193	0.0112772	0.00168665	0.000109268	0.443169	0.000916215	0.00655965	0.000898278	0.0172473	0.0365198	0.0315913	0.0373388	0.0916133	0.00317054	0.0184029	0.00507212	0.00252483	0.000749324	0.0028521	0.0867402	0.000632069	0.0061037	0.00195437	0.194175	0.00820671	0.0142316	0.0315845
Bacteria;Firmicutes;Clostridia;Clostridiales;Monoglobus	0	0	0	0	0	0	0	0	0	0	0	0	0	0	0	0	0	0	0	0	0	0	0	0	0	0	0	0	0	0	0	0	0	0	0	0	0
Bacteria;Firmicutes;Clostridia;Clostridiales;Monoglobus;Monoglobus pectinilyticus	0.000205234	1.2171e-05	0.000396246	0.000171365	0.000743444	0.00013336	9.32518e-06	8.01896e-05	0.00051339	5.10523e-06	8.53266e-05	2.51723e-05	5.34234e-05	0	0.00591952	6.54439e-05	0.000301593	0	0.000458298	0.000425119	0.000480186	0.00196697	0.00170295	0.000147021	0.00111793	0.000321021	0.000190041	0.000138764	1.95015e-05	0.00418183	7.70815e-05	0.000310358	8.35202e-06	0.00476932	0.000153237	0.00256952	0.00117826
Bacteria;Firmicutes;Clostridia;Clostridiales;Oscillospiraceae	0	0	0	0	0	0	0	0	0	0	0	0	0	0	0	0	0	0	0	0	0	0	0	0	0	0	0	0	0	0	0	0	0	0	0	0	0
Bacteria;Firmicutes;Clostridia;Clostridiales;Oscillospiraceae;Oscillibacter	0.00236019	0.00012171	0.00236427	0.00167937	0.00330885	0.00195277	0.000158528	0.000390924	0.00401705	0.000301209	0.0012325	0.000830685	0.000648713	0.000100162	0.0106918	0.00188852	0.00208961	0.000202837	0.00204706	0.00107292	0.00187299	0.0245787	0.131198	0.00425721	0.00909825	0.00509781	0.0440759	0.000138764	0.000224268	0.0731602	0.000169579	0.0004914	0.000100224	0.0238324	0.000629975	0.00205658	0.0212739
Bacteria;Firmicutes;Clostridia;Clostridiales;Peptococcaceae	0.000205234	0	0	0	5.23552e-05	0	0	2.00474e-05	1.80137e-05	5.10523e-06	0	0	1.52638e-05	0	0.0007495	0	2.15424e-05	5.79534e-06	0	0.000101219	5.97038e-05	5.8841e-05	0.000215209	1.27844e-05	1.7199e-05	7.70449e-05	9.50203e-05	0	4.87539e-06	0.000786825	3.85408e-06	6.20715e-05	0	1.42368e-05	1.27698e-05	6.77463e-05	9.52318e-05
Bacteria;Firmicutes;Clostridia;Clostridiales;Peptococcaceae;Candidatus Desulforudis	1.46595e-05	0	0	1.14243e-05	0	9.5257e-06	0	0	0.000108082	1.53157e-05	0	0	0	0	4.58878e-05	9.34913e-06	1.07712e-05	1.15907e-05	0	2.02438e-05	1.28425e-05	0.000184929	0.00012164	0	0	7.70449e-05	1.35743e-05	0	0	0.000203992	0	5.17263e-06	1.6704e-05	5.69471e-05	4.25659e-06	4.83902e-06	4.59399e-05
Bacteria;Firmicutes;Clostridia;Clostridiales;Peptococcaceae;Dehalobacter	0.000654793	0	3.96246e-05	0.000125667	0.000136124	4.76285e-05	9.32518e-06	0	0.000414315	5.10523e-06	9.48074e-06	5.03446e-05	3.81596e-05	0	0.00123897	1.86983e-05	0.000150797	1.15907e-05	0.000351362	0.000101219	0.00017016	0.000336234	0.000327491	6.39221e-05	0.000447173	0.000552155	0.000244338	0	9.75077e-06	0.00406526	3.85408e-06	0.000320703	8.35202e-05	0.00185078	0.000195803	0.000222595	0.000581572
Bacteria;Firmicutes;Clostridia;Clostridiales;Peptococcaceae;Dehalobacterium	4.88652e-05	0	0	2.28486e-05	0.000136124	0.000104783	0	2.00474e-05	0.000225171	0	2.84422e-05	2.51723e-05	0	0	0.00130015	1.86983e-05	0.00026928	1.15907e-05	0.000183319	0.000323901	0.00013592	0.000361452	0.0015626	0.000262081	0.000412775	0.000141249	0.000257912	0	0	0.00480838	5.0103e-05	0.000424155	0.000467713	0.00125284	0.000106415	0.000125815	0.000682232
Bacteria;Firmicutes;Clostridia;Clostridiales;Peptococcaceae;Desulfallas	9.77303e-06	3.65129e-05	2.64164e-05	0	0.00010471	0	9.32518e-06	1.00237e-05	7.20548e-05	0	1.89615e-05	0	1.52638e-05	9.10566e-06	0.00169785	1.86983e-05	7.53983e-05	1.15907e-05	7.6383e-05	0	0.000109603	5.04352e-05	0.00176377	1.27844e-05	0.000206387	1.28408e-05	6.78717e-05	0	0	0.000670258	1.54163e-05	0.00021725	2.50561e-05	0.00105352	0.000131954	0.00015001	0.000291837
Bacteria;Firmicutes;Clostridia;Clostridiales;Peptococcaceae;Desulfitobacterium	0.000342056	1.2171e-05	5.28328e-05	0.000102819	0.000188479	0.000123834	9.32518e-06	3.00711e-05	0.000900684	5.10523e-05	0.000142211	0.000125861	3.81596e-05	9.10566e-06	0.00383928	2.80474e-05	0.000463161	5.21581e-05	0.0012374	0.000141706	0.000394521	0.000773339	0.00312052	0.000402709	0.00147911	0.00389077	0.000475102	2.77528e-05	1.95015e-05	0.00706685	9.63519e-05	0.000951763	0.000158688	0.00521066	0.000404376	0.000750048	0.00165517
Bacteria;Firmicutes;Clostridia;Clostridiales;Peptococcaceae;Desulfofarcimen	0.000185688	0	1.32082e-05	1.14243e-05	4.18842e-05	1.90514e-05	9.32518e-06	0	9.90753e-05	0	6.63652e-05	0	0	0	0.000260031	1.86983e-05	0.000161568	0	0.000137489	2.02438e-05	5.22026e-05	8.40586e-05	0.00142225	1.91766e-05	0.000481571	5.13633e-05	6.78717e-05	0	4.87539e-06	0.00151537	2.31245e-05	0.00011897	5.84641e-05	0.000968101	0.000106415	0.00104523	0.000397789
Bacteria;Firmicutes;Clostridia;Clostridiales;Peptococcaceae;Desulfosporosinus	0.000561949	0	9.24573e-05	4.56973e-05	0.000272247	0.000104783	9.32518e-06	1.00237e-05	0.000621472	3.57366e-05	0.000113769	0.000100689	6.10553e-05	0	0.00393105	2.80474e-05	0.000527788	0	0.00109991	0.000445363	0.000403068	0.000319423	0.00304099	0.000249296	0.00184029	0.0043402	0.000936629	0	4.87539e-06	0.0131429	0.000235099	0.000755204	0.000108576	0.00478356	0.00034904	0.00186302	0.00213127
Bacteria;Firmicutes;Clostridia;Clostridiales;Peptococcaceae;Desulfotomaculum	0.00033717	2.43419e-05	1.32082e-05	0.000114243	0.000272247	0.000409605	9.32518e-06	5.01185e-05	0.000801609	4.08419e-05	2.84422e-05	7.55169e-05	6.86872e-05	3.64226e-05	0.00180492	0	0.000387763	4.63627e-05	0.000504128	0.000263169	0.000264406	0.000495946	0.00402814	0.000978008	0.000378377	0.00964346	0.000162892	0	3.41277e-05	0.00574091	0.000100206	0.000553471	5.84641e-05	0.00217823	8.51318e-05	0.000314536	0.00165013
Bacteria;Firmicutes;Clostridia;Clostridiales;Peptococcaceae;Syntrophobotulus	5.86382e-05	0	0.00125478	0	0.000136124	3.81028e-05	0	0	0.000414315	1.02105e-05	9.48074e-06	2.51723e-05	7.63192e-06	0	0.000642429	1.86983e-05	0.000430847	0	0.000122213	6.07314e-05	0.000161469	0.000319423	0.000116961	7.67065e-05	0.000137592	0	0.000203615	0	4.87539e-06	0.00201078	1.15622e-05	0.000331048	5.01121e-05	0.0013952	2.55395e-05	8.71024e-05	0.000318034
Bacteria;Firmicutes;Clostridia;Clostridiales;Peptococcaceae;Thermincola	0.000346943	0	0	2.28486e-05	9.42394e-05	0	0	0	0.000135103	0	1.89615e-05	0	1.52638e-05	0	0.000137663	9.34913e-06	0.000204652	0	0.000198596	4.04876e-05	6.12053e-05	3.36234e-05	0.000102926	7.03143e-05	0.000120393	0.000115567	4.0723e-05	0	4.87539e-06	0.00112195	1.54163e-05	0.000356911	5.84641e-05	0.000270499	9.3645e-05	0.000140332	0.00016971
Bacteria;Firmicutes;Clostridia;Clostridiales;Peptostreptococcaceae	1.95461e-05	0	0	0.000285608	0	2.85771e-05	1.86504e-05	0	0.000198151	1.53157e-05	2.84422e-05	0.000402757	0	0	0.00282974	0	1.07712e-05	0	3.05532e-05	0	0.000193406	4.20293e-05	0.000828085	0.000268473	0.000103194	0	2.71487e-05	0	2.43769e-05	7.28542e-05	3.85408e-06	4.65536e-05	0	0.000939628	9.3645e-05	0.000130654	0.000172033
Bacteria;Firmicutes;Clostridia;Clostridiales;Peptostreptococcaceae;Acetoanaerobium	0.000166142	0	0	3.42729e-05	7.32973e-05	9.5257e-06	0	0	5.40411e-05	5.10523e-06	9.48074e-06	0	3.05277e-05	0	0.000688316	1.86983e-05	4.30847e-05	0	0.000152766	8.09751e-05	6.83116e-05	7.56527e-05	0.00027135	5.75299e-05	0.000120393	0	5.42973e-05	0	4.87539e-06	0.00147165	6.93734e-05	2.06905e-05	7.51682e-05	0.000996575	0.00021283	9.19414e-05	0.000234822
Bacteria;Firmicutes;Clostridia;Clostridiales;Peptostreptococcaceae;Clostridioides	0.00850742	3.65129e-05	0.0143573	0.0033359	0.00425124	0.00241953	0.00048491	0.000932204	0.00509787	0.0044875	0.000976516	0.00241654	0.000976885	0.000509917	0.294125	0.00322545	0.00420076	0.000191246	0.021815	0.00319852	0.0187773	0.0856053	0.0858916	0.00621962	0.00753314	0.000564996	0.0267822	0.000832583	0.00141874	0.0971292	0.0126182	0.00974006	0.00259748	0.423986	0.0085217	0.01969	0.0526087
Bacteria;Firmicutes;Clostridia;Clostridiales;Peptostreptococcaceae;Filifactor	0.0004349	0	0	0.000399851	0.00070156	2.85771e-05	9.32518e-06	1.00237e-05	0.000126096	1.02105e-05	0.000189615	0.000427929	6.86872e-05	2.7317e-05	0.000642429	4.67456e-05	0.00163722	0	0.000534681	2.02438e-05	0.00026577	0.000336234	0.00745744	8.30987e-05	0.000636361	0	5.42973e-05	0	3.90031e-05	0.00154451	1.54163e-05	0.00260183	1.6704e-05	0.00273346	0.000208573	0.0001984	0.00106169
Bacteria;Firmicutes;Clostridia;Clostridiales;Peptostreptococcaceae;Paeniclostridium	0.000415354	0	0	4.56973e-05	7.32973e-05	0.000247668	1.86504e-05	2.00474e-05	0.000207157	1.53157e-05	9.48074e-05	5.03446e-05	0.000106847	6.37396e-05	0.00893282	9.34913e-06	0.000193881	6.37488e-05	0.000443021	0.00016195	0.000558185	0.000277393	0.00319538	0.00106111	0.000601963	5.13633e-05	9.50203e-05	2.77528e-05	2.43769e-05	0.00888821	0.000285202	1.03453e-05	9.18722e-05	0.00476932	0.000285192	0.000846829	0.00136742
Bacteria;Firmicutes;Clostridia;Clostridiales;Peptostreptococcaceae;Peptoclostridium	4.39786e-05	0	2.64164e-05	2.28486e-05	2.09421e-05	0.000180988	0	1.00237e-05	1.80137e-05	1.53157e-05	0	0	0	0	0.00041299	3.73965e-05	4.30847e-05	0	0.000229149	0.000101219	5.81183e-05	0.000268987	0.000556735	3.1961e-05	0.00137592	1.28408e-05	0.000149318	0	0	0.00148623	0	2.06905e-05	1.6704e-05	0.000768786	0.000102158	0.000164527	0.000330323
Bacteria;Firmicutes;Clostridia;Clostridiales;Peptostreptococcaceae;Peptostreptococcaceae bacterium oral taxon 929	9.28438e-05	0	5.28328e-05	0	8.37684e-05	5.71542e-05	0	0	6.30479e-05	0	1.89615e-05	0	1.52638e-05	0	0.000183551	0	0.000258508	0	3.05532e-05	6.07314e-05	4.58608e-05	0.000126088	7.01767e-05	3.83532e-05	0	5.13633e-05	0.000162892	5.55055e-05	2.92523e-05	0.000218563	0	0.00058968	0	0.0016657	5.95923e-05	0.0018969	0.000330938
Bacteria;Firmicutes;Clostridia;Clostridiales;Ruminococcaceae	0.000430013	1.2171e-05	0	0.000171365	7.32973e-05	9.5257e-05	9.32518e-06	3.00711e-05	0	5.10523e-06	2.84422e-05	5.03446e-05	1.52638e-05	9.10566e-06	0.000305918	9.34913e-06	6.46271e-05	0	7.6383e-05	4.04876e-05	7.13263e-05	0.0027235	0.00335445	0	0	1.28408e-05	0.000122169	0	0	0.000976246	0	9.82799e-05	8.35202e-06	5.69471e-05	3.83093e-05	2.90341e-05	0.000494675
Bacteria;Firmicutes;Clostridia;Clostridiales;Ruminococcaceae;Ethanoligenens	0.00134868	1.2171e-05	5.28328e-05	0.000171365	0.000115181	0.000123834	0	5.01185e-05	0.000900684	3.06314e-05	0.000161173	7.55169e-05	7.63192e-06	9.10566e-06	0.00105542	1.86983e-05	0.000161568	6.95441e-05	0.000549957	6.07314e-05	0.000248742	0.00168117	0.00220823	6.39221e-05	0.00032678	0.000115567	0.000841609	2.77528e-05	4.87539e-06	0.000145708	0	0.000248286	0.000100224	0.00152334	0.00020006	0.000183883	0.000511427
Bacteria;Firmicutes;Clostridia;Clostridiales;Ruminococcaceae;Faecalibacterium	0.0380024	0.00147269	0.00884949	0.0291434	0.058041	0.0782441	0.00172516	0.00664571	0.0149333	0.00317035	0.0171507	0.0125106	0.00596816	0.00523575	0.117106	0.00506723	0.00380223	0.00176178	0.0303851	0.0127738	0.0225994	1.75474	1.89638	0.00424443	0.0147739	0.017181	0.00790026	0.00141539	0.00212079	0.0367914	0.00188464	0.00662096	0.00587147	0.15743	0.00454178	0.0145993	0.261767
Bacteria;Firmicutes;Clostridia;Clostridiales;Ruminococcaceae;Flavonifractor	0.933422	0.000718086	0.00229823	0.00377002	0.00859673	0.00431514	0.00489572	0.00182431	0.00574637	0.00135289	0.00495843	0.0088103	0.000534234	0.000883249	0.245071	0.000757279	0.000689356	0.000150679	0.634269	0.00127536	0.0932169	0.246468	0.303589	0.129033	0.131331	0.000333861	1.02215	0.000721572	0.000882445	10.3667	0.000262077	0.000584507	0.00238868	0.0433368	0.000638489	0.168746	0.827808
Bacteria;Firmicutes;Clostridia;Clostridiales;Ruminococcaceae;Ruminococcaceae bacterium CPB6	0.000537517	0	2.64164e-05	0.000194213	8.37684e-05	9.5257e-05	0	1.00237e-05	0.000612465	1.53157e-05	0.000142211	2.51723e-05	1.52638e-05	0	0.000948347	4.67456e-05	0.000226195	0	0.000366638	0.00016195	0.000175375	0.00097508	0.0010854	0.000191766	0.000756754	0.000166931	0.000271487	2.77528e-05	9.75077e-06	0.00136966	4.23948e-05	0.000124143	2.50561e-05	0.00240602	0.000451199	0.000401639	0.000553668
Bacteria;Firmicutes;Clostridia;Clostridiales;Ruminococcaceae;Ruminococcus	0.0335362	0.000267761	0.000449078	0.00242195	0.00134029	0.000771581	0.000289081	0.000441043	0.00242284	0.00201657	0.000436114	0.000679652	0.000648713	9.10566e-06	0.0176668	0.000299172	0.00091555	5.79534e-05	0.00323864	0.0019434	0.00349257	0.00925485	0.00487494	0.00168115	0.00297542	0.00810256	0.000624419	8.32583e-05	0.000302274	0.0104036	0.000165725	0.000351739	0.000192096	0.0744157	0.000638489	0.00170334	0.00771797
Bacteria;Firmicutes;Clostridia;Clostridiales;Ruminococcaceae;[Clostridium] cellulosi	0.000229666	0	0	6.85459e-05	5.23552e-05	0.000114308	9.32518e-06	0	0.000270205	1.53157e-05	5.68844e-05	0	3.05277e-05	0	0.00214143	0	0.000140025	5.79534e-06	0.000244425	8.09751e-05	0.000172989	0.000311017	0.000893583	0.000159805	0.000292382	5.13633e-05	1.35743e-05	2.77528e-05	0	0.0017485	1.92704e-05	0.000186215	2.50561e-05	0.00122436	0.000127698	0.000212917	0.0003529
Bacteria;Firmicutes;Clostridia;Clostridiales;Symbiobacteriaceae	0	0	0	0	0	0	0	0	0	0	0	0	0	0	0	0	0	0	0	0	0	0	0	0	0	0	0	0	0	0	0	0	0	0	0	0	0
Bacteria;Firmicutes;Clostridia;Clostridiales;Symbiobacteriaceae;Symbiobacterium	0.000175915	0	1.32082e-05	5.71216e-05	1.0471e-05	5.71542e-05	0	1.00237e-05	0.000225171	7.14733e-05	1.89615e-05	7.55169e-05	7.63192e-06	0	0.000198847	4.67456e-05	1.07712e-05	1.7386e-05	6.11064e-05	0.000101219	5.79361e-05	0.000546381	0.000495915	2.55688e-05	6.87958e-05	2.56816e-05	6.78717e-05	2.77528e-05	4.87539e-06	0.000262275	0	1.55179e-05	4.17601e-05	0.000256262	8.51318e-06	9.67804e-06	0.00012379
Bacteria;Firmicutes;Clostridia;Clostridiales;Syntrophomonadaceae	9.77303e-06	0	0	0	0	1.90514e-05	0	0	0	0	0	0	1.52638e-05	0	0.000198847	0	1.07712e-05	0	0	0	1.26853e-05	0	6.54982e-05	1.91766e-05	0	1.28408e-05	0	0	0	0	0	0	0	0.000113894	8.51318e-06	4.83902e-06	1.49841e-05
Bacteria;Firmicutes;Clostridia;Clostridiales;Syntrophomonadaceae;Syntrophomonas	4.88652e-05	2.43419e-05	0	0	6.28263e-05	9.5257e-06	0	0	0.00014411	1.53157e-05	2.84422e-05	0	4.57915e-05	9.10566e-06	0.000260031	9.34913e-06	0.000161568	1.7386e-05	0.000229149	4.04876e-05	5.53147e-05	5.04352e-05	0.000219887	3.83532e-05	5.15969e-05	7.70449e-05	1.35743e-05	2.77528e-05	4.87539e-06	0.000728542	4.23948e-05	0.00021725	8.35202e-06	0.000683366	4.25659e-05	0.000188722	0.000159647
Bacteria;Firmicutes;Clostridia;Clostridiales;Syntrophomonadaceae;Syntrophothermus	4.88652e-05	0	0	3.42729e-05	0	0	0	0	0.000117089	2.04209e-05	4.74037e-05	0	0	9.10566e-06	4.58878e-05	0	2.15424e-05	0	0	0	1.72294e-05	5.8841e-05	0.000107604	0.000178982	1.7199e-05	7.70449e-05	0.000108595	2.77528e-05	0	0.000801396	0.000115622	1.03453e-05	0	0.00044134	5.53357e-05	1.93561e-05	0.000134628
Bacteria;Firmicutes;Clostridia;Halanaerobiales	0	0	0	0	0	0	0	0	0	0	0	0	0	0	0	0	0	0	1.52766e-05	0	7.6383e-07	0	0	0	0	0	0	0	0	0	0	0	0	1.42368e-05	0	0	9.49119e-07
Bacteria;Firmicutes;Clostridia;Halanaerobiales;Halanaerobiaceae	4.88652e-06	0	0	0	0	0	0	0	0	2.04209e-05	9.48074e-06	0	0	0	0	0	0	0	0	0	1.73941e-06	0	0	0	0	0	0	0	0	1.45708e-05	0	0	0	0	0	0	9.71389e-07
Bacteria;Firmicutes;Clostridia;Halanaerobiales;Halanaerobiaceae;Halanaerobium	0.000219893	0	1.32082e-05	2.28486e-05	8.37684e-05	4.76285e-05	0	1.00237e-05	0.000117089	5.10523e-06	7.58459e-05	5.03446e-05	2.28957e-05	9.10566e-06	0.000565949	0	0.000301593	2.89767e-05	0.000412468	0.000101219	0.000104398	0.000361452	0.000818728	5.11377e-05	0.000756754	7.70449e-05	2.71487e-05	5.55055e-05	1.95015e-05	0.00273932	0.000127185	0.000403465	4.17601e-05	0.00212128	0.000251139	0.000450029	0.00055343
Bacteria;Firmicutes;Clostridia;Halanaerobiales;Halanaerobiaceae;Halothermothrix	4.39786e-05	0	2.64164e-05	3.42729e-05	0.00010471	2.85771e-05	9.32518e-06	4.00948e-05	6.30479e-05	2.04209e-05	9.48074e-06	2.51723e-05	7.63192e-06	9.10566e-06	0.000260031	1.86983e-05	0.000118483	1.15907e-05	6.11064e-05	2.02438e-05	4.56194e-05	4.20293e-05	0.000224565	2.55688e-05	0.000120393	5.13633e-05	4.0723e-05	2.77528e-05	0	0.000684829	0.00018885	6.72442e-05	8.35202e-06	0.000896917	8.51318e-06	4.83902e-05	0.000162366
Bacteria;Firmicutes;Clostridia;Halanaerobiales;Halobacteroidaceae	0	0	0	0	0	0	0	0	0	5.10523e-06	0	0	1.52638e-05	0	0	0	0	0	0	0	1.01845e-06	0	0	0	0	0	0	0	0	2.91417e-05	0	0	0	0	0	0	1.94278e-06
Bacteria;Firmicutes;Clostridia;Halanaerobiales;Halobacteroidaceae;Acetohalobium	5.86382e-05	0	2.64164e-05	0	6.28263e-05	1.90514e-05	0	0	7.20548e-05	0	9.48074e-05	5.03446e-05	0	0	7.64796e-05	2.80474e-05	0.000150797	0	0.000122213	0.000242925	5.023e-05	4.20293e-05	0.00101522	0.000242904	0.000206387	8.98857e-05	6.78717e-05	2.77528e-05	4.87539e-06	0.000539121	0	0.000113798	8.35202e-06	0.000512524	7.66186e-05	0.000106458	0.000203587
Bacteria;Firmicutes;Clostridia;Halanaerobiales;Halobacteroidaceae;Halobacteroides	4.88652e-05	2.43419e-05	2.64164e-05	0	5.23552e-05	0	0	0	1.80137e-05	1.02105e-05	9.48074e-06	5.03446e-05	1.52638e-05	1.82113e-05	0.00033651	1.86983e-05	0.000398534	5.79534e-06	0.000213872	6.07314e-05	6.53822e-05	5.8841e-05	2.80707e-05	3.83532e-05	0.00017199	1.28408e-05	0.000108595	0	4.87539e-06	0.000815967	0.000169579	0.000186215	1.6704e-05	0.000697602	0.000123441	0.000188722	0.000174786
Bacteria;Firmicutes;Clostridia;Thermoanaerobacterales	1.46595e-05	0	0	0	7.32973e-05	1.90514e-05	0	0	0	0	0	0	2.28957e-05	0	7.64796e-05	0	8.61695e-05	0	1.52766e-05	0	1.53915e-05	3.36234e-05	1.40353e-05	6.39221e-06	3.43979e-05	0	1.35743e-05	0	0	1.45708e-05	0	0.000155179	8.35202e-06	7.11839e-05	1.27698e-05	3.38731e-05	2.65301e-05
Bacteria;Firmicutes;Clostridia;Thermoanaerobacterales;Thermoanaerobacteraceae	0	0	0	0	0	0	0	0	0	2.04209e-05	0	2.51723e-05	0	9.10566e-06	1.52959e-05	0	0	5.79534e-06	0	0	3.78951e-06	8.40586e-06	9.35689e-06	0	0	0	0	0	0	0	3.85408e-06	5.17263e-06	8.35202e-06	1.42368e-05	0	0	3.29188e-06
Bacteria;Firmicutes;Clostridia;Thermoanaerobacterales;Thermoanaerobacteraceae;Ammonifex	2.93191e-05	0	0	0	0	0	0	0	0.00014411	3.06314e-05	0	0	0	9.10566e-06	9.17755e-05	0	1.07712e-05	1.15907e-05	3.05532e-05	2.02438e-05	1.8905e-05	5.04352e-05	0.000477201	6.39221e-06	6.87958e-05	0.0019518	1.35743e-05	0	0	0.000641117	0	2.06905e-05	8.35202e-06	0.000370156	6.38489e-05	4.83902e-05	0.000248051
Bacteria;Firmicutes;Clostridia;Thermoanaerobacterales;Thermoanaerobacteraceae;Carboxydothermus	9.77303e-06	0	0.000343413	0	4.18842e-05	3.81028e-05	0	0	1.80137e-05	0	9.48074e-06	0	7.63192e-06	0	4.58878e-05	0	5.38559e-05	0	0.000122213	0	3.45128e-05	3.36234e-05	0.000196495	0	8.59948e-05	0.0012584	5.42973e-05	0	9.75077e-06	0.00052455	0	0.000144834	0	0.000896917	2.1283e-05	2.90341e-05	0.000217012
Bacteria;Firmicutes;Clostridia;Thermoanaerobacterales;Thermoanaerobacteraceae;Moorella	0.000122163	0	1.32082e-05	0	1.0471e-05	9.5257e-06	9.32518e-06	1.00237e-05	0.000459349	3.57366e-05	2.84422e-05	0	6.86872e-05	0	0.000382398	9.34913e-06	0.000140025	1.15907e-05	0.000198596	2.02438e-05	7.64567e-05	0.000235364	0.00200237	0.000153413	3.43979e-05	0	0.000285061	2.77528e-05	4.87539e-06	5.82833e-05	0	7.75894e-05	3.34081e-05	0.00044134	3.83093e-05	0	0.000226145
Bacteria;Firmicutes;Clostridia;Thermoanaerobacterales;Thermoanaerobacteraceae;Tepidanaerobacter	0.000635247	0	5.28328e-05	0	0	8.57313e-05	3.73007e-05	0	0.000378287	2.55262e-05	1.89615e-05	0	2.28957e-05	0	0.00200377	9.34913e-06	6.46271e-05	0	0.000106936	8.09751e-05	0.000176122	0.000428699	8.88905e-05	5.11377e-05	0.000137592	0.00197749	2.71487e-05	2.77528e-05	4.87539e-06	0.00134052	4.62489e-05	0.000160351	8.35202e-06	0.00223517	8.08752e-05	6.29073e-05	0.000445201
Bacteria;Firmicutes;Clostridia;Thermoanaerobacterales;Thermoanaerobacteraceae;Thermacetogenium	1.46595e-05	0	1.32082e-05	4.56973e-05	0	2.85771e-05	0	1.00237e-05	0.000225171	0	9.48074e-06	0	0	1.82113e-05	7.64796e-05	0	1.07712e-05	5.79534e-06	3.05532e-05	0	2.44314e-05	7.56527e-05	0.000243279	0.000300434	0.000120393	0	0	0	9.75077e-06	0.000626546	0	1.03453e-05	1.6704e-05	0.000597945	6.38489e-05	7.74243e-05	0.000142821
Bacteria;Firmicutes;Clostridia;Thermoanaerobacterales;Thermoanaerobacteraceae;Thermanaeromonas	9.77303e-06	0	0	0	3.14131e-05	0	0	0	8.10616e-05	0	9.48074e-06	0	0	0	0.000565949	9.34913e-06	1.07712e-05	5.79534e-06	0.000213872	6.07314e-05	4.99098e-05	3.36234e-05	0.00042106	0.000153413	0.000137592	6.42041e-05	1.35743e-05	0	0	0.000553692	1.15622e-05	5.17263e-06	1.6704e-05	0.000227789	2.1283e-05	0.000135493	0.000119677
Bacteria;Firmicutes;Clostridia;Thermoanaerobacterales;Thermoanaerobacteraceae;Thermoanaerobacter	0.000473992	0	0	5.71216e-05	4.18842e-05	0.00020004	0	0	0.000108082	1.02105e-05	6.63652e-05	0.000100689	0.000114479	0	0.00159078	9.34913e-05	0.000280051	4.05674e-05	0.000443021	0.00016195	0.000189136	0.000151305	0.000294742	0.000102275	0.000481571	0.000963062	0.000135743	8.32583e-05	4.87539e-06	0.00393413	0.000158017	0.000284495	2.50561e-05	0.00140944	0.000127698	0.00150977	0.000644363
Bacteria;Firmicutes;Clostridia;Thermoanaerobacterales;Thermoanaerobacterales Family III. Incertae Sedis	0	0	0	0	1.0471e-05	0	0	0	0	0	0	0	0	0	0	0	0	0	0	0	5.23552e-07	0	0	0	0	0	0	0	0	0	0	0	0	0	0	0	0
Bacteria;Firmicutes;Clostridia;Thermoanaerobacterales;Thermoanaerobacterales Family III. Incertae Sedis;Caldicellulosiruptor	0.00172005	1.2171e-05	0	5.71216e-05	0.000125653	8.57313e-05	9.32518e-06	0	0.000288219	1.02105e-05	2.84422e-05	0	4.57915e-05	1.82113e-05	0.00220261	6.54439e-05	0.00036622	2.89767e-05	0.000366638	0.000668045	0.000304943	0.000285799	0.00188074	0.000178982	0.000808351	0.000218294	0.000298635	5.55055e-05	1.95015e-05	0.003497	3.46867e-05	0.000175869	5.01121e-05	0.00358767	0.000255395	0.000329053	0.000778373
Bacteria;Firmicutes;Clostridia;Thermoanaerobacterales;Thermoanaerobacterales Family III. Incertae Sedis;Thermoanaerobacterium	0.000395808	1.2171e-05	0.000118874	1.14243e-05	9.42394e-05	0.000114308	0	2.00474e-05	0.000216164	1.53157e-05	0.000104288	7.55169e-05	5.34234e-05	7.28453e-05	0.0018661	3.73965e-05	0.0006355	1.7386e-05	0.000274979	0.000323901	0.000222984	0.000218552	0.00153453	0.000178982	0.000550366	0.00015409	0.000135743	0.000138764	6.338e-05	0.00727085	0.00018885	0.000439673	3.34081e-05	0.00310362	0.000140468	0.00211949	0.00108472
Bacteria;Firmicutes;Clostridia;Thermoanaerobacterales;Thermoanaerobacterales Family III. Incertae Sedis;Thermosediminibacter	1.95461e-05	1.2171e-05	0	2.28486e-05	3.14131e-05	0	9.32518e-06	0	6.30479e-05	1.02105e-05	0	0	2.28957e-05	1.82113e-05	0.000137663	9.34913e-06	0.000118483	0	3.05532e-05	2.02438e-05	2.62981e-05	0.000134494	2.80707e-05	1.27844e-05	1.7199e-05	0.000141249	2.71487e-05	0.000222022	0	0.000378842	0	0.00011897	0	0.000412867	0	0	9.95764e-05
Bacteria;Firmicutes;Clostridia;Thermoanaerobacterales;Thermoanaerobacterales Family IV. Incertae Sedis	0	0	0	0	0	0	0	0	0	0	0	0	0	0	0	0	0	0	0	0	0	0	0	0	0	0	0	0	0	0	0	0	0	0	0	0	0
Bacteria;Firmicutes;Clostridia;Thermoanaerobacterales;Thermoanaerobacterales Family IV. Incertae Sedis;Mahella	0.000141709	0	0	0	3.14131e-05	1.90514e-05	0	0	9.00684e-05	1.53157e-05	1.89615e-05	0	7.63192e-06	0	0.000596541	9.34913e-06	5.38559e-05	2.89767e-05	0.000259702	4.04876e-05	6.56532e-05	6.72469e-05	0.000341527	0.000127844	0.000103194	0.000539314	1.35743e-05	0	0	0.00122395	2.31245e-05	0.000201732	2.50561e-05	0.000370156	3.40527e-05	9.67804e-05	0.00021117
Bacteria;Firmicutes;Clostridia;Thermoanaerobacterales;Thermoanaerobacterales bacterium SK-G1	6.84112e-05	1.2171e-05	0	0	1.0471e-05	2.85771e-05	0	0	0.00014411	5.10523e-06	0	0	1.52638e-05	0	0.000305918	2.80474e-05	4.30847e-05	1.7386e-05	0.000183319	4.04876e-05	4.51176e-05	0.000210146	0.00096376	0.000147021	0.000103194	0.000102727	0.000108595	0	0	0.00227305	3.85408e-06	0	0	0.000754549	1.27698e-05	7.25853e-05	0.000316817
Bacteria;Firmicutes;Clostridia;Thermoanaerobacterales;Thermodesulfobiaceae	0	0	0	0	0	0	0	0	0	0	0	0	0	0	0	0	0	0	0	0	0	0	0	0	0	0	0	0	0	0	0	0	0	0	0	0	0
Bacteria;Firmicutes;Clostridia;Thermoanaerobacterales;Thermodesulfobiaceae;Thermodesulfobium	3.42056e-05	1.2171e-05	0	0	1.0471e-05	0	0	0	9.00684e-06	5.10523e-06	9.48074e-06	0	1.52638e-05	0	0.000489469	9.34913e-06	0	1.15907e-05	9.16596e-05	4.04876e-05	3.6913e-05	3.36234e-05	2.80707e-05	2.55688e-05	0.00017199	2.56816e-05	9.50203e-05	5.55055e-05	0	0.000845108	7.70815e-06	2.06905e-05	8.35202e-06	0.000555235	2.55395e-05	5.80682e-05	0.000130411
Bacteria;Firmicutes;Erysipelotrichia	0	0	0	0	0	0	0	0	0	0	0	0	0	0	0	0	0	0	0	0	0	0	0	0	0	0	0	0	0	0	0	0	0	0	0	0	0
Bacteria;Firmicutes;Erysipelotrichia;Erysipelotrichales	0	0	0	0	0	0	0	0	0	0	0	0	0	0	0	0	0	0	0	0	0	0	0	0	0	0	0	0	0	0	0	0	0	0	0	0	0
Bacteria;Firmicutes;Erysipelotrichia;Erysipelotrichales;Erysipelotrichaceae	0.260622	0.000133881	0.0111213	0.00186216	0.00188479	0.00104783	0.000261105	0.00111263	0.0803951	0.000704522	0.000360268	0.00591549	0.000213694	0.000109268	0.775105	0.00256166	0.00115252	0.000121702	0.00316225	0.00109316	0.0574471	0.00360611	0.0654374	0.00054973	0.00221866	0.00477679	0.00219904	0.000249775	0.00114084	0.0221331	0.00138747	0.00109142	0.00016704	0.201764	0.000493765	0.275427	0.0388428
Bacteria;Firmicutes;Erysipelotrichia;Erysipelotrichales;Erysipelotrichaceae;Erysipelatoclostridium	0.00151971	0	1.32082e-05	0	1.0471e-05	0	9.32518e-06	3.00711e-05	0.000882671	0	0	5.03446e-05	7.63192e-06	0	0.00565949	0.000458107	0	0	0	0	0.000432051	8.40586e-06	0.000407025	0	1.7199e-05	0	0	0	0	0	0	0	0	0.00237754	0	0.0026663	0.000365098
Bacteria;Firmicutes;Erysipelotrichia;Erysipelotrichales;Erysipelotrichaceae;Erysipelothrix	0.000366489	0	1.32082e-05	2.28486e-05	0.000282718	0.000114308	9.32518e-06	0	6.30479e-05	1.02105e-05	8.53266e-05	2.51723e-05	4.57915e-05	9.10566e-06	0.000856571	2.80474e-05	0.00073244	0.000110111	0.000290255	0.000202438	0.000163371	0.000134494	0.000350883	0.000134236	0.000739555	0.000552155	0.000950203	0.000222022	0	0.00320558	0.000674463	0.0010966	5.84641e-05	0.00219246	0.000166007	0.000372605	0.000723316
Bacteria;Firmicutes;Erysipelotrichia;Erysipelotrichales;Erysipelotrichaceae;Erysipelotrichaceae bacterium GAM147	0.00202302	1.2171e-05	0.00104345	0.000262759	0.000670147	0.000266719	8.39266e-05	6.01422e-05	0.000207157	6.12628e-05	0.000426633	0.00032724	3.81596e-05	9.10566e-06	0.0434557	0.000280474	0.135221	2.89767e-05	0.0138864	0.000364388	0.00993646	0.00346321	0.00490769	6.39221e-05	0.000928743	3.85225e-05	0.002009	0	2.43769e-05	0.0119918	0.00436281	0.00358463	7.51682e-05	0.0285447	4.68225e-05	0.00204691	0.00413922
Bacteria;Firmicutes;Erysipelotrichia;Erysipelotrichales;Erysipelotrichaceae;Erysipelotrichaceae bacterium I46	0.00143664	0	3.96246e-05	1.14243e-05	0	2.85771e-05	0	0	0.000630479	0	0	0	0	0	0.00544535	0	0	0	0	0	0.000379604	8.40586e-06	0.000364919	0	0	0	0	0	0	0.000466267	0	0	0	0.00224941	0	0.00300503	0.000406269
Bacteria;Firmicutes;Erysipelotrichia;Erysipelotrichales;Erysipelotrichaceae;Faecalibaculum	5.37517e-05	2.43419e-05	6.6041e-05	1.14243e-05	4.18842e-05	4.76285e-05	0	3.00711e-05	0.000459349	4.08419e-05	2.84422e-05	2.51723e-05	1.52638e-05	2.7317e-05	0.000504765	1.86983e-05	9.69406e-05	1.15907e-05	0.000458298	0.00016195	0.000106189	0.000378264	0.00225033	0.000262081	0.000292382	0.0046227	1.35743e-05	2.77528e-05	0	0.000466267	7.70815e-06	1.55179e-05	8.35202e-06	0.00103929	0.000229856	0.000188722	0.000653519
Bacteria;Firmicutes;Erysipelotrichia;Erysipelotrichales;Erysipelotrichaceae;Faecalitalea	0.0019204	7.30257e-05	0.00433229	0.00402136	0.000848155	0.00201945	0.00430823	0.000340806	0.014447	0.000148052	0.00116613	0.000830685	0.000137374	0.000446177	0.0834086	0.0467643	0.00328521	4.05674e-05	0.00302477	0.016944	0.00942533	0.0120624	0.047402	0.00850164	0.000928743	0.000988743	0.00050225	0.000333033	0.000302274	0.0383213	0.000932686	0.000568989	0.000200448	0.177291	0.00016175	0.031081	0.0213052
Bacteria;Firmicutes;Erysipelotrichia;Erysipelotrichales;Erysipelotrichaceae;Turicibacter	0.000561949	2.43419e-05	3.96246e-05	5.71216e-05	0.000136124	0.000285771	1.86504e-05	5.01185e-05	0.000369281	1.53157e-05	1.89615e-05	0.000100689	4.57915e-05	0	0.0048794	0.00011219	0.000312364	0.000150679	0.000381915	0.000242925	0.00039016	0.000403481	0.00120704	0.000402709	0.000206387	0.00268373	4.0723e-05	2.77528e-05	0	0.00189421	0.000196558	0.000212078	8.35202e-06	0.00606487	9.79016e-05	0.00185818	0.00102027
Bacteria;Firmicutes;Limnochordia	0	0	0	0	0	0	0	0	0	0	0	0	0	0	0	0	0	0	0	0	0	0	0	0	0	0	0	0	0	0	0	0	0	0	0	0	0
Bacteria;Firmicutes;Limnochordia;Limnochordales	0	0	0	0	0	0	0	0	0	0	0	0	0	0	0	0	0	0	0	0	0	0	0	0	0	0	0	0	0	0	0	0	0	0	0	0	0
Bacteria;Firmicutes;Limnochordia;Limnochordales;Limnochordaceae	0	0	0	0	0	0	0	0	0	0	0	0	0	0	0	0	0	0	0	0	0	0	0	0	0	0	0	0	0	0	0	0	0	0	0	0	0
Bacteria;Firmicutes;Limnochordia;Limnochordales;Limnochordaceae;Limnochorda	3.90921e-05	1.2171e-05	0	0	2.09421e-05	5.71542e-05	0	4.00948e-05	9.00684e-05	1.53157e-05	9.48074e-06	0	0	0	0.000260031	0	1.07712e-05	2.89767e-05	1.52766e-05	8.09751e-05	3.40175e-05	0.000210146	0.000247958	0	0.000189188	1.28408e-05	6.78717e-05	0	4.87539e-06	0.000145708	0	2.58631e-05	8.35202e-06	0.000142368	4.25659e-06	9.67804e-06	7.12738e-05
Bacteria;Firmicutes;Ndongobacter	0	0	0	0	0	0	0	0	0	0	0	0	0	0	0	0	0	0	0	0	0	0	0	0	0	0	0	0	0	0	0	0	0	0	0	0	0
Bacteria;Firmicutes;Ndongobacter;Ndongobacter massiliensis	3.42056e-05	0	0.00014529	1.14243e-05	0.000157066	3.81028e-05	0	3.00711e-05	0.000306233	2.55262e-05	2.84422e-05	7.55169e-05	1.52638e-05	0	0.00128486	2.80474e-05	0.000226195	5.79534e-06	6.11064e-05	0.000101219	0.000128718	0.000226958	0.00075323	1.91766e-05	0.00032678	3.85225e-05	1.35743e-05	8.32583e-05	9.75077e-06	0.00109281	2.31245e-05	0.000439673	3.34081e-05	0.00130978	3.83093e-05	0.000159688	0.000304537
Bacteria;Firmicutes;Negativicutes	0.000312737	6.08548e-05	0	1.14243e-05	0.00070156	3.81028e-05	0	2.00474e-05	2.70205e-05	0.000290998	0.000142211	2.51723e-05	7.63192e-06	4.55283e-05	0.000183551	3.73965e-05	0.00689356	0	1.52766e-05	4.04876e-05	0.000442678	0.00024377	0.00377083	0.000159805	0.000343979	0.00191328	0.000176466	2.77528e-05	0.000160888	0.00597404	0	0.0021363	0.00155348	0.000412867	8.08752e-05	0.000479063	0.00116223
Bacteria;Firmicutes;Negativicutes;Acidaminococcales	0	0	0	0	0	0	0	0	0	0	0	0	0	0	0	0	0	0	0	0	0	0	0	0	0	0	0	0	0	0	0	0	0	0	0	0	0
Bacteria;Firmicutes;Negativicutes;Acidaminococcales;Acidaminococcaceae	0	0	0	0	0	0	0	0	0	0	0	0	0	0	0	0	0	0	0	0	0	0	0	0	0	0	0	0	0	0	0	0	0	0	0	0	0
Bacteria;Firmicutes;Negativicutes;Acidaminococcales;Acidaminococcaceae;Acidaminococcus	0.000395808	1.2171e-05	0	0.000285608	0.000481668	5.71542e-05	4.66259e-05	4.00948e-05	0.000765582	0.00245562	0.00012325	2.51723e-05	0.000244221	2.7317e-05	0.00143782	0.000121539	0.0310425	5.79534e-06	0.000992979	0.000202438	0.00193817	0.00176523	0.00682117	0.000178982	0.00364618	0.0224714	0.000542973	0.000194269	2.43769e-05	0.00136966	4.62489e-05	0.00124143	0.000434305	0.00113894	0.000157494	0.000135493	0.00267788
Bacteria;Firmicutes;Negativicutes;Selenomonadales	4.88652e-06	0	0	0	5.23552e-05	0	0	0	0	0	9.48074e-06	0	0	0	0	0	8.61695e-05	0	0	0	7.6446e-06	0	1.87138e-05	0	0	0	0	0	4.87539e-06	0.000320558	0	0.000134488	0	0	0	2.41951e-05	3.35221e-05
Bacteria;Firmicutes;Negativicutes;Selenomonadales;Selenomonadaceae	0	0	0	0	2.09421e-05	0	0	0	0	0	0	0	0	0	1.52959e-05	0	0	0	0	0	1.8119e-06	0	4.67845e-06	0	3.43979e-05	0	0	0	0	1.45708e-05	0	0	0	0	0	0	3.57648e-06
Bacteria;Firmicutes;Negativicutes;Selenomonadales;Selenomonadaceae;Megamonas	0.000239439	8.51967e-05	5.28328e-05	1.14243e-05	0.00884803	2.85771e-05	0	0	0.000108082	4.08419e-05	0.00013273	0	7.63192e-05	2.7317e-05	0.00125427	2.80474e-05	0.00102326	5.79534e-06	4.58298e-05	0.000344144	0.000617607	0.000445511	0.00171699	0.000383532	0.000447173	0.000616359	9.50203e-05	0.000194269	9.75077e-05	0.010797	0.000173433	0.00116901	6.68162e-05	0.000640655	7.66186e-05	0.00120976	0.00120864
Bacteria;Firmicutes;Negativicutes;Selenomonadales;Selenomonadaceae;Selenomonas	0.00085514	3.65129e-05	7.92491e-05	0.000274184	0.00070156	0.000266719	3.73007e-05	4.00948e-05	0.00138705	0.000137841	0.000189615	0.000125861	5.34234e-05	0.000264064	0.00360984	5.60948e-05	0.000743212	0.000202837	0.00161932	0.000688289	0.00056841	0.00500989	0.0133804	0.000715927	0.00177149	0.0141763	0.00150675	5.55055e-05	6.82554e-05	0.00415269	6.55193e-05	0.00115867	0.000158688	0.00560929	0.000493765	0.000590361	0.0032609
Bacteria;Firmicutes;Negativicutes;Selenomonadales;Sporomusaceae	0	0	0	0	0	0	0	0	0	0	0	0	0	0	0	0	0	0	0	0	0	0	0	0	0	0	0	0	0	0	0	0	0	0	0	0	0
Bacteria;Firmicutes;Negativicutes;Selenomonadales;Sporomusaceae;Pelosinus	0.000561949	1.2171e-05	0	2.28486e-05	0.000848155	2.85771e-05	2.79755e-05	2.00474e-05	0.000270205	4.59471e-05	0.000199095	0	7.63192e-05	0.000309592	0.00252383	0.00010284	0.00216501	6.95441e-05	0.000412468	0.000303657	0.000400011	0.000218552	0.00200705	0.000255688	0.00082555	0.000667723	0.00071944	0.000111011	9.75077e-06	0.00630917	0.000177288	0.00342945	0.000283969	0.00153757	0.000217086	0.000759726	0.0011686
Bacteria;Firmicutes;Negativicutes;Veillonellales	0	0	0	0	0	0	0	0	0	0	0	0	0	0	0	0	0	0	0	0	0	0	0	0	0	0	0	0	0	0	0	0	0	0	0	0	0
Bacteria;Firmicutes;Negativicutes;Veillonellales;Veillonellaceae	0.000195461	4.86838e-05	0	2.28486e-05	0.00080627	0	9.32518e-06	3.00711e-05	0	0.000153157	0.000208576	0	3.81596e-05	9.10566e-06	0.000244735	5.60948e-05	0.00172339	0	0.000244425	2.02438e-05	0.000190527	0.00010087	0.0078364	0.000204551	0.000154791	0.000924539	0.000868757	2.77528e-05	9.75077e-05	0.00492494	0	0.00333117	0.000985538	0.000911154	0.000114928	0.000430673	0.00139424
Bacteria;Firmicutes;Negativicutes;Veillonellales;Veillonellaceae;Dialister	0.00207188	2.43419e-05	3.96246e-05	0.000182789	0.00335073	0.000123834	9.32518e-06	2.00474e-05	0.000108082	0.0121811	0.000815343	0.000503446	0.000190798	3.64226e-05	0.00217202	3.73965e-05	0.00608572	6.37488e-05	0.000412468	0.000141706	0.00142854	0.00058841	0.237693	0.000185374	0.000636361	0.0500792	0.0150539	2.77528e-05	9.75077e-06	0.0189275	1.54163e-05	0.00938832	7.51682e-05	0.00163723	0.000319244	0.000406478	0.0223362
Bacteria;Firmicutes;Negativicutes;Veillonellales;Veillonellaceae;Megasphaera	0.00143664	0.000158222	0.000105666	0.000228486	0.00305755	0.000361976	0.00052221	0.000180426	0.00624174	0.0488622	0.00110925	2.51723e-05	0.000175534	0.000100162	0.00454289	0.00011219	0.00715206	5.79534e-05	0.00653838	0.000890726	0.00409297	0.00311017	0.02066	0.000837379	0.00116953	0.0110174	0.0010588	0.000249775	9.75077e-05	0.0045461	5.78111e-05	0.0110487	0.00117763	0.00358767	0.000293705	0.000609717	0.00396813
Bacteria;Firmicutes;Negativicutes;Veillonellales;Veillonellaceae;Negativicoccus	0.000996849	0	2.64164e-05	1.14243e-05	0.0015183	0	1.86504e-05	3.00711e-05	0.000648493	2.04209e-05	0.000549883	0.00032724	0.00106847	2.7317e-05	0.00041299	2.80474e-05	0.00928476	2.89767e-05	3.05532e-05	0	0.000751443	0.0754258	0.0127441	0.000530553	0.00125552	0.000834653	0.00427592	0.000194269	0.0141191	0.000247704	6.93734e-05	0.00889692	0.00012528	0.000242025	0.000957733	0.000116136	0.00800234
Bacteria;Firmicutes;Negativicutes;Veillonellales;Veillonellaceae;Veillonella	0.334721	0.0410283	0.000818908	0.0045583	0.0478736	0.00452471	0.0109664	0.00183434	0.00232377	0.143238	0.00788797	0.0244675	0.0382283	0.102912	0.646926	0.0561696	0.0525741	0.00100839	0.0225483	0.0150411	0.0779825	0.0276385	0.0268777	0.414918	0.154068	0.0413346	0.0229542	0.0489281	0.616239	39.8569	0.00123716	0.0679063	3.14134	4.6837	0.653408	2.26466	3.46814
Bacteria;Firmicutes;Tissierellia	9.77303e-06	0	3.96246e-05	0	7.32973e-05	2.85771e-05	0	0	9.00684e-06	0	0	0	7.63192e-06	0	0	9.34913e-06	0.000150797	0	0	0	1.64028e-05	8.40586e-06	4.67845e-06	0	0	0	0	5.55055e-05	0	0	0	0.000139661	0	0	2.97961e-05	0	1.58698e-05
Bacteria;Firmicutes;Tissierellia;Ezakiella	0	0	0	0	0	0	0	0	0	0	0	0	0	0	0	0	0	0	0	0	0	0	0	0	0	0	0	0	0	0	0	0	0	0	0	0	0
Bacteria;Firmicutes;Tissierellia;Ezakiella;Ezakiella massiliensis	0.000122163	0	1.32082e-05	1.14243e-05	0.000586379	0.000123834	7.46015e-05	0	0.000225171	1.02105e-05	0.000237018	0	3.81596e-05	0	0.000107071	9.34913e-06	0.000840152	1.15907e-05	4.58298e-05	8.09751e-05	0.000126857	0.000117682	6.08198e-05	2.55688e-05	0	8.98857e-05	0.000203615	0.000194269	9.75077e-06	0.000495408	3.85408e-06	0.00218802	1.6704e-05	0.000298972	0.00020006	4.35512e-05	0.000263211
Bacteria;Firmicutes;Tissierellia;Tissierellales	0	0	0	0	1.0471e-05	3.81028e-05	0	0	0	0	0	0	7.63192e-06	0	0	0	0	0	0	0	2.81029e-06	0	0	0	0	0	0	0	0	0	0	0	0	0	0	0	0
Bacteria;Firmicutes;Tissierellia;Tissierellales;Gottschalkiaceae	0	0	0	0	0	0	0	0	0	0	0	0	0	0	0	0	0	0	0	0	0	0	0	0	0	0	0	0	0	0	0	0	0	0	0	0	0
Bacteria;Firmicutes;Tissierellia;Tissierellales;Gottschalkiaceae;Gottschalkia	0.000141709	1.2171e-05	0	1.14243e-05	2.09421e-05	2.85771e-05	9.32518e-06	0	5.40411e-05	0	1.89615e-05	0	9.1583e-05	9.10566e-06	0.000688316	0	0.000150797	5.79534e-06	0.000198596	0.000303657	8.725e-05	0.000159711	0.000290064	9.58831e-05	0.000515969	3.85225e-05	0.000434379	2.77528e-05	0	0.00453153	0.000215828	0.00019656	0	0.000925391	0.000170264	0.000300019	0.000526791
Bacteria;Firmicutes;Tissierellia;Tissierellales;Peptoniphilaceae	3.42056e-05	0	0	0	0.00190573	8.57313e-05	0	0	1.80137e-05	5.10523e-06	0	0	1.52638e-05	0	1.52959e-05	0	0.00236966	0	0	0	0.00022245	0	3.74276e-05	6.39221e-06	0	0	0	2.77528e-05	9.75077e-06	0.00017485	0	0.000300012	0	0	1.70264e-05	4.83902e-06	3.85367e-05
Bacteria;Firmicutes;Tissierellia;Tissierellales;Peptoniphilaceae;Anaerococcus	0.000610815	0	3.96246e-05	9.13945e-05	0.000219892	0.00055249	0	3.00711e-05	0.000378287	1.53157e-05	0.00013273	0	5.34234e-05	2.7317e-05	0.000290622	9.34913e-06	0.000689356	0.000133293	4.58298e-05	0.000222682	0.000177125	0.000159711	0.000238601	4.47455e-05	0.000257984	3.85225e-05	0.00142531	0.000138764	3.90031e-05	0.00087425	0.000192704	0.00117419	8.35202e-06	0.00105352	0.000425659	0.000159688	0.0004154
Bacteria;Firmicutes;Tissierellia;Tissierellales;Peptoniphilaceae;Finegoldia	0.00242371	0	0.000752867	0.00058264	0.00145548	0.0678992	8.39266e-05	0.00019045	0.000216164	0.000168473	0.000180134	5.03446e-05	0.000190798	8.19509e-05	0.000841275	4.67456e-05	0.00172339	0.0017386	0.000290255	0.000323901	0.00396201	0.000790151	0.00081405	0.000588083	0.000343979	0.000141249	0.000352933	0.000638313	8.7757e-05	0.00260818	0.000115622	0.00135523	9.18722e-05	0.00690484	0.00157494	0.000479063	0.00112575
Bacteria;Firmicutes;Tissierellia;Tissierellales;Peptoniphilaceae;Murdochiella	0.000136822	0	2.64164e-05	0.00155371	7.32973e-05	0.000304822	0.000829941	2.00474e-05	0.000405308	4.59471e-05	9.48074e-06	0	7.63192e-06	0	0.000382398	3.73965e-05	0.000118483	5.79534e-06	0.000290255	0.000182194	0.000221497	0.000285799	0.000743873	4.47455e-05	6.87958e-05	0.000333861	0.00040723	2.77528e-05	0	0.000582833	7.70815e-06	8.79347e-05	4.17601e-05	0.00429951	7.66186e-05	0.000280663	0.000485939
Bacteria;Firmicutes;Tissierellia;Tissierellales;Peptoniphilaceae;Parvimonas	0.000205234	0	2.64164e-05	0.000102819	0.000188479	9.5257e-06	9.32518e-06	1.00237e-05	9.90753e-05	1.53157e-05	4.74037e-05	0	0.00100741	9.10566e-05	0.000214143	9.34913e-06	0.000603186	5.79534e-06	3.05532e-05	0.000425119	0.000155012	7.56527e-05	0.000706445	0.00011506	3.43979e-05	3.85225e-05	4.0723e-05	0	6.82554e-05	0.00205449	1.15622e-05	0.000341393	0	0.00105352	4.68225e-05	0.000130654	0.0003145
Bacteria;Firmicutes;Tissierellia;Tissierellales;Peptoniphilaceae;Peptoniphilus	0.000156369	1.2171e-05	3.96246e-05	0	1.0471e-05	1.90514e-05	0	1.00237e-05	0.000108082	2.04209e-05	2.84422e-05	2.51723e-05	3.05277e-05	0	0.000734204	0	0.000312364	1.7386e-05	3.05532e-05	0.000121463	8.38163e-05	3.36234e-05	0.00104797	7.03143e-05	0.000447173	5.13633e-05	5.42973e-05	2.77528e-05	4.87539e-06	0.000335129	3.85408e-05	5.68989e-05	0	0.000697602	0.000119185	0.000135493	0.000208015
Bacteria;Firmicutes;Tissierellia;Tissierellales;Tissierellaceae	0	0	0	0	0	0	0	0	0	0	0	0	0	0	0	0	0	0	0	0	0	0	0	0	0	0	0	0	0	0	0	0	0	0	0	0	0
Bacteria;Firmicutes;Tissierellia;Tissierellales;Tissierellaceae;[Clostridium] ultunense	0.00011239	1.2171e-05	0	1.14243e-05	3.14131e-05	0	0	0	0.000108082	0	6.63652e-05	0	1.52638e-05	0	0.000305918	1.86983e-05	0.000172339	3.4772e-05	0.000305532	0.000263169	7.28769e-05	0.000126088	0.000145032	3.83532e-05	0.000292382	0.000102727	4.0723e-05	0	0	0.0030453	5.39571e-05	0.000279322	0.000359137	0.000640655	5.10791e-05	0.000169366	0.000356275
Bacteria;Firmicutes;endosymbiont 'TC1' of Trimyema compressum	3.42056e-05	0	0	0	5.23552e-05	9.5257e-06	0	0	1.80137e-05	3.57366e-05	2.84422e-05	5.03446e-05	2.28957e-05	9.10566e-06	0.000520061	0	0.000118483	2.89767e-05	0.000168043	0.00016195	6.29069e-05	1.68117e-05	0.000173102	7.67065e-05	0.000120393	6.42041e-05	0	5.55055e-05	9.75077e-06	0.000568263	5.39571e-05	0.000139661	0	0.000640655	2.1283e-05	7.25853e-05	0.000134192
Bacteria;Fusobacteria	0	0	0	0	0	0	0	0	0	0	0	0	0	0	0	0	0	0	0	0	0	0	0	0	0	0	0	0	0	0	0	0	0	0	0	0	0
Bacteria;Fusobacteria;Fusobacteriia	0	0	0	0	0	0	0	0	0	0	0	0	0	0	0	0	0	0	0	0	0	0	0	0	0	0	0	0	0	0	0	0	0	0	0	0	0
Bacteria;Fusobacteria;Fusobacteriia;Fusobacteriales	0	0	1.32082e-05	0	0	0	0	0	0	1.53157e-05	0	0	0	0	3.05918e-05	9.34913e-06	0	4.63627e-05	0	0	5.74138e-06	8.40586e-06	2.33922e-05	1.27844e-05	0	0	0	0	0	0.00017485	0	0	8.35202e-06	1.42368e-05	0	9.67804e-06	1.678e-05
Bacteria;Fusobacteria;Fusobacteriia;Fusobacteriales;Fusobacteriaceae	4.88652e-06	0	0	0	0	0	0	0	0	0	0	0	0	0	0	0	0	0	0	2.02438e-05	1.25652e-06	0	0	6.39221e-06	0	0	0	0	0	0	0	0	0	0	0	0	4.26147e-07
Bacteria;Fusobacteria;Fusobacteriia;Fusobacteriales;Fusobacteriaceae;Fusobacterium	0.00293191	8.51967e-05	0.000132082	0.000354154	0.00192667	0.00149553	0.000167853	0.000130308	0.00103579	0.000403313	0.00115665	0.000729996	0.000923462	0.00120195	0.00951406	0.00152391	0.00263894	0.000330334	0.00219983	0.000809751	0.00148458	0.0177868	0.00718609	0.00157248	0.00225306	0.00238839	0.00156105	0.00355235	0.000604548	0.0531544	0.00139132	0.00300012	0.00192932	0.0121582	0.00263057	0.00296148	0.00760868
Bacteria;Fusobacteria;Fusobacteriia;Fusobacteriales;Leptotrichiaceae	0	0	0	0	0	0	0	0	0	5.10523e-06	0	0	0	0	0	0	1.07712e-05	0	0	0	7.93821e-07	0	1.40353e-05	0	0	0	0	0	0	4.37125e-05	1.54163e-05	0	0	1.42368e-05	1.27698e-05	0	6.67805e-06
Bacteria;Fusobacteria;Fusobacteriia;Fusobacteriales;Leptotrichiaceae;Leptotrichia	0.00054729	0	5.28328e-05	5.71216e-05	0.000376958	2.85771e-05	0	1.00237e-05	8.10616e-05	5.10523e-05	0.000170653	5.03446e-05	6.86872e-05	5.4634e-05	0.00275327	4.67456e-05	0.000937093	5.21581e-05	0.000886042	0.00111341	0.000366897	0.000479134	0.00228776	0.000683966	0.0016339	0.00190044	0.000339358	2.77528e-05	0.000409532	0.00642574	0.00031218	0.000734513	0.000459361	0.00381546	0.000327758	0.00117588	0.00140085
Bacteria;Fusobacteria;Fusobacteriia;Fusobacteriales;Leptotrichiaceae;Sebaldella	0.000127049	3.65129e-05	0	0	2.09421e-05	3.81028e-05	0	1.00237e-05	0.000333253	5.10523e-06	3.79229e-05	7.55169e-05	3.05277e-05	0.000409755	0.00107071	0	5.38559e-05	5.79534e-06	0.000168043	0.000121463	0.000127229	0.000168117	0.000247958	0.000178982	0.000378377	6.42041e-05	2.71487e-05	5.55055e-05	0	0.0026956	8.09356e-05	1.55179e-05	8.35202e-06	0.00138097	0.000144724	0.000604878	0.000403418
Bacteria;Fusobacteria;Fusobacteriia;Fusobacteriales;Leptotrichiaceae;Streptobacillus	8.30708e-05	0	0	0	0.000115181	0	0	0	0.000108082	1.02105e-05	1.89615e-05	2.51723e-05	2.28957e-05	0.000437072	0.000734204	9.34913e-06	0.000118483	0	1.52766e-05	2.02438e-05	8.59101e-05	4.20293e-05	0.000243279	4.47455e-05	0	1.28408e-05	0.000488676	0.000166517	9.75077e-06	0.000947104	3.08326e-05	1.55179e-05	1.6704e-05	7.11839e-05	1.70264e-05	3.38731e-05	0.000142672
Bacteria;Gemmatimonadetes	0	0	0	0	0	0	0	0	0	0	0	0	0	0	0	0	0	0	0	0	0	0	0	0	0	0	0	0	0	0	0	0	0	0	0	0	0
Bacteria;Gemmatimonadetes;Gemmatimonadetes	0	0	0	0	0	0	0	0	0	0	0	0	0	0	0	0	0	0	0	0	0	0	0	0	0	0	0	0	0	0	0	0	0	0	0	0	0
Bacteria;Gemmatimonadetes;Gemmatimonadetes;Gemmatimonadales	0	0	0	0	0	0	0	0	0	0	0	0	0	0	0	0	0	0	0	0	0	0	0	0	0	0	0	0	0	0	0	0	0	0	0	0	0
Bacteria;Gemmatimonadetes;Gemmatimonadetes;Gemmatimonadales;Gemmatimonadaceae	0	0	0	0	0	0	0	0	1.80137e-05	0	0	0	0	0	0	0	0	0	0	0	9.00684e-07	0	0	0	0	0	1.35743e-05	2.77528e-05	0	0	1.15622e-05	0	0	0	4.25659e-06	0	3.80973e-06
Bacteria;Gemmatimonadetes;Gemmatimonadetes;Gemmatimonadales;Gemmatimonadaceae;Gemmatimonas	3.42056e-05	1.2171e-05	6.6041e-05	1.14243e-05	5.23552e-05	0.000495336	9.32518e-06	0	0.000324246	4.08419e-05	1.89615e-05	0	3.81596e-05	3.64226e-05	0.000260031	0.000196332	0	1.7386e-05	6.11064e-05	2.02438e-05	8.47294e-05	0.000109276	0.000762587	0.000217335	0.000120393	0.00200317	0.000420804	8.32583e-05	4.87539e-06	7.28542e-05	4.62489e-05	5.17263e-06	3.34081e-05	0.000270499	0.000148981	7.25853e-05	0.00029143
Bacteria;Gemmatimonadetes;Gemmatimonadetes;Gemmatimonadales;Gemmatimonadaceae;Gemmatirosa	0.0061961	1.2171e-05	0	2.28486e-05	6.28263e-05	0	1.86504e-05	2.00474e-05	0.000189144	2.04209e-05	0	0	0	9.10566e-06	1.52959e-05	0	1.07712e-05	2.31814e-05	7.6383e-05	0.000101219	0.000338908	0.000319423	0.000130996	3.83532e-05	3.43979e-05	0.000115567	2.71487e-05	0	1.46262e-05	7.28542e-05	2.31245e-05	2.58631e-05	5.84641e-05	0.000142368	1.70264e-05	0	6.80142e-05
Bacteria;Ignavibacteriae	0	0	0	0	0	0	0	0	0	0	0	0	0	0	0	0	0	0	0	0	0	0	0	0	0	0	0	0	0	0	0	0	0	0	0	0	0
Bacteria;Ignavibacteriae;Ignavibacteria	0	0	0	0	0	0	0	0	0	0	0	0	0	0	0	0	0	0	0	0	0	0	0	0	0	0	0	0	0	0	0	0	0	0	0	0	0
Bacteria;Ignavibacteriae;Ignavibacteria;Ignavibacteriales	0	0	0	0	0	0	0	0	0	0	0	0	0	0	0	0	0	0	0	0	0	0	0	0	0	0	0	0	0	0	0	0	0	0	0	0	0
Bacteria;Ignavibacteriae;Ignavibacteria;Ignavibacteriales;Ignavibacteriaceae	0	0	0	0	0	0	0	0	0	0	0	0	0	0	0	0	0	0	0	0	0	0	0	0	0	0	0	0	0	0	0	0	0	0	0	0	0
Bacteria;Ignavibacteriae;Ignavibacteria;Ignavibacteriales;Ignavibacteriaceae;Ignavibacterium	7.32977e-05	0	0	0	3.14131e-05	0	0	0	1.80137e-05	0	1.89615e-05	2.51723e-05	7.63192e-06	1.82113e-05	0.000367102	9.34913e-06	0	0	0.000259702	0	4.14427e-05	0.000311017	0.000757908	0	0.00017199	0.00138681	0.000176466	0	9.75077e-06	0.000101996	0	7.24168e-05	0.000425953	0.000555235	5.53357e-05	5.80682e-05	0.000272196
Bacteria;Ignavibacteriae;Ignavibacteria;Ignavibacteriales;Melioribacteraceae	0	0	0	0	0	0	0	0	0	0	0	0	0	0	0	0	0	0	0	0	0	0	0	0	0	0	0	0	0	0	0	0	0	0	0	0	0
Bacteria;Ignavibacteriae;Ignavibacteria;Ignavibacteriales;Melioribacteraceae;Melioribacter	8.30708e-05	0	0	4.56973e-05	3.14131e-05	9.5257e-06	0	1.00237e-05	3.60274e-05	0	0	0	1.52638e-05	0	1.52959e-05	2.80474e-05	2.15424e-05	5.79534e-06	3.05532e-05	0	1.66128e-05	4.20293e-05	2.80707e-05	8.30987e-05	0	0	6.78717e-05	0	4.87539e-06	4.37125e-05	1.54163e-05	2.06905e-05	0.000267265	7.11839e-05	8.51318e-06	2.90341e-05	4.54507e-05
Bacteria;Kiritimatiellaeota	0	0	0	0	0	0	0	0	0	0	0	0	0	0	0	0	0	0	0	0	0	0	0	0	0	0	0	0	0	0	0	0	0	0	0	0	0
Bacteria;Kiritimatiellaeota;Kiritimatiellae	0	0	0	0	0	0	0	0	0	0	0	0	0	0	0	0	0	0	0	0	0	0	0	0	0	0	0	0	0	0	0	0	0	0	0	0	0
Bacteria;Kiritimatiellaeota;Kiritimatiellae;Kiritimatiellales	0	0	0	0	0	0	0	0	0	0	0	0	0	0	0	0	0	0	0	0	0	0	0	0	0	0	0	0	0	0	0	0	0	0	0	0	0
Bacteria;Kiritimatiellaeota;Kiritimatiellae;Kiritimatiellales;Kiritimatiellaceae	0	0	0	0	0	0	0	0	0	0	0	0	0	0	0	0	0	0	0	0	0	0	0	0	0	0	0	0	0	0	0	0	0	0	0	0	0
Bacteria;Kiritimatiellaeota;Kiritimatiellae;Kiritimatiellales;Kiritimatiellaceae;Kiritimatiella	0	1.2171e-05	0	2.28486e-05	3.14131e-05	1.90514e-05	0	0	0.000189144	1.53157e-05	9.48074e-06	0	0	9.10566e-06	1.52959e-05	1.86983e-05	1.07712e-05	0	1.52766e-05	4.04876e-05	2.0453e-05	0.00083218	0.000364919	1.91766e-05	1.7199e-05	1.28408e-05	0	0	0	0.00017485	0	1.03453e-05	2.50561e-05	4.27103e-05	4.25659e-06	9.67804e-06	0.000100881
Bacteria;Lentisphaerae	0	0	0	0	0	0	0	0	0	0	0	0	0	0	0	0	0	0	0	0	0	0	0	0	0	0	0	0	0	0	0	0	0	0	0	0	0
Bacteria;Lentisphaerae;Lentisphaeria	0	0	0	0	0	0	0	0	0	0	0	0	0	0	0	0	0	0	0	0	0	0	0	0	0	0	0	0	0	0	0	0	0	0	0	0	0
Bacteria;Lentisphaerae;Lentisphaeria;Victivallales	0	0	0	0	0	0	0	0	0	0	0	0	0	0	0	0	0	0	0	0	0	0	0	0	0	0	0	0	0	0	0	0	0	0	0	0	0
Bacteria;Lentisphaerae;Lentisphaeria;Victivallales;Victivallales bacterium CCUG 44730	4.88652e-06	1.2171e-05	3.96246e-05	4.56973e-05	0.000471197	9.5257e-06	9.32518e-06	3.00711e-05	0.00103579	3.06314e-05	3.79229e-05	0.000100689	4.57915e-05	1.82113e-05	0.000275327	9.34913e-06	8.61695e-05	1.7386e-05	3.05532e-05	8.09751e-05	0.000119565	0.000596816	0.00148775	0.000409101	0.000189188	0.000205453	6.78717e-05	2.77528e-05	4.87539e-06	0.000364271	3.46867e-05	7.75894e-05	7.51682e-05	0.000185078	4.68225e-05	2.90341e-05	0.00025343
Bacteria;Nitrospirae	0	0	0	0	0	0	0	0	0	0	0	0	0	0	0	0	0	0	0	0	0	0	0	0	0	0	0	0	0	0	0	0	0	0	0	0	0
Bacteria;Nitrospirae;Nitrospira	0	0	0	0	0	0	0	0	0	0	0	0	0	0	0	0	0	0	0	0	0	0	0	0	0	0	0	0	0	0	0	0	0	0	0	0	0
Bacteria;Nitrospirae;Nitrospira;Nitrospirales	0	0	0	0	0	0	0	0	0	0	0	0	0	0	0	0	0	0	0	0	0	0	0	0	0	0	0	0	0	0	0	0	0	0	0	0	0
Bacteria;Nitrospirae;Nitrospira;Nitrospirales;Nitrospiraceae	0	0	0	0	0	0	0	0	0	0	0	0	0	0	0	0	0	0	0	0	0	0	0	0	0	0	0	0	0	0	0	0	0	0	0	0	0
Bacteria;Nitrospirae;Nitrospira;Nitrospirales;Nitrospiraceae;Leptospirillum	2.44326e-05	0	1.32082e-05	1.14243e-05	1.0471e-05	0	0	0	9.00684e-05	5.10523e-06	0	0	3.05277e-05	0	0.000214143	9.34913e-06	0	1.15907e-05	7.6383e-05	0	2.48352e-05	8.40586e-05	0.000257315	6.39221e-06	3.43979e-05	0.00015409	0.000230764	0	0	5.82833e-05	0	0	0	0.000583708	3.40527e-05	0.000130654	0.000104914
Bacteria;Nitrospirae;Nitrospira;Nitrospirales;Nitrospiraceae;Nitrospira	3.90921e-05	0	0	7.99702e-05	8.37684e-05	0.000152411	1.86504e-05	2.00474e-05	0.00051339	9.18942e-05	8.53266e-05	2.51723e-05	7.63192e-06	4.55283e-05	0.000122367	6.54439e-05	9.69406e-05	0.000353516	7.6383e-05	0.000121463	9.99498e-05	0.000420293	0.000739194	5.11377e-05	1.7199e-05	0.000398065	0.000352933	0	9.75077e-06	0.00087425	3.85408e-06	0.000113798	0.000116928	0.000384393	5.10791e-05	0.000721014	0.000283593
Bacteria;Planctomycetes	0	0	0	0	0	0	0	0	9.00684e-06	0	0	0	0	0	1.52959e-05	0	0	0	1.52766e-05	0	1.97897e-06	0	9.35689e-06	0	0	0	0	0	0	0	0	0	0	0	0	0	6.23793e-07
Bacteria;Planctomycetes;Phycisphaerae	0	0	0	0	0	0	0	0	0	0	0	0	0	0	0	0	0	0	0	0	0	0	0	0	0	0	0	0	0	0	0	0	0	0	0	0	0
Bacteria;Planctomycetes;Phycisphaerae;Phycisphaerales	0	0	0	0	0	0	0	0	0	0	0	0	0	0	0	0	0	0	0	0	0	0	0	0	0	0	0	0	0	0	0	0	0	0	0	0	0
Bacteria;Planctomycetes;Phycisphaerae;Phycisphaerales;Phycisphaeraceae	0	0	0	0	0	0	0	0	0	0	0	0	0	0	0	0	0	0	0	0	0	0	0	0	0	0	0	0	0	0	0	0	0	0	0	0	0
Bacteria;Planctomycetes;Phycisphaerae;Phycisphaerales;Phycisphaeraceae;Phycisphaera	3.42056e-05	1.2171e-05	0	1.14243e-05	5.23552e-05	9.5257e-06	9.32518e-06	0	0.000261198	2.04209e-05	0	0	3.05277e-05	0	7.64796e-05	0	2.15424e-05	1.15907e-05	0.000137489	2.02438e-05	3.5425e-05	0.00038667	0.00075323	2.55688e-05	3.43979e-05	2.56816e-05	4.0723e-05	2.77528e-05	1.95015e-05	1.45708e-05	0	2.58631e-05	9.18722e-05	1.42368e-05	2.1283e-05	9.67804e-06	9.94019e-05
Bacteria;Planctomycetes;Phycisphaerae;Sedimentisphaerales	0	0	0	0	0	0	0	0	0	0	0	0	0	0	0	0	0	0	0	0	0	0	0	0	0	0	0	0	0	0	0	0	0	0	0	0	0
Bacteria;Planctomycetes;Phycisphaerae;Sedimentisphaerales;Sedimentisphaeraceae	0	0	0	0	0	0	0	0	0	0	0	0	0	0	0	0	0	0	0	0	0	0	0	0	0	0	0	0	0	0	0	0	0	0	0	0	0
Bacteria;Planctomycetes;Phycisphaerae;Sedimentisphaerales;Sedimentisphaeraceae;Sedimentisphaera	7.32977e-05	0	7.92491e-05	0	1.0471e-05	6.66799e-05	0	1.00237e-05	0.000378287	4.08419e-05	0	0	3.81596e-05	0	0.000917755	4.67456e-05	2.15424e-05	1.15907e-05	0.000213872	2.02438e-05	9.6438e-05	0.000319423	0.000261993	0.000313218	0.000567565	0.000269657	0.000366507	0	0	0.00017485	3.85408e-06	2.06905e-05	8.35202e-06	0.00122436	0.000153237	0.00136944	0.000336877
Bacteria;Planctomycetes;Planctomycetia	0	0	0	0	0	0	0	0	0	0	0	0	0	0	0	0	0	0	0	0	0	0	0	0	0	0	0	0	0	0	0	0	0	0	0	0	0
Bacteria;Planctomycetes;Planctomycetia;Candidatus Brocadiales	0	0	0	0	0	0	0	0	0	0	0	0	0	0	0	0	0	0	0	0	0	0	0	0	0	0	0	0	0	0	0	0	0	0	0	0	0
Bacteria;Planctomycetes;Planctomycetia;Candidatus Brocadiales;Candidatus Brocadiaceae	0	0	0	0	0	0	0	0	0	0	0	0	0	0	0	0	0	0	0	0	0	0	0	0	0	0	0	0	0	0	0	0	0	0	0	0	0
Bacteria;Planctomycetes;Planctomycetia;Candidatus Brocadiales;Candidatus Brocadiaceae;Candidatus Kuenenia	0.000127049	0	0	2.28486e-05	8.37684e-05	5.71542e-05	9.32518e-06	0	0.000549417	0	0	0	7.63192e-06	0	0.000871867	4.67456e-05	0.000118483	1.7386e-05	0.000152766	0	0.000103222	2.52176e-05	6.08198e-05	2.55688e-05	0.000395576	0.00152806	0.000420804	2.77528e-05	4.87539e-06	0.000626546	0	7.75894e-05	0.000175392	0.000526761	7.2362e-05	0.000125815	0.000272876
Bacteria;Planctomycetes;Planctomycetia;Planctomycetales	4.88652e-06	1.2171e-05	1.32082e-05	0	0	9.5257e-06	9.32518e-06	0	6.30479e-05	1.02105e-05	2.84422e-05	0	7.63192e-06	9.10566e-06	0	9.34913e-06	0	0	0	0	8.84519e-06	8.40586e-06	4.67845e-06	0.000134236	1.7199e-05	2.56816e-05	0	0	9.75077e-06	2.91417e-05	3.85408e-06	0	0	1.42368e-05	6.38489e-05	4.83902e-06	2.10582e-05
Bacteria;Planctomycetes;Planctomycetia;Planctomycetales;Gemmataceae	0	0	0	0	0	0	0	0	0	0	0	0	0	0	0	0	0	0	0	0	0	0	0	0	0	0	0	0	0	0	0	0	0	0	0	0	0
Bacteria;Planctomycetes;Planctomycetia;Planctomycetales;Gemmataceae;Gemmata	5.37517e-05	1.2171e-05	1.32082e-05	5.71216e-05	1.0471e-05	1.90514e-05	3.73007e-05	1.00237e-05	0.00017113	5.61576e-05	9.48074e-06	0.000125861	4.57915e-05	9.10566e-06	7.64796e-05	1.86983e-05	2.15424e-05	3.4772e-05	4.58298e-05	4.04876e-05	4.34218e-05	0.000126088	0.000472523	1.91766e-05	0.000103194	0.000102727	8.1446e-05	0	4.87539e-06	8.7425e-05	3.08326e-05	5.17263e-06	7.51682e-05	0.000170841	4.25659e-05	0	8.81357e-05
Bacteria;Planctomycetes;Planctomycetia;Planctomycetales;Isosphaeraceae	0	0	0	0	0	2.85771e-05	0	0	0	0	0	0	0	0	0	0	0	2.31814e-05	0	0	2.58792e-06	0	0	0	0	0	1.35743e-05	0	0	0	0	0	0	0	0	0	9.04956e-07
Bacteria;Planctomycetes;Planctomycetia;Planctomycetales;Isosphaeraceae;Isosphaera	2.44326e-05	1.2171e-05	2.64164e-05	0	0	0	1.86504e-05	1.00237e-05	3.60274e-05	2.04209e-05	0	0	1.52638e-05	0	0	0	0	0	0	2.02438e-05	9.1825e-06	7.56527e-05	0.000388311	6.39221e-06	0	3.85225e-05	0	0	0	2.91417e-05	0	5.17263e-06	0	1.42368e-05	1.27698e-05	0	3.80133e-05
Bacteria;Planctomycetes;Planctomycetia;Planctomycetales;Isosphaeraceae;Paludisphaera	0.000141709	0	1.32082e-05	0	1.0471e-05	0.00224806	0	0	3.60274e-05	6.6368e-05	9.48074e-06	2.51723e-05	1.52638e-05	9.10566e-06	0.000107071	2.80474e-05	3.23135e-05	2.89767e-05	1.52766e-05	2.02438e-05	0.00014034	0.000361452	0.000505272	0.000236512	0	6.42041e-05	0.000217189	0	9.75077e-06	0.000437125	0	0	8.35202e-06	5.69471e-05	8.51318e-06	0.000629073	0.000168959
Bacteria;Planctomycetes;Planctomycetia;Planctomycetales;Isosphaeraceae;Singulisphaera	2.93191e-05	0	0	2.28486e-05	1.0471e-05	4.76285e-05	0	5.01185e-05	0.000261198	1.53157e-05	9.48074e-06	0	5.34234e-05	0	4.58878e-05	0	2.15424e-05	0	1.52766e-05	8.09751e-05	3.31743e-05	0.0001429	0.000224565	6.39221e-06	1.7199e-05	1.28408e-05	0	0	0	8.7425e-05	0	2.58631e-05	4.17601e-05	8.54207e-05	1.70264e-05	4.35512e-05	4.69962e-05
Bacteria;Planctomycetes;Planctomycetia;Planctomycetales;Planctomycetaceae	0	0	0	0	0	3.81028e-05	0	0	0	5.10523e-06	0	0	0	0	0	0	0	0	0	0	2.1604e-06	0	0	0	0	1.28408e-05	0	0	4.87539e-06	0	0	0	0	0	4.25659e-06	0	1.46485e-06
Bacteria;Planctomycetes;Planctomycetia;Planctomycetales;Planctomycetaceae;Fuerstia	1.95461e-05	0	1.32082e-05	1.14243e-05	2.09421e-05	9.5257e-06	0	0	0.000198151	3.06314e-05	4.74037e-05	0	1.52638e-05	0	6.11837e-05	4.67456e-05	0	5.79534e-06	0.000106936	6.07314e-05	3.23744e-05	5.8841e-05	0.000215209	3.83532e-05	0.000257984	0.000731927	6.78717e-05	0	0	1.45708e-05	3.85408e-06	1.55179e-05	8.35202e-06	0.000583708	5.10791e-05	9.67804e-05	0.000142937
Bacteria;Planctomycetes;Planctomycetia;Planctomycetales;Planctomycetaceae;Planctomyces	2.93191e-05	1.2171e-05	0	2.28486e-05	2.09421e-05	0.000114308	3.73007e-05	2.00474e-05	3.60274e-05	7.14733e-05	1.89615e-05	0	8.39511e-05	0	7.64796e-05	2.80474e-05	1.07712e-05	5.79534e-06	4.58298e-05	0.000121463	3.77868e-05	0.000596816	0.00167956	1.27844e-05	3.43979e-05	0.0018234	6.78717e-05	0	9.75077e-06	0.000116567	3.08326e-05	1.55179e-05	7.51682e-05	9.96575e-05	2.97961e-05	3.38731e-05	0.000308399
Bacteria;Planctomycetes;Planctomycetia;Planctomycetales;Planctomycetaceae;Planctopirus	3.90921e-05	1.2171e-05	0	1.14243e-05	0	1.90514e-05	9.32518e-06	2.00474e-05	4.50342e-05	5.61576e-05	1.89615e-05	0	1.52638e-05	9.10566e-06	1.52959e-05	4.67456e-05	1.07712e-05	1.15907e-05	0	0	1.70019e-05	6.72469e-05	5.61413e-05	6.39221e-05	0	0.000513633	5.42973e-05	0	0	5.82833e-05	0	1.55179e-05	8.35202e-06	0	3.40527e-05	0.000754887	0.000108422
Bacteria;Planctomycetes;Planctomycetia;Planctomycetales;Planctomycetaceae;Rubinisphaera	4.39786e-05	0	1.32082e-05	1.14243e-05	1.0471e-05	1.90514e-05	0	2.00474e-05	5.40411e-05	2.04209e-05	0	2.51723e-05	1.52638e-05	0	4.58878e-05	9.34913e-06	8.61695e-05	2.31814e-05	1.52766e-05	0.000101219	2.57081e-05	4.20293e-05	5.61413e-05	5.11377e-05	0	3.85225e-05	1.35743e-05	0	0	1.45708e-05	7.70815e-06	6.20715e-05	0	0.000213552	1.27698e-05	9.67804e-06	3.47837e-05
Bacteria;Planctomycetes;Planctomycetia;Planctomycetales;Planctomycetaceae;Thermogutta	8.79573e-05	1.2171e-05	0	0	0	0	0	1.00237e-05	8.10616e-05	5.10523e-06	9.48074e-06	0	0	0	1.52959e-05	0	1.07712e-05	0	1.52766e-05	4.04876e-05	1.43815e-05	1.68117e-05	0.000552057	0.000178982	5.15969e-05	0.00213158	0	0	0	0.000335129	1.54163e-05	0	0	7.11839e-05	4.68225e-05	4.35512e-05	0.000229542
Bacteria;Proteobacteria	0.14168	0.0598202	0.0144366	0.0129323	0.0459888	0.300802	0.0576669	0.00436031	0.0577159	0.121918	0.0888535	0.016211	0.0253151	0.0337547	0.19204	0.017969	0.0580244	0.081355	0.0884668	0.0212357	0.0720273	0.1381	0.114337	0.030478	0.0109385	0.249394	0.0182846	0.068355	0.0180097	0.0397784	0.0548204	0.0986472	0.22847	0.0830716	0.0896438	0.0462223	0.0859033
Bacteria;Proteobacteria;Acidithiobacillia	0	0	0	0	0	0	0	0	0	0	0	0	0	0	0	0	0	0	0	0	0	0	0	0	0	0	0	0	0	0	0	0	0	0	0	0	0
Bacteria;Proteobacteria;Acidithiobacillia;Acidithiobacillales	0	0	0	0	0	0	0	0	0	0	0	0	0	0	0	0	0	0	0	0	0	0	0	0	0	0	0	0	0	0	0	0	0	0	0	0	0
Bacteria;Proteobacteria;Acidithiobacillia;Acidithiobacillales;Acidithiobacillaceae	0	0	0	0	0	0	0	0	0	0	0	0	0	0	0	0	0	0	0	0	0	0	0	0	0	0	0	0	0	0	0	0	0	0	0	0	0
Bacteria;Proteobacteria;Acidithiobacillia;Acidithiobacillales;Acidithiobacillaceae;Acidithiobacillus	5.86382e-05	8.51967e-05	5.28328e-05	0	5.23552e-05	0.000161937	2.79755e-05	0.000320758	0.000261198	0.000474787	4.74037e-05	2.51723e-05	7.63192e-06	3.64226e-05	0.000565949	0	0.000193881	7.53394e-05	0.000137489	0.000202438	0.00013937	0.000210146	0.00124447	6.39221e-05	0.000240785	0.000898857	5.42973e-05	5.55055e-05	1.46262e-05	0.000509979	7.70815e-05	0.000237941	7.51682e-05	0.000185078	0.00016175	0.000145171	0.000278318
Bacteria;Proteobacteria;Alphaproteobacteria	0.000249212	0.000206906	0.00029058	0.000399851	0.000261776	0.000381028	0.000177178	0.000501185	0.00257596	0.00128141	0.000274941	0.000151034	0.000129743	0.000136585	0.00122367	0.000486155	0.000215424	0.000666464	0.000702723	0.000485851	0.000539884	0.00202581	0.00571238	0.000965223	0.000515969	0.00353123	0.0019547	0.000222022	4.38785e-05	0.00125309	0.000273639	0.000475882	0.00113587	0.00165147	0.000506534	0.000179044	0.00136312
Bacteria;Proteobacteria;Alphaproteobacteria;Caulobacterales	0	0	0	0	0	0	0	0	0	0	0	0	0	0	0	0	0	0	0	0	0	0	0	0	0	0	0	0	0	0	0	0	0	0	0	0	0
Bacteria;Proteobacteria;Alphaproteobacteria;Caulobacterales;Caulobacteraceae	4.88652e-06	0	0	2.28486e-05	0	9.5257e-06	0	2.00474e-05	0.000108082	3.06314e-05	0	0	7.63192e-06	0	0	9.34913e-06	0	4.05674e-05	1.52766e-05	0	1.34423e-05	0	7.48551e-05	6.39221e-06	0	2.56816e-05	0	0	4.87539e-06	2.91417e-05	0	0	8.35202e-06	8.54207e-05	0	0	1.56479e-05
Bacteria;Proteobacteria;Alphaproteobacteria;Caulobacterales;Caulobacteraceae;Asticcacaulis	7.32977e-05	1.2171e-05	0	2.28486e-05	0	2.85771e-05	0	1.00237e-05	9.00684e-05	2.04209e-05	3.79229e-05	0	7.63192e-06	1.82113e-05	6.11837e-05	9.34913e-06	1.07712e-05	5.79534e-06	1.52766e-05	4.04876e-05	2.32019e-05	9.24644e-05	0.000449131	0.00011506	0	0.00178487	9.50203e-05	0	4.87539e-06	1.45708e-05	3.85408e-06	3.62084e-05	1.6704e-05	2.84736e-05	2.1283e-05	4.83902e-06	0.000177824
Bacteria;Proteobacteria;Alphaproteobacteria;Caulobacterales;Caulobacteraceae;Brevundimonas	0.000195461	1.2171e-05	0.000118874	9.13945e-05	0.000146595	0.00013336	0.00187436	9.02132e-05	0.00068452	0.000505418	0.000104288	7.55169e-05	6.10553e-05	2.7317e-05	0.000137663	5.60948e-05	4.30847e-05	0.000254995	0.000351362	0.000121463	0.00025426	0.00058841	0.00140821	0.000121452	0.000275183	0.000128408	0.000230764	0	6.338e-05	0.000903392	4.62489e-05	2.58631e-05	0.000141984	0.000284736	5.53357e-05	4.83902e-06	0.000285214
Bacteria;Proteobacteria;Alphaproteobacteria;Caulobacterales;Caulobacteraceae;Caulobacter	0.00120208	0.000340787	3.96246e-05	0.000468397	9.42394e-05	0.000238142	7.46015e-05	0.000801896	0.000459349	0.000571786	0.000853266	0.000100689	7.63192e-05	0.000792192	6.11837e-05	2.80474e-05	3.23135e-05	0.00164008	0.000213872	0.000323901	0.000420639	0.000504352	0.00177313	0.000204551	0.000361178	0.00030818	0.000122169	8.32583e-05	0.0102237	0.000335129	4.62489e-05	9.31073e-05	0.000158688	0.000626418	6.38489e-05	3.38731e-05	0.000995855
Bacteria;Proteobacteria;Alphaproteobacteria;Caulobacterales;Caulobacteraceae;Phenylobacterium	0.000136822	1.2171e-05	1.32082e-05	0	1.0471e-05	8.57313e-05	1.86504e-05	4.00948e-05	0.000360274	0.000234841	2.84422e-05	2.51723e-05	1.52638e-05	3.64226e-05	9.17755e-05	9.34913e-06	1.07712e-05	0.000220223	3.05532e-05	6.07314e-05	7.20484e-05	0.000260582	0.000664339	0	6.87958e-05	0.000616359	4.0723e-05	2.77528e-05	1.46262e-05	0.000101996	3.85408e-06	2.06905e-05	6.68162e-05	0.000142368	4.25659e-06	2.41951e-05	0.000137157
Bacteria;Proteobacteria;Alphaproteobacteria;Holosporales	0	0	0	0	0	0	0	0	0	0	0	0	0	0	0	0	0	0	0	0	0	0	0	0	0	0	0	0	0	0	0	0	0	0	0	0	0
Bacteria;Proteobacteria;Alphaproteobacteria;Holosporales;Candidatus Paracaedibacteraceae	0	0	0	0	0	0	0	0	0	0	0	0	0	0	0	0	0	0	0	0	0	0	0	0	0	0	0	0	0	0	0	0	0	0	0	0	0
Bacteria;Proteobacteria;Alphaproteobacteria;Holosporales;Candidatus Paracaedibacteraceae;Candidatus Paracaedibacter	9.77303e-06	0	0	0	0	4.76285e-05	0	0	2.70205e-05	1.02105e-05	0	0	0	0	0	0	0	2.31814e-05	0	0	5.89069e-06	4.20293e-05	4.2106e-05	0	0.000120393	1.28408e-05	0	0	9.75077e-06	0.000451696	0	0.000124143	0	2.84736e-05	8.51318e-06	9.67804e-06	5.66416e-05
Bacteria;Proteobacteria;Alphaproteobacteria;Magnetococcales	0	0	0	0	0	0	0	0	0	0	0	0	0	0	0	0	0	0	0	0	0	0	0	0	0	0	0	0	0	0	0	0	0	0	0	0	0
Bacteria;Proteobacteria;Alphaproteobacteria;Magnetococcales;Magnetococcaceae	0	0	0	0	0	0	0	0	0	0	0	0	0	0	0	0	0	0	0	0	0	0	0	0	0	0	0	0	0	0	0	0	0	0	0	0	0
Bacteria;Proteobacteria;Alphaproteobacteria;Magnetococcales;Magnetococcaceae;Magnetococcus	2.93191e-05	0	0	7.99702e-05	0	0	0	0	0.000297226	3.06314e-05	0	0	0	0	1.52959e-05	0	0	1.7386e-05	3.05532e-05	4.04876e-05	2.70435e-05	2.52176e-05	0.000229244	0.000108668	0	0.000102727	0	0	0	0.000495408	1.15622e-05	5.17263e-06	0	0.000498287	2.55395e-05	4.83902e-06	0.000100444
Bacteria;Proteobacteria;Alphaproteobacteria;Micavibrio	0	0	0	0	0	0	0	0	0	0	0	0	0	0	0	0	0	0	0	0	0	0	0	0	0	0	0	0	0	0	0	0	0	0	0	0	0
Bacteria;Proteobacteria;Alphaproteobacteria;Micavibrio;Micavibrio aeruginosavorus	9.77303e-06	0	1.32082e-05	4.56973e-05	1.0471e-05	9.5257e-06	0	3.00711e-05	9.00684e-06	2.04209e-05	9.48074e-06	2.51723e-05	0	0	9.17755e-05	1.86983e-05	2.15424e-05	0	0	2.02438e-05	1.67544e-05	7.56527e-05	0.00048188	1.27844e-05	0	6.42041e-05	0.000244338	0	4.87539e-06	1.45708e-05	2.31245e-05	0.000103453	8.35202e-06	5.69471e-05	2.97961e-05	9.67804e-06	7.53104e-05
Bacteria;Proteobacteria;Alphaproteobacteria;Parvularculales	0	0	0	0	0	0	0	0	0	0	0	0	0	0	0	0	0	0	0	0	0	0	0	0	0	0	0	0	0	0	0	0	0	0	0	0	0
Bacteria;Proteobacteria;Alphaproteobacteria;Parvularculales;Parvularculaceae	0	0	0	0	0	0	0	0	0	0	0	0	0	0	0	0	0	0	0	0	0	0	0	0	0	0	0	0	0	0	0	0	0	0	0	0	0
Bacteria;Proteobacteria;Alphaproteobacteria;Parvularculales;Parvularculaceae;Parvularcula	3.42056e-05	0	0	2.28486e-05	0	0	0	1.00237e-05	0.000153116	5.10523e-06	9.48074e-06	2.51723e-05	7.63192e-06	0	4.58878e-05	9.34913e-06	0	1.15907e-05	0	0	1.67206e-05	5.8841e-05	6.54982e-05	6.39221e-06	0.000223586	0.00141249	0	0	0	0	3.85408e-06	0	2.50561e-05	0.000583708	0	5.32292e-05	0.000162177
Bacteria;Proteobacteria;Alphaproteobacteria;Pelagibacterales	0	0	0	0	0	0	0	0	0	0	0	0	0	0	0	0	0	0	0	0	0	8.40586e-06	0	0	0	0	0	0	0	0	0	0	0	0	0	0	5.60391e-07
Bacteria;Proteobacteria;Alphaproteobacteria;Pelagibacterales;Pelagibacteraceae	2.44326e-05	0	0	0	1.0471e-05	0	0	0	0	5.10523e-06	9.48074e-06	0	7.63192e-06	0	0	0	0	0	0	0	2.85608e-06	0	4.67845e-06	0	0	0	0	0	0	5.82833e-05	3.85408e-06	0	0	1.42368e-05	4.25659e-06	9.67804e-06	6.33248e-06
Bacteria;Proteobacteria;Alphaproteobacteria;Pelagibacterales;Pelagibacteraceae;Candidatus Pelagibacter	7.32977e-05	2.43419e-05	1.32082e-05	0	1.0471e-05	0	0	0	9.00684e-06	0	0	7.55169e-05	7.63192e-06	9.10566e-06	0.000229439	1.86983e-05	3.23135e-05	0	0.00135962	4.04876e-05	9.51568e-05	0.000445511	0.000126318	3.83532e-05	8.59948e-05	2.56816e-05	0.000122169	0	0	0.000903392	5.0103e-05	1.03453e-05	8.35202e-06	0.000427103	6.38489e-05	3.38731e-05	0.00015607
Bacteria;Proteobacteria;Alphaproteobacteria;Pelagibacterales;Pelagibacteraceae;alpha proteobacterium HIMB5	6.84112e-05	0	0	0	0	1.90514e-05	0	0	9.00684e-06	0	0	0	7.63192e-06	0	3.05918e-05	9.34913e-06	2.15424e-05	0	0	0	8.27924e-06	0	0	0	3.43979e-05	2.56816e-05	1.35743e-05	0	0	8.7425e-05	0	0	0	0	0	0	1.07386e-05
Bacteria;Proteobacteria;Alphaproteobacteria;Pelagibacterales;Pelagibacteraceae;alpha proteobacterium HIMB59	0	0	0	0	0	0	0	0	2.70205e-05	0	9.48074e-06	0	3.81596e-05	0	1.52959e-05	0	1.07712e-05	0	0	2.02438e-05	6.04859e-06	3.36234e-05	4.67845e-05	6.39221e-06	1.7199e-05	0	2.71487e-05	0	0	0.000189421	0	5.17263e-06	0	4.27103e-05	4.25659e-06	1.93561e-05	2.61376e-05
Bacteria;Proteobacteria;Alphaproteobacteria;Phreatobacter	0	0	0	0	0	0	0	0	0	0	0	0	0	0	0	0	0	0	0	0	0	0	0	0	0	0	0	0	0	0	0	0	0	0	0	0	0
Bacteria;Proteobacteria;Alphaproteobacteria;Phreatobacter;Phreatobacter cathodiphilus	0.000117276	0	0	1.14243e-05	0	9.5257e-06	0	2.00474e-05	0.00014411	2.04209e-05	0	0	7.63192e-06	9.10566e-06	0.000397694	9.34913e-06	0	4.63627e-05	4.58298e-05	2.02438e-05	4.29511e-05	0.000126088	0.000112283	0	3.43979e-05	0.00215726	2.71487e-05	0	4.87539e-06	4.37125e-05	1.54163e-05	1.55179e-05	5.84641e-05	5.69471e-05	5.10791e-05	4.83902e-06	0.000180535
Bacteria;Proteobacteria;Alphaproteobacteria;Polymorphum	0	0	0	0	0	0	0	0	0	0	0	0	0	0	0	0	0	0	0	0	0	0	0	0	0	0	0	0	0	0	0	0	0	0	0	0	0
Bacteria;Proteobacteria;Alphaproteobacteria;Polymorphum;Polymorphum gilvum	9.77303e-06	0	0	0	1.0471e-05	9.5257e-06	0	0	9.00684e-06	1.53157e-05	1.89615e-05	0	1.52638e-05	9.10566e-06	0	6.54439e-05	1.07712e-05	3.4772e-05	4.58298e-05	0.000344144	2.99192e-05	0.000109276	0.000318134	5.11377e-05	0	2.56816e-05	0	0	4.87539e-06	1.45708e-05	7.70815e-06	2.58631e-05	0.000108576	4.27103e-05	4.25659e-06	0	4.75194e-05
Bacteria;Proteobacteria;Alphaproteobacteria;Rhizobiales	0.000601042	1.2171e-05	3.96246e-05	0.00015994	0.000230363	0.000152411	3.73007e-05	0.000781848	0.000819623	0.00105168	5.68844e-05	0.000125861	5.34234e-05	4.55283e-05	0.000367102	4.67456e-05	6.46271e-05	0.000637488	0.000183319	0.000141706	0.000280434	0.000756527	0.00344801	0.000236512	0.000206387	0.00104011	0.000285061	0	5.36293e-05	8.7425e-05	3.08326e-05	0.000129316	0.000334081	0.000498287	8.51318e-05	2.90341e-05	0.000481356
Bacteria;Proteobacteria;Alphaproteobacteria;Rhizobiales;Aurantimonadaceae	0	0	0	0	0	0	0	0	0	0	0	0	0	0	0	0	0	0	0	0	0	0	0	0	0	0	0	0	0	0	0	0	0	0	0	0	0
Bacteria;Proteobacteria;Alphaproteobacteria;Rhizobiales;Aurantimonadaceae;Aureimonas	9.77303e-06	0	0	3.42729e-05	0	0	0	1.00237e-05	0.000351267	2.55262e-05	3.79229e-05	0	0	0	3.05918e-05	9.34913e-06	1.07712e-05	1.7386e-05	1.52766e-05	4.04876e-05	2.96324e-05	1.68117e-05	7.01767e-05	6.39221e-06	0	6.42041e-05	0.000108595	0	0	0	0	1.03453e-05	1.6704e-05	7.11839e-05	4.25659e-06	0	2.45779e-05
Bacteria;Proteobacteria;Alphaproteobacteria;Rhizobiales;Aurantimonadaceae;Martelella	6.84112e-05	0	1.32082e-05	3.42729e-05	8.37684e-05	4.76285e-05	2.79755e-05	3.00711e-05	0.000522397	9.69994e-05	2.84422e-05	0	3.05277e-05	0	0.000244735	3.73965e-05	3.23135e-05	7.53394e-05	0.000229149	4.04876e-05	8.21561e-05	9.24644e-05	0.000215209	0.000396317	6.87958e-05	0.000218294	4.0723e-05	0	0	0.000364271	3.46867e-05	1.03453e-05	5.84641e-05	0.000284736	0.000136211	2.90341e-05	0.00012997
Bacteria;Proteobacteria;Alphaproteobacteria;Rhizobiales;Bartonellaceae	0	0	0	0	0	0	0	0	0	0	0	0	0	0	0	0	0	0	0	0	0	0	0	0	0	0	0	0	0	0	0	0	0	0	0	0	0
Bacteria;Proteobacteria;Alphaproteobacteria;Rhizobiales;Bartonellaceae;Bartonella	0.000298077	0.000206906	3.96246e-05	0.000102819	6.28263e-05	0.000142885	2.79755e-05	2.00474e-05	0.000225171	7.14733e-05	0.000104288	7.55169e-05	6.86872e-05	0.00020943	0.000933051	6.54439e-05	0.000420076	5.79534e-05	0.000427745	0.000121463	0.000184073	0.000605222	0.000954403	0.000281257	0.00082555	0.00241407	0.000583696	5.55055e-05	1.95015e-05	0.00451696	5.39571e-05	0.00031553	0.000200448	0.000484051	0.000276678	0.000391961	0.000798586
Bacteria;Proteobacteria;Alphaproteobacteria;Rhizobiales;Beijerinckiaceae	0	0	0	0	1.0471e-05	0	1.86504e-05	0	0	0	0	0	0	0	0	0	0	0	0	0	1.45607e-06	0	0	6.39221e-06	0	0	0	0	0	0	0	5.17263e-06	0	2.84736e-05	4.25659e-06	0	2.953e-06
Bacteria;Proteobacteria;Alphaproteobacteria;Rhizobiales;Beijerinckiaceae;Beijerinckia	5.86382e-05	0	0	3.42729e-05	1.0471e-05	0	0	1.00237e-05	7.20548e-05	0	0	2.51723e-05	0	9.10566e-06	9.17755e-05	1.86983e-05	6.46271e-05	0	0	6.07314e-05	2.27785e-05	2.52176e-05	0.00057077	0.000140629	0	0.00078329	4.0723e-05	0	0	1.45708e-05	0	0	0	8.54207e-05	8.51318e-06	0	0.000111276
Bacteria;Proteobacteria;Alphaproteobacteria;Rhizobiales;Beijerinckiaceae;Methylocella	3.42056e-05	0	0	2.28486e-05	0	0	0	0	6.30479e-05	1.53157e-05	0	0	7.63192e-06	0	0	9.34913e-06	1.07712e-05	2.31814e-05	1.52766e-05	2.02438e-05	1.10936e-05	0.000218552	0.000145032	6.39221e-06	0	0.000269657	5.42973e-05	0	0	1.45708e-05	0	0	0	1.42368e-05	4.25659e-06	4.83902e-06	4.87889e-05
Bacteria;Proteobacteria;Alphaproteobacteria;Rhizobiales;Bradyrhizobiaceae	0.000151482	0	0	2.28486e-05	0.000219892	9.5257e-06	5.59511e-05	1.00237e-05	0.000153116	2.55262e-05	9.48074e-06	0	2.28957e-05	0	1.52959e-05	0.000701185	1.07712e-05	0.000121702	3.05532e-05	6.07314e-05	8.1049e-05	0.000294205	0.000182459	1.91766e-05	0	0.000256816	8.1446e-05	0	9.75077e-06	2.91417e-05	0	1.55179e-05	6.68162e-05	0.000142368	0	1.45171e-05	7.41477e-05
Bacteria;Proteobacteria;Alphaproteobacteria;Rhizobiales;Bradyrhizobiaceae;Afipia	1.95461e-05	3.65129e-05	0	1.14243e-05	8.37684e-05	2.85771e-05	0	0	1.80137e-05	2.55262e-05	9.48074e-06	0	1.52638e-05	9.10566e-06	1.52959e-05	0	0	0	0	0	1.36257e-05	7.56527e-05	0.000173102	1.27844e-05	0	6.42041e-05	2.71487e-05	0	0	1.45708e-05	0	5.17263e-06	0	2.84736e-05	4.25659e-06	4.83902e-06	2.7347e-05
Bacteria;Proteobacteria;Alphaproteobacteria;Rhizobiales;Bradyrhizobiaceae;Bosea	0.000244326	4.86838e-05	5.28328e-05	5.71216e-05	0.00010471	5.71542e-05	1.86504e-05	1.00237e-05	0.00034226	0.000173578	5.68844e-05	0.000100689	5.34234e-05	9.10566e-06	0.000122367	0.000289823	1.07712e-05	0.00026079	0.000183319	0.000870483	0.00015335	0.000420293	0.000968438	0.000453847	0.00017199	0.000166931	0.000149318	0	9.75077e-06	0.000116567	1.15622e-05	9.31073e-05	0.000158688	0.000540998	6.81055e-05	8.22634e-05	0.000227457
Bacteria;Proteobacteria;Alphaproteobacteria;Rhizobiales;Bradyrhizobiaceae;Bradyrhizobiaceae bacterium SG-6C	0.000254099	1.2171e-05	2.64164e-05	3.42729e-05	0.00059685	3.81028e-05	0.000121227	9.02132e-05	1.80137e-05	8.16837e-05	1.89615e-05	0	7.63192e-05	9.10566e-06	7.64796e-05	9.34913e-06	7.53983e-05	3.4772e-05	3.05532e-05	8.09751e-05	8.42482e-05	3.36234e-05	4.2106e-05	0	0.000137592	0.000179771	4.0723e-05	0	0	5.82833e-05	0	0.000124143	3.34081e-05	5.69471e-05	0	9.67804e-06	4.77517e-05
Bacteria;Proteobacteria;Alphaproteobacteria;Rhizobiales;Bradyrhizobiaceae;Bradyrhizobium	0.00103594	4.86838e-05	0.00114911	0.000388427	0.00168584	0.000943044	0.000289081	0.000390924	0.0015762	0.000694312	0.000227538	0.000176206	0.000236589	0.000582762	0.00302859	0.000308521	0.000376991	0.00067226	0.000962425	0.00109316	0.00079333	0.00248813	0.00392522	0.000658397	0.000928743	0.00404486	0.00156105	0.000249775	0.000219392	0.00148623	0.000200412	0.000563816	0.00202954	0.00259109	0.000429916	0.00150494	0.00152543
Bacteria;Proteobacteria;Alphaproteobacteria;Rhizobiales;Bradyrhizobiaceae;Nitrobacter	9.77303e-05	0	1.32082e-05	0	5.23552e-05	0	1.86504e-05	0	0.00017113	2.55262e-05	0	0	1.52638e-05	0	0.000214143	9.34913e-06	5.38559e-05	2.31814e-05	1.52766e-05	2.02438e-05	3.64957e-05	0.000193335	8.88905e-05	1.27844e-05	0	6.42041e-05	2.71487e-05	0	1.95015e-05	1.45708e-05	3.85408e-06	3.62084e-05	4.17601e-05	8.54207e-05	1.70264e-05	4.83902e-06	4.06362e-05
Bacteria;Proteobacteria;Alphaproteobacteria;Rhizobiales;Bradyrhizobiaceae;Oligotropha	2.93191e-05	0	0	1.14243e-05	4.18842e-05	1.90514e-05	4.66259e-05	4.00948e-05	4.50342e-05	5.61576e-05	1.89615e-05	0	0	0	0	0	3.23135e-05	4.05674e-05	3.05532e-05	2.02438e-05	2.16115e-05	8.40586e-05	8.88905e-05	0.000140629	0	7.70449e-05	0	0	4.87539e-06	1.45708e-05	0	5.17263e-06	2.50561e-05	1.42368e-05	2.55395e-05	0	3.20049e-05
Bacteria;Proteobacteria;Alphaproteobacteria;Rhizobiales;Bradyrhizobiaceae;Rhodopseudomonas	0.000342056	2.43419e-05	9.24573e-05	9.13945e-05	0.000335073	0.000123834	0.000102577	8.01896e-05	9.90753e-05	0.000239946	9.48074e-06	2.51723e-05	4.57915e-05	0.000409755	0.000841275	8.41422e-05	4.30847e-05	0.000168065	0.000244425	0.00016195	0.000178204	0.00048754	0.00069241	0.00011506	0.000206387	0.00078329	0.000176466	0.000111011	4.38785e-05	8.7425e-05	3.85408e-05	6.20715e-05	0.000225505	0.000370156	9.3645e-05	2.41951e-05	0.000234505
Bacteria;Proteobacteria;Alphaproteobacteria;Rhizobiales;Bradyrhizobiaceae;Variibacter	2.44326e-05	0	0	1.14243e-05	0	0	9.32518e-06	1.00237e-05	0.000189144	3.06314e-05	9.48074e-06	0	0	0	0	9.34913e-06	8.61695e-05	5.79534e-06	1.52766e-05	4.04876e-05	2.2077e-05	0	0.000140353	6.39221e-06	3.43979e-05	0.000192612	0	2.77528e-05	0	1.45708e-05	1.15622e-05	5.68989e-05	8.35202e-06	1.42368e-05	4.25659e-06	0	3.40924e-05
Bacteria;Proteobacteria;Alphaproteobacteria;Rhizobiales;Brucellaceae	0	0	0	0	0	0	0	0	0	0	0	0	7.63192e-06	0	0.000168255	0	0	0	1.52766e-05	0	9.55818e-06	0	0	0	0	0	0	0	0	0	0	0	0	0	0	0	0
Bacteria;Proteobacteria;Alphaproteobacteria;Rhizobiales;Brucellaceae;Brucella	4.88652e-05	1.2171e-05	2.64164e-05	4.56973e-05	5.23552e-05	0.000285771	2.79755e-05	1.00237e-05	0.000189144	3.06314e-05	7.58459e-05	2.51723e-05	3.05277e-05	0	4.58878e-05	2.80474e-05	5.38559e-05	3.4772e-05	9.16596e-05	0.000101219	6.08019e-05	0.000395075	0.000898262	0.000204551	5.15969e-05	0.00030818	0.000244338	0	4.87539e-06	0.000743113	3.08326e-05	3.10358e-05	0	0.000284736	7.66186e-05	2.90341e-05	0.00022015
Bacteria;Proteobacteria;Alphaproteobacteria;Rhizobiales;Brucellaceae;Ochrobactrum	0.000127049	0.00012171	0	0.000239911	3.14131e-05	1.90514e-05	0.000102577	0.00073173	0.00085565	0.000484997	0.00052144	0	2.28957e-05	0.00109268	0.00130015	7.4793e-05	0.0011956	0.00170963	0.000381915	4.04876e-05	0.000452684	0.000361452	0.00192752	0.000281257	0.000206387	0.000590678	0.000176466	0	1.46262e-05	0.000801396	6.55193e-05	8.2762e-05	0.00012528	0.00105352	0.000136211	0.000241951	0.000404335
Bacteria;Proteobacteria;Alphaproteobacteria;Rhizobiales;Chelatococcaceae	0	0	0	0	0	0	0	0	0	0	0	0	0	0	0	0	0	0	0	0	0	0	0	0	0	0	0	0	0	0	0	0	0	0	0	0	0
Bacteria;Proteobacteria;Alphaproteobacteria;Rhizobiales;Chelatococcaceae;Chelatococcus	0.000146595	0	0	1.14243e-05	1.0471e-05	2.85771e-05	0	5.01185e-05	8.10616e-05	6.12628e-05	0	0	1.52638e-05	9.10566e-06	3.05918e-05	1.86983e-05	7.53983e-05	0.000179656	1.52766e-05	4.04876e-05	3.86994e-05	0.0001429	0.000304099	1.27844e-05	6.87958e-05	0.00231135	0.000190041	0	2.43769e-05	0.000990817	0	2.58631e-05	5.01121e-05	0.000213552	1.27698e-05	0	0.000289831
Bacteria;Proteobacteria;Alphaproteobacteria;Rhizobiales;Cohaesibacteraceae	0	0	0	0	0	0	0	0	0	0	0	0	0	0	0	0	0	0	0	0	0	0	0	0	0	0	0	0	0	0	0	0	0	0	0	0	0
Bacteria;Proteobacteria;Alphaproteobacteria;Rhizobiales;Cohaesibacteraceae;Breoghania	0.000127049	0	1.32082e-05	0	0	0	9.32518e-06	0	9.00684e-06	4.08419e-05	0	0	1.52638e-05	9.10566e-06	0.000611837	0	2.15424e-05	2.31814e-05	0	2.02438e-05	4.50303e-05	0.000193335	0.000280707	0	0	0.00231135	1.35743e-05	0	0	2.91417e-05	0	7.24168e-05	1.6704e-05	2.84736e-05	4.25659e-05	4.83902e-06	0.00019954
Bacteria;Proteobacteria;Alphaproteobacteria;Rhizobiales;Hyphomicrobiaceae	0	0	0	0	1.0471e-05	0	1.86504e-05	0	0	5.10523e-06	0	0	0	0	0	0	0	0	0	0	1.71133e-06	0	2.80707e-05	0	0	0	1.35743e-05	0	0	0	0	0	1.6704e-05	1.42368e-05	8.51318e-06	0	5.4066e-06
Bacteria;Proteobacteria;Alphaproteobacteria;Rhizobiales;Hyphomicrobiaceae;Blastochloris	2.93191e-05	0	2.64164e-05	3.42729e-05	0	0.000104783	0	0.000200474	9.00684e-06	0.000347156	0	0	7.63192e-06	0	4.58878e-05	0	0	4.05674e-05	1.52766e-05	0	4.30396e-05	0.000193335	0.000701767	4.47455e-05	0	8.98857e-05	2.71487e-05	0	0	4.37125e-05	0	5.17263e-06	0	8.54207e-05	8.51318e-06	4.83902e-06	8.03026e-05
Bacteria;Proteobacteria;Alphaproteobacteria;Rhizobiales;Hyphomicrobiaceae;Devosia	0.000273645	1.2171e-05	0	2.28486e-05	0.000209421	2.85771e-05	5.59511e-05	0.000240569	6.30479e-05	0.000464576	3.79229e-05	7.55169e-05	1.52638e-05	9.10566e-06	0.000183551	1.86983e-05	0.000161568	5.79534e-05	9.16596e-05	0.000182194	0.000110212	0.00152146	0.000439774	0.000351571	5.15969e-05	0.000115567	0.000515825	5.55055e-05	9.75077e-06	0.000262275	1.15622e-05	0.000181042	9.18722e-05	0.000811497	0.000119185	2.90341e-05	0.000304501
Bacteria;Proteobacteria;Alphaproteobacteria;Rhizobiales;Hyphomicrobiaceae;Filomicrobium	5.86382e-05	0	0	1.14243e-05	0	9.5257e-06	0	0	9.00684e-06	2.55262e-05	9.48074e-06	2.51723e-05	7.63192e-06	0	3.05918e-05	0	0	0	0	2.02438e-05	1.03621e-05	0.000109276	0.000187138	6.39221e-06	1.7199e-05	0.00363395	5.42973e-05	0	0	1.45708e-05	3.85408e-06	0	8.35202e-06	5.69471e-05	1.27698e-05	0	0.00027365
Bacteria;Proteobacteria;Alphaproteobacteria;Rhizobiales;Hyphomicrobiaceae;Hyphomicrobium	6.35247e-05	1.2171e-05	6.6041e-05	2.28486e-05	5.23552e-05	6.66799e-05	9.32518e-06	1.00237e-05	0.000441335	0.000127631	0	0	3.05277e-05	3.64226e-05	7.64796e-05	2.80474e-05	0	4.63627e-05	0.000152766	0.000141706	6.92124e-05	0.000395075	0.000926332	0.000134236	0.000154791	0.00157942	0.000488676	8.32583e-05	0.000385156	0.000422554	2.31245e-05	1.03453e-05	8.35202e-05	0.000170841	9.3645e-05	6.77463e-05	0.000334581
Bacteria;Proteobacteria;Alphaproteobacteria;Rhizobiales;Hyphomicrobiaceae;Maritalea	4.88652e-05	1.2171e-05	2.64164e-05	0	2.09421e-05	0	0	0	6.30479e-05	7.65785e-05	9.48074e-06	0	7.63192e-06	9.10566e-06	1.52959e-05	9.34913e-06	0	0	4.58298e-05	2.02438e-05	1.82479e-05	8.40586e-06	3.74276e-05	1.27844e-05	3.43979e-05	3.85225e-05	1.35743e-05	0	0	2.91417e-05	3.85408e-06	4.65536e-05	0	5.69471e-05	2.1283e-05	4.83902e-06	2.05154e-05
Bacteria;Proteobacteria;Alphaproteobacteria;Rhizobiales;Hyphomicrobiaceae;Pelagibacterium	4.88652e-06	0	0	1.14243e-05	1.0471e-05	0	0	1.00237e-05	0.000117089	3.57366e-05	0	2.51723e-05	0	0	0.000535357	0	2.15424e-05	5.79534e-06	0	8.09751e-05	4.29237e-05	5.8841e-05	0.000467845	6.39221e-06	1.7199e-05	1.28408e-05	6.78717e-05	0	0	0	0	6.72442e-05	0	7.11839e-05	4.25659e-05	0	5.41322e-05
Bacteria;Proteobacteria;Alphaproteobacteria;Rhizobiales;Hyphomicrobiaceae;Rhodomicrobium	4.88652e-06	0	0	2.28486e-05	2.09421e-05	0	0	1.00237e-05	0.000162123	2.04209e-05	0	0	0	9.10566e-06	0	0	7.53983e-05	2.31814e-05	0	2.02438e-05	1.84587e-05	0.000252176	0.000243279	0.000198158	0	0.000218294	4.0723e-05	0	0	1.45708e-05	0	9.82799e-05	0.000100224	0	2.97961e-05	4.83902e-06	8.00227e-05
Bacteria;Proteobacteria;Alphaproteobacteria;Rhizobiales;Hyphomicrobiaceae;Rhodoplanes	4.88652e-05	0	0	1.14243e-05	4.18842e-05	8.57313e-05	2.79755e-05	0	1.80137e-05	2.55262e-05	9.48074e-06	0	0	9.10566e-06	0	0	0	3.4772e-05	0	0.000141706	2.27243e-05	3.36234e-05	4.2106e-05	1.91766e-05	0	8.98857e-05	6.78717e-05	0	4.87539e-06	2.91417e-05	3.08326e-05	1.03453e-05	2.50561e-05	1.42368e-05	4.25659e-06	7.74243e-05	2.99221e-05
Bacteria;Proteobacteria;Alphaproteobacteria;Rhizobiales;Methylobacteriaceae	4.88652e-06	0	2.64164e-05	0	1.0471e-05	8.57313e-05	2.79755e-05	3.00711e-05	1.80137e-05	2.04209e-05	9.48074e-06	0	0	0	4.58878e-05	9.34913e-06	2.15424e-05	0.00135031	1.52766e-05	6.07314e-05	8.68284e-05	0.000226958	0.000247958	0	5.15969e-05	0.000128408	2.71487e-05	0	4.87539e-06	1.45708e-05	0	1.03453e-05	9.18722e-05	0.000512524	2.1283e-05	0.000933931	0.000151431
[truncated: 2,292 more rows]

## Sheet: Sheet1
Taxonomy	SRX2199539	SRX2199670	SRX2199763	SRX2199673	SRX2199755	SRX2199636	SRX2199674	SRX2199676	SRX2199624	SRX2199553	SRX2199782	SRX2199750	SRX2199681	SRX2199775	SRX2199300	SRX2199629	SRX2199675	SRX2199552	SRX2199443	SRX2199663	ravg	SRX2199608	SRX2199470	SRX2234477	SRX2199475	SRX2234458	SRX2234572	SRX2234453	SRX2234456	SRX2234559	SRX2234523	SRX2199472	SRX2199601	SRX2199644	SRX2234520	SRX2234430	favg
[truncated: 3,462 more rows]
